# Supplementary material for: Advanced assessment through intact glycopeptide analysis of Infliximab’s biologics and biosimilar
Source: Front Mol Biosci. 2022 Nov 29;9:1006866. doi: 10.3389/fmolb.2022.1006866 (PMC9745114; doi:10.3389/fmolb.2022.1006866)
Supplement: Supplementary file 3 [file Table1.XLSX]

## Sheet: Table of contents
Supplementary Tables:
Supplementary Table S1.	List of identified glycopeptides from Remicade
Supplementary Table S2.	List of identified glycopeptides from Remsima
Supplementary Table S3.	List of identified GSMs from Remicade
Supplementary Table S4.	List of identified GSMs from Remsima
Supplementary Table S5.	List of sialylated glycopeptides from Remicade and Remsima
Supplementary Table S6.	Relative abundance and standard deviation of Remicade
Supplementary Table S7.	Relative abundance and standard deviation of Remsima

## Sheet: Supplementary Table S1.
Glycan_Types	Annotations	Glycopeptides	CalMass
N	P0DOX5,P01857	EEQYNSTYR_3_2_0_0_0	2081.83
N	P0DOX5,P01857	EEQYNSTYR_3_2_1_0_0	2227.89
N	P0DOX5,P01857	EEQYNSTYR_3_3_0_0_0	2284.91
N	P0DOX5,P01857	EEQYNSTYR_3_3_1_0_0	2430.97
N	P0DOX5,P01857	EEQYNSTYR_3_4_0_0_0	2487.99
N	P0DOX5,P01857	EEQYNSTYR_3_4_1_0_0	2634.05
N	P0DOX5,P01857	EEQYNSTYR_3_5_1_0_0	2837.13
N	P0DOX5,P01857	EEQYNSTYR_4_2_0_0_0	2243.88
N	P0DOX5,P01857	EEQYNSTYR_4_2_1_0_0	2389.94
N	P0DOX5,P01857	EEQYNSTYR_4_3_0_0_0	2446.96
N	P0DOX5,P01857	EEQYNSTYR_4_3_0_0_1	2754.05
N	P0DOX5,P01857	EEQYNSTYR_4_3_0_1_0	2738.06
N	P0DOX5,P01857	EEQYNSTYR_4_3_1_0_0	2593.02
N	P0DOX5,P01857	EEQYNSTYR_4_3_1_0_1	2900.11
N	P0DOX5,P01857	EEQYNSTYR_4_3_1_1_0	2884.12
N	P0DOX5,P01857	EEQYNSTYR_4_3_2_0_0	2739.08
N	P0DOX5,P01857	EEQYNSTYR_4_4_0_0_0	2650.04
N	P0DOX5,P01857	EEQYNSTYR_4_4_0_0_1	2957.13
N	P0DOX5,P01857	EEQYNSTYR_4_4_1_0_0	2796.1
N	P0DOX5,P01857	EEQYNSTYR_4_4_1_0_1	3103.19
N	P0DOX5,P01857	EEQYNSTYR_4_4_1_1_0	3087.19
N	P0DOX5,P01857	EEQYNSTYR_4_4_2_0_0	2942.16
N	P0DOX5,P01857	EEQYNSTYR_4_5_0_0_0	2853.12
N	P0DOX5,P01857	EEQYNSTYR_4_5_1_0_0	2999.18
N	P0DOX5,P01857	EEQYNSTYR_5_2_0_0_0	2405.94
N	P0DOX5,P01857	EEQYNSTYR_5_2_1_0_0	2551.99
N	P0DOX5,P01857	EEQYNSTYR_5_3_0_0_0	2609.01
N	P0DOX5,P01857	EEQYNSTYR_5_3_0_0_1	2916.11
N	P0DOX5,P01857	EEQYNSTYR_5_3_1_0_0	2755.07
N	P0DOX5,P01857	EEQYNSTYR_5_3_1_0_1	3062.16
N	P0DOX5,P01857	EEQYNSTYR_5_4_1_0_0	2958.15
N	P0DOX5,P01857	EEQYNSTYR_5_4_1_0_1	3265.24
N	P0DOX5,P01857	EEQYNSTYR_5_4_1_0_2	3572.33
N	P0DOX5,P01857	EEQYNSTYR_5_4_1_1_0	3249.25
N	P0DOX5,P01857	EEQYNSTYR_6_2_0_0_0	2567.99
N	P0DOX5,P01857	EEQYNSTYR_6_3_0_0_0	2771.07
N	P0DOX5,P01857	EEQYNSTYR_6_3_0_0_1	3078.16
N	P0DOX5,P01857	EEQYNSTYR_6_3_1_0_0	2917.13
N	P0DOX5,P01857	EEQYNSTYR_6_3_1_0_1	3224.22
N	P0DOX5,P01857	EEQYNSTYR_6_4_1_0_0	3120.2
N	P0DOX5,P01857	EEQYNSTYR_6_4_1_0_1	3427.3
N	P0DOX5,P01857	EEQYNSTYR_7_2_0_0_0	2730.04
N	P0DOX5,P01857	EEQYNSTYR_7_4_1_0_0	3282.26
N	P0DOX5,P01857	EEQYNSTYR_8_2_0_0_0	2892.09
N	P01642	TNGSPR_5_2_0_0_0	1847.74
N	P01642	TNGSPR_5_3_0_0_0	2050.82
N	P01642	TNGSPR_6_3_0_0_0	2212.87
N	P01642	TNGSPR_6_3_0_0_1	2519.96
N	P01642	TNGSPR_7_2_0_0_0	2171.84

## Sheet: Supplementary Table S2.
Glycan_Types	Annotations	Glycopeptides	CalMass
N	P0DOX5,P01857	EEQYNSTYR_3_2_0_0_0	2081.83
N	P0DOX5,P01857	EEQYNSTYR_3_2_1_0_0	2227.89
N	P0DOX5,P01857	EEQYNSTYR_3_3_0_0_0	2284.91
N	P0DOX5,P01857	EEQYNSTYR_3_3_1_0_0	2430.97
N	P0DOX5,P01857	EEQYNSTYR_3_4_0_0_0	2487.99
N	P0DOX5,P01857	EEQYNSTYR_3_4_1_0_0	2634.05
N	P0DOX5,P01857	EEQYNSTYR_4_2_0_0_0	2243.88
N	P0DOX5,P01857	EEQYNSTYR_4_2_1_0_0	2389.94
N	P0DOX5,P01857	EEQYNSTYR_4_3_0_0_0	2446.96
N	P0DOX5,P01857	EEQYNSTYR_4_3_0_0_1	2754.05
N	P0DOX5,P01857	EEQYNSTYR_4_3_1_0_0	2593.02
N	P0DOX5,P01857	EEQYNSTYR_4_3_1_0_1	2900.11
N	P0DOX5,P01857	EEQYNSTYR_4_3_1_1_0	2884.12
N	P0DOX5,P01857	EEQYNSTYR_4_4_0_0_0	2650.04
N	P0DOX5,P01857	EEQYNSTYR_4_4_0_0_1	2957.13
N	P0DOX5,P01857	EEQYNSTYR_4_4_1_0_0	2796.1
N	P0DOX5,P01857	EEQYNSTYR_4_4_1_0_1	3103.19
N	P0DOX5,P01857	EEQYNSTYR_4_4_1_1_0	3087.19
N	P0DOX5,P01857	EEQYNSTYR_4_5_0_0_0	2853.12
N	P0DOX5,P01857	EEQYNSTYR_4_5_1_0_0	2999.18
N	P0DOX5,P01857	EEQYNSTYR_5_2_0_0_0	2405.94
N	P0DOX5,P01857	EEQYNSTYR_5_2_1_0_0	2551.99
N	P0DOX5,P01857	EEQYNSTYR_5_3_0_0_0	2609.01
N	P0DOX5,P01857	EEQYNSTYR_5_3_0_0_1	2916.11
N	P0DOX5,P01857	EEQYNSTYR_5_3_1_0_0	2755.07
N	P0DOX5,P01857	EEQYNSTYR_5_3_1_0_1	3062.16
N	P0DOX5,P01857	EEQYNSTYR_5_4_1_0_0	2958.15
N	P0DOX5,P01857	EEQYNSTYR_5_4_1_0_1	3265.24
N	P0DOX5,P01857	EEQYNSTYR_5_4_1_0_2	3572.33
N	P0DOX5,P01857	EEQYNSTYR_5_4_1_1_0	3249.25
N	P0DOX5,P01857	EEQYNSTYR_5_5_1_0_0	3161.23
N	P0DOX5,P01857	EEQYNSTYR_5_5_1_0_1	3468.32
N	P0DOX5,P01857	EEQYNSTYR_6_2_0_0_0	2567.99
N	P0DOX5,P01857	EEQYNSTYR_6_3_0_0_0	2771.07
N	P0DOX5,P01857	EEQYNSTYR_6_3_0_0_1	3078.16
N	P0DOX5,P01857	EEQYNSTYR_6_3_1_0_0	2917.13
N	P0DOX5,P01857	EEQYNSTYR_6_3_1_0_1	3224.22
N	P0DOX5,P01857	EEQYNSTYR_6_4_1_0_0	3120.2
N	P0DOX5,P01857	EEQYNSTYR_6_4_1_0_1	3427.3
N	P0DOX5,P01857	EEQYNSTYR_6_5_1_0_1	3630.37
N	P0DOX5,P01857	EEQYNSTYR_6_5_1_0_2	3937.46
N	P0DOX5,P01857	EEQYNSTYR_7_2_0_0_0	2730.04
N	P0DOX5,P01857	EEQYNSTYR_7_4_1_0_0	3282.26
N	P0DOX5,P01857	EEQYNSTYR_7_5_1_0_1	3792.43
N	P0DOX5,P01857	EEQYNSTYR_8_2_0_0_0	2892.09
N	P0DOX5,P01857	EEQYNSTYR_9_2_0_0_0	3054.15
Core1	P0DOX5,P01857	THTCPPCPAPELLGGPSVFLFPPKPK_1_1_0_0_1	3516.68
N	P01642	TNGSPR_4_2_0_0_0	1685.69
N	P01642	TNGSPR_5_2_0_0_0	1847.74
N	P01642	TNGSPR_5_3_0_0_1	2357.91
N	P01642	TNGSPR_6_2_0_0_0	2009.79
N	P01642	TNGSPR_6_3_0_0_1	2519.96
N	P01642	TNGSPR_7_2_0_0_0	2171.84
N	P01642	TNGSPR_8_2_0_0_0	2333.9

## Sheet: Supplementary Table S3.
Glycan_Types	Annotations	Glycopeptides	CalMass	Delta_PPM	m/z	z	RT	MS_scan	HCD_scan	CID_scan	ETD_scan	Raw File
N	P0DOX5,P01857	EEQYNSTYR_3_2_0_0_0	2081.83	1.9454	694.616	3	23.01	4263	4265			Remicade_Batch1_01
N	P0DOX5,P01857	EEQYNSTYR_3_2_0_0_0	2081.83	0.3723	1041.42	3	23.59	4410	4423			Remicade_Batch1_01
N	P0DOX5,P01857	EEQYNSTYR_3_2_0_0_0	2081.83	1.9454	694.616	3	22.86	4319	4321			Remicade_Batch1_02
N	P0DOX5,P01857	EEQYNSTYR_3_2_0_0_0	2081.83	0.2041	1041.42	3	23.56	4512	4513			Remicade_Batch1_02
N	P0DOX5,P01857	EEQYNSTYR_3_2_0_0_0	2081.83	1.6572	694.616	3	22.84	4306	4308	4311	4312	Remicade_Batch1_03
N	P0DOX5,P01857	EEQYNSTYR_3_2_0_0_0	2081.83	0.012	1041.42	3	23.52	4490	4497			Remicade_Batch1_03
N	P0DOX5,P01857	EEQYNSTYR_3_2_0_0_0	2081.83	1.0448	1041.42	3	31.98	6979	6983			Remicade_Batch1_03
N	P0DOX5,P01857	EEQYNSTYR_3_2_0_0_0	2081.83	1.6572	694.616	2	22.64	4196	4197			Remicade_Batch2_01
N	P0DOX5,P01857	EEQYNSTYR_3_2_0_0_0	2081.83	0.0841	1041.42	3	23.3	4362	4370			Remicade_Batch2_01
N	P0DOX5,P01857	EEQYNSTYR_3_2_0_0_0	2081.83	2.0895	694.616	2	22.66	4210	4211			Remicade_Batch2_02
N	P0DOX5,P01857	EEQYNSTYR_3_2_0_0_0	2081.83	0.012	1041.42	3	23.22	4348	4362			Remicade_Batch2_02
N	P0DOX5,P01857	EEQYNSTYR_3_2_0_0_0	2081.83	1.5131	694.616	3	22.74	4244	4245	4247	4248	Remicade_Batch2_03
N	P0DOX5,P01857	EEQYNSTYR_3_2_0_0_0	2081.83	0.1801	1041.42	3	23.26	4381	4389			Remicade_Batch2_03
N	P0DOX5,P01857	EEQYNSTYR_3_2_0_0_0	2081.83	0.1801	1041.42	3	31.73	6820	6831			Remicade_Batch2_03
N	P0DOX5,P01857	EEQYNSTYR_3_2_0_0_0	2081.83	1.6572	694.616	3	22.53	4194	4208	4211	4212	Remicade_Batch3_01
N	P0DOX5,P01857	EEQYNSTYR_3_2_0_0_0	2081.83	0.012	1041.42	3	23.09	4356	4363			Remicade_Batch3_01
N	P0DOX5,P01857	EEQYNSTYR_3_2_0_0_0	2081.83	1.5131	694.616	1	22.38	4161	4168			Remicade_Batch3_02
N	P0DOX5,P01857	EEQYNSTYR_3_2_0_0_0	2081.83	0.1801	1041.42	3	22.98	4331	4333			Remicade_Batch3_02
N	P0DOX5,P01857	EEQYNSTYR_3_2_0_0_0	2081.83	1.6572	694.616	3	22.5	4195	4203	4206	4207	Remicade_Batch3_03
N	P0DOX5,P01857	EEQYNSTYR_3_2_0_0_0	2081.83	0.2762	1041.42	3	23.17	4373	4385			Remicade_Batch3_03
N	P0DOX5,P01857	EEQYNSTYR_3_2_0_0_0	2081.83	1.369	694.616	3	22.25	4092	4099	4101	4102	Remicade_Batch4_01
N	P0DOX5,P01857	EEQYNSTYR_3_2_0_0_0	2081.83	0.1801	1041.42	3	22.86	4260	4267			Remicade_Batch4_01
N	P0DOX5,P01857	EEQYNSTYR_3_2_0_0_0	2081.83	0.5644	1041.42	3	31.59	6834	6840			Remicade_Batch4_01
N	P0DOX5,P01857	EEQYNSTYR_3_2_0_0_0	2081.83	1.6572	694.616	1	22.18	4113	4121			Remicade_Batch4_02
N	P0DOX5,P01857	EEQYNSTYR_3_2_0_0_0	2081.83	0.3002	1041.42	3	22.82	4296	4298			Remicade_Batch4_02
N	P0DOX5,P01857	EEQYNSTYR_3_2_0_0_0	2081.83	0.7565	1041.42	3	31.58	6851	6861			Remicade_Batch4_02
N	P0DOX5,P01857	EEQYNSTYR_3_2_0_0_0	2081.83	1.6572	694.616	6	22.28	4130	4143			Remicade_Batch4_03
N	P0DOX5,P01857	EEQYNSTYR_3_2_0_0_0	2081.83	0.2041	1041.42	3	22.9	4302	4310			Remicade_Batch4_03
N	P0DOX5,P01857	EEQYNSTYR_3_2_0_0_0	2081.83	0.7565	1041.42	3	31.65	6843	6851			Remicade_Batch4_03
N	P0DOX5,P01857	EEQYNSTYR_3_2_0_0_0	2081.83	1.6572	694.616	2	22.29	4093	4101			Remicade_Batch5_01
N	P0DOX5,P01857	EEQYNSTYR_3_2_0_0_0	2081.83	0.2041	1041.42	3	22.92	4276	4278			Remicade_Batch5_01
N	P0DOX5,P01857	EEQYNSTYR_3_2_0_0_0	2081.83	1.0448	1041.42	3	31.6	6817	6820			Remicade_Batch5_01
N	P0DOX5,P01857	EEQYNSTYR_3_2_0_0_0	2081.83	1.369	694.616	3	22.19	4156	4164	4167	4168	Remicade_Batch5_02
N	P0DOX5,P01857	EEQYNSTYR_3_2_0_0_0	2081.83	0.3963	1041.42	3	22.7	4295	4302			Remicade_Batch5_02
N	P0DOX5,P01857	EEQYNSTYR_3_2_0_0_0	2081.83	0.3963	1041.42	3	23.27	4464	4472			Remicade_Batch5_02
N	P0DOX5,P01857	EEQYNSTYR_3_2_0_0_0	2081.83	1.2369	1041.42	3	31.38	6836	6843			Remicade_Batch5_02
N	P0DOX5,P01857	EEQYNSTYR_3_2_0_0_0	2081.83	0.3002	1041.42	3	22.83	4326	4328			Remicade_Batch5_03
N	P0DOX5,P01857	EEQYNSTYR_3_2_0_0_0	2081.83	0.3002	1041.42	3	22.95	4354	4363			Remicade_Batch5_03
N	P0DOX5,P01857	EEQYNSTYR_3_2_0_0_0	2081.83	1.0448	1041.42	3	31.68	6919	6930			Remicade_Batch5_03
N	P0DOX5,P01857	EEQYNSTYR_3_2_1_0_0	2227.89	0.0561	1114.45	2	23.94	4521	4523	4526	4527	Remicade_Batch1_01
N	P0DOX5,P01857	EEQYNSTYR_3_2_1_0_0	2227.89	0.0561	1114.45	2	23.34	4348	4355	4358	4359	Remicade_Batch1_01
N	P0DOX5,P01857	EEQYNSTYR_3_2_1_0_0	2227.89	0.303	1114.45	3	31.53	6732	6735			Remicade_Batch1_01
N	P0DOX5,P01857	EEQYNSTYR_3_2_1_0_0	2227.89	0.4152	1114.45	2	23.9	4607	4609	4612		Remicade_Batch1_02
N	P0DOX5,P01857	EEQYNSTYR_3_2_1_0_0	2227.89	0.4152	1114.45	3	23.3	4446	4448			Remicade_Batch1_02
N	P0DOX5,P01857	EEQYNSTYR_3_2_1_0_0	2227.89	0.9538	1114.45	3	31.74	6888	6893			Remicade_Batch1_02
N	P0DOX5,P01857	EEQYNSTYR_3_2_1_0_0	2227.89	0.0561	1114.45	2	23.26	4411	4425	4428	4429	Remicade_Batch1_03
N	P0DOX5,P01857	EEQYNSTYR_3_2_1_0_0	2227.89	0.0561	1114.45	2	23.83	4582	4584	4587	4588	Remicade_Batch1_03
N	P0DOX5,P01857	EEQYNSTYR_3_2_1_0_0	2227.89	0.4152	1114.45	3	31.66	6877	6887			Remicade_Batch1_03
N	P0DOX5,P01857	EEQYNSTYR_3_2_1_0_0	2227.89	0.0337	1114.45	2	22.98	4280	4288	4291	4292	Remicade_Batch2_01
N	P0DOX5,P01857	EEQYNSTYR_3_2_1_0_0	2227.89	0.0337	1114.45	2	23.56	4437	4444	4446	4447	Remicade_Batch2_01
N	P0DOX5,P01857	EEQYNSTYR_3_2_1_0_0	2227.89	0.0561	1114.45	3	31.45	6698	6704			Remicade_Batch2_01
N	P0DOX5,P01857	EEQYNSTYR_3_2_1_0_0	2227.89	0.0561	1114.45	2	22.94	4277	4285	4288	4289	Remicade_Batch2_02
N	P0DOX5,P01857	EEQYNSTYR_3_2_1_0_0	2227.89	0.0561	1114.45	2	23.52	4445	4446	4448	4449	Remicade_Batch2_02
N	P0DOX5,P01857	EEQYNSTYR_3_2_1_0_0	2227.89	0.9314	1114.45	5	31.11	6601	6613			Remicade_Batch2_02
N	P0DOX5,P01857	EEQYNSTYR_3_2_1_0_0	2227.89	0.3254	1114.45	2	23.63	4492	4494	4497	4498	Remicade_Batch2_03
N	P0DOX5,P01857	EEQYNSTYR_3_2_1_0_0	2227.89	0.3254	1114.45	2	23.06	4317	4330	4331		Remicade_Batch2_03
N	P0DOX5,P01857	EEQYNSTYR_3_2_1_0_0	2227.89	0.3927	1114.45	3	31.42	6737	6739			Remicade_Batch2_03
N	P0DOX5,P01857	EEQYNSTYR_3_2_1_0_0	2227.89	0.3254	1114.45	2	22.94	4314	4321	4323	4324	Remicade_Batch3_01
N	P0DOX5,P01857	EEQYNSTYR_3_2_1_0_0	2227.89	0.3254	1114.45	3	23.58	4492	4498			Remicade_Batch3_01
N	P0DOX5,P01857	EEQYNSTYR_3_2_1_0_0	2227.89	0.3254	1114.45	3	23.71	4524	4534			Remicade_Batch3_01
N	P0DOX5,P01857	EEQYNSTYR_3_2_1_0_0	2227.89	0.303	1114.45	3	31.32	6794	6805			Remicade_Batch3_01
N	P0DOX5,P01857	EEQYNSTYR_3_2_1_0_0	2227.89	0.0561	1114.45	2	22.74	4257	4271	4274		Remicade_Batch3_02
N	P0DOX5,P01857	EEQYNSTYR_3_2_1_0_0	2227.89	0.0561	1114.45	2	23.35	4438	4440	4443	4444	Remicade_Batch3_02
N	P0DOX5,P01857	EEQYNSTYR_3_2_1_0_0	2227.89	1.5822	1114.45	3	31.39	6772	6775			Remicade_Batch3_02
N	P0DOX5,P01857	EEQYNSTYR_3_2_1_0_0	2227.89	0.0561	1114.45	2	22.87	4292	4300	4303	4304	Remicade_Batch3_03
N	P0DOX5,P01857	EEQYNSTYR_3_2_1_0_0	2227.89	0.0561	1114.45	2	23.48	4464	4471	4473	4474	Remicade_Batch3_03
N	P0DOX5,P01857	EEQYNSTYR_3_2_1_0_0	2227.89	0.4825	1114.45	5	31.36	6818	6825			Remicade_Batch3_03
N	P0DOX5,P01857	EEQYNSTYR_3_2_1_0_0	2227.89	0.505	1114.45	2	31.26	6733	6739	6741	6742	Remicade_Batch4_01
N	P0DOX5,P01857	EEQYNSTYR_3_2_1_0_0	2227.89	0.1459	1114.45	3	22.59	4185	4193			Remicade_Batch4_01
N	P0DOX5,P01857	EEQYNSTYR_3_2_1_0_0	2227.89	0.1459	1114.45	3	23.15	4348	4350			Remicade_Batch4_01
N	P0DOX5,P01857	EEQYNSTYR_3_2_1_0_0	2227.89	0.5947	1114.45	2	22.48	4190	4204	4206		Remicade_Batch4_02
N	P0DOX5,P01857	EEQYNSTYR_3_2_1_0_0	2227.89	0.5947	1114.45	2	23.1	4375	4382	4385	4386	Remicade_Batch4_02
N	P0DOX5,P01857	EEQYNSTYR_3_2_1_0_0	2227.89	0.303	1114.45	3	31.29	6763	6773			Remicade_Batch4_02
N	P0DOX5,P01857	EEQYNSTYR_3_2_1_0_0	2227.89	0.5947	1114.45	2	22.65	4231	4244	4246	4247	Remicade_Batch4_03
N	P0DOX5,P01857	EEQYNSTYR_3_2_1_0_0	2227.89	0.5947	1114.45	2	22.58	4217	4225	4228	4229	Remicade_Batch4_03
N	P0DOX5,P01857	EEQYNSTYR_3_2_1_0_0	2227.89	0.5947	1114.45	2	23.15	4382	4383	4385	4386	Remicade_Batch4_03
N	P0DOX5,P01857	EEQYNSTYR_3_2_1_0_0	2227.89	0.0337	1114.45	3	31.28	6730	6738			Remicade_Batch4_03
N	P0DOX5,P01857	EEQYNSTYR_3_2_1_0_0	2227.89	0.1459	1114.45	2	22.66	4204	4206	4209	4210	Remicade_Batch5_01
N	P0DOX5,P01857	EEQYNSTYR_3_2_1_0_0	2227.89	0.1459	1114.45	2	23.26	4374	4375	4377	4378	Remicade_Batch5_01
N	P0DOX5,P01857	EEQYNSTYR_3_2_1_0_0	2227.89	0.0561	1114.45	3	31.25	6699	6711			Remicade_Batch5_01
N	P0DOX5,P01857	EEQYNSTYR_3_2_1_0_0	2227.89	0.3254	1114.45	2	22.42	4220	4228	4231	4232	Remicade_Batch5_02
N	P0DOX5,P01857	EEQYNSTYR_3_2_1_0_0	2227.89	0.3254	1114.45	2	22.98	4383	4384	4386	4387	Remicade_Batch5_02
N	P0DOX5,P01857	EEQYNSTYR_3_2_1_0_0	2227.89	0.505	1114.45	3	31.17	6766	6778			Remicade_Batch5_02
N	P0DOX5,P01857	EEQYNSTYR_3_2_1_0_0	2227.89	0.3254	1114.45	2	23.36	4480	4487	4489	4490	Remicade_Batch5_03
N	P0DOX5,P01857	EEQYNSTYR_3_2_1_0_0	2227.89	0.3254	1114.45	2	22.76	4294	4308	4310		Remicade_Batch5_03
N	P0DOX5,P01857	EEQYNSTYR_3_2_1_0_0	2227.89	0.6845	1114.45	3	31.29	6800	6809			Remicade_Batch5_03
N	P0DOX5,P01857	EEQYNSTYR_3_3_0_0_0	2284.91	1.2801	1142.96	2	23.62	4428	4435	4437	4438	Remicade_Batch1_01
N	P0DOX5,P01857	EEQYNSTYR_3_3_0_0_0	2284.91	0.7221	762.309	3	23.56	4512	4514	4517	4518	Remicade_Batch1_02
N	P0DOX5,P01857	EEQYNSTYR_3_3_0_0_0	2284.91	0.1422	1142.96	2	23.53	4498	4506	4508	4509	Remicade_Batch1_02
N	P0DOX5,P01857	EEQYNSTYR_3_3_0_0_0	2284.91	0.1422	1142.96	2	24.1	4665	4666	4668	4669	Remicade_Batch1_02
N	P0DOX5,P01857	EEQYNSTYR_3_3_0_0_0	2284.91	0.1422	1142.96	2	24.69	4814	4826	4829		Remicade_Batch1_02
N	P0DOX5,P01857	EEQYNSTYR_3_3_0_0_0	2284.91	0.7221	762.309	3	24.19	4680	4690	4692	4693	Remicade_Batch1_02
N	P0DOX5,P01857	EEQYNSTYR_3_3_0_0_0	2284.91	0.5908	762.308	3	23.57	4505	4512	4514	4515	Remicade_Batch1_03
N	P0DOX5,P01857	EEQYNSTYR_3_3_0_0_0	2284.91	0.5799	1142.96	2	23.52	4490	4498	4501	4502	Remicade_Batch1_03
N	P0DOX5,P01857	EEQYNSTYR_3_3_0_0_0	2284.91	0.5799	1142.96	5	24.1	4660	4662			Remicade_Batch1_03
N	P0DOX5,P01857	EEQYNSTYR_3_3_0_0_0	2284.91	1.2473	762.309	3	23.36	4375	4388	4390	4391	Remicade_Batch2_01
N	P0DOX5,P01857	EEQYNSTYR_3_3_0_0_0	2284.91	1.2473	762.309	3	23.94	4543	4548	4550	4551	Remicade_Batch2_01
N	P0DOX5,P01857	EEQYNSTYR_3_3_0_0_0	2284.91	0.9847	762.309	3	23.26	4366	4374	4377	4378	Remicade_Batch2_02
N	P0DOX5,P01857	EEQYNSTYR_3_3_0_0_0	2284.91	0.5799	1142.96	2	23.19	4348	4355	4357	4358	Remicade_Batch2_02
N	P0DOX5,P01857	EEQYNSTYR_3_3_0_0_0	2284.91	0.5799	1142.96	2	24.2	4622	4629	4631		Remicade_Batch2_02
N	P0DOX5,P01857	EEQYNSTYR_3_3_0_0_0	2284.91	0.0547	1142.96	2	23.31	4397	4404	4406	4407	Remicade_Batch2_03
N	P0DOX5,P01857	EEQYNSTYR_3_3_0_0_0	2284.91	0.0547	1142.96	2	23.95	4570	4577	4579	4580	Remicade_Batch2_03
N	P0DOX5,P01857	EEQYNSTYR_3_3_0_0_0	2284.91	0.5908	762.308	4	23.31	4397	4405			Remicade_Batch2_03
N	P0DOX5,P01857	EEQYNSTYR_3_3_0_0_0	2284.91	1.116	762.309	3	23.14	4370	4377	4379	4380	Remicade_Batch3_01
N	P0DOX5,P01857	EEQYNSTYR_3_3_0_0_0	2284.91	1.2473	762.309	3	23.03	4346	4348	4351	4352	Remicade_Batch3_02
N	P0DOX5,P01857	EEQYNSTYR_3_3_0_0_0	2284.91	0.3173	1142.96	2	22.99	4331	4338	4340	4341	Remicade_Batch3_02
N	P0DOX5,P01857	EEQYNSTYR_3_3_0_0_0	2284.91	0.3173	1142.96	2	23.56	4494	4496	4499	4500	Remicade_Batch3_02
N	P0DOX5,P01857	EEQYNSTYR_3_3_0_0_0	2284.91	0.9847	762.309	3	23.22	4390	4399	4402	4403	Remicade_Batch3_03
N	P0DOX5,P01857	EEQYNSTYR_3_3_0_0_0	2284.91	0.4924	1142.96	2	23.2	4390	4392	4395	4396	Remicade_Batch3_03
N	P0DOX5,P01857	EEQYNSTYR_3_3_0_0_0	2284.91	0.4924	1142.96	2	23.85	4576	4578	4581		Remicade_Batch3_03
N	P0DOX5,P01857	EEQYNSTYR_3_3_0_0_0	2284.91	0.8534	762.309	3	22.89	4273	4274	4276	4277	Remicade_Batch4_01
N	P0DOX5,P01857	EEQYNSTYR_3_3_0_0_0	2284.91	0.1422	1142.96	2	22.84	4260	4261	4263	4264	Remicade_Batch4_01
N	P0DOX5,P01857	EEQYNSTYR_3_3_0_0_0	2284.91	0.1422	1142.96	2	23.57	4463	4471	4474	4475	Remicade_Batch4_01
N	P0DOX5,P01857	EEQYNSTYR_3_3_0_0_0	2284.91	0.8534	762.309	3	23.52	4446	4457	4459	4460	Remicade_Batch4_01
N	P0DOX5,P01857	EEQYNSTYR_3_3_0_0_0	2284.91	0.755	1142.96	3	22.84	4296	4303			Remicade_Batch4_02
N	P0DOX5,P01857	EEQYNSTYR_3_3_0_0_0	2284.91	0.9847	762.309	4	22.86	4296	4309			Remicade_Batch4_02
N	P0DOX5,P01857	EEQYNSTYR_3_3_0_0_0	2284.91	0.755	1142.96	5	23.44	4473	4478			Remicade_Batch4_02
N	P0DOX5,P01857	EEQYNSTYR_3_3_0_0_0	2284.91	0.9847	762.309	2	22.95	4315	4322			Remicade_Batch4_03
N	P0DOX5,P01857	EEQYNSTYR_3_3_0_0_0	2284.91	0.9847	762.309	1	23.58	4497	4508			Remicade_Batch4_03
N	P0DOX5,P01857	EEQYNSTYR_3_3_0_0_0	2284.91	0.7221	762.309	3	23.6	4462	4474	4476	4477	Remicade_Batch5_01
N	P0DOX5,P01857	EEQYNSTYR_3_3_0_0_0	2284.91	0.7221	762.309	3	22.97	4289	4291	4294	4295	Remicade_Batch5_01
N	P0DOX5,P01857	EEQYNSTYR_3_3_0_0_0	2284.91	0.1422	1142.96	2	22.97	4289	4290	4292	4293	Remicade_Batch5_01
N	P0DOX5,P01857	EEQYNSTYR_3_3_0_0_0	2284.91	0.1422	1142.96	2	23.57	4462	4467	4469	4470	Remicade_Batch5_01
N	P0DOX5,P01857	EEQYNSTYR_3_3_0_0_0	2284.91	0.5908	762.308	3	22.79	4321	4328	4330	4331	Remicade_Batch5_02
N	P0DOX5,P01857	EEQYNSTYR_3_3_0_0_0	2284.91	0.5908	762.308	3	23.37	4495	4502	4504	4505	Remicade_Batch5_02
N	P0DOX5,P01857	EEQYNSTYR_3_3_0_0_0	2284.91	0.2298	1142.96	2	22.84	4335	4342	4344	4345	Remicade_Batch5_02
N	P0DOX5,P01857	EEQYNSTYR_3_3_0_0_0	2284.91	0.2298	1142.96	2	23.41	4509	4511	4514	4515	Remicade_Batch5_02
N	P0DOX5,P01857	EEQYNSTYR_3_3_0_0_0	2284.91	0.2298	1142.96	2	21.3	3896	3909	3911		Remicade_Batch5_02
N	P0DOX5,P01857	EEQYNSTYR_3_3_0_0_0	2284.91	0.5799	1142.96	2	23.05	4388	4390	4393	4394	Remicade_Batch5_03
N	P0DOX5,P01857	EEQYNSTYR_3_3_0_0_0	2284.91	0.8534	762.309	1	23.04	4388	4389			Remicade_Batch5_03
N	P0DOX5,P01857	EEQYNSTYR_3_3_1_0_0	2430.97	1.2855	1215.99	2	23.34	4348	4357	4362	4363	Remicade_Batch1_01
N	P0DOX5,P01857	EEQYNSTYR_3_3_1_0_0	2430.97	0.8536	1215.99	2	28.39	5770	5783	5785		Remicade_Batch1_01
N	P0DOX5,P01857	EEQYNSTYR_3_3_1_0_0	2430.97	1.2855	1215.99	2	24.52	4678	4685	4687	4688	Remicade_Batch1_01
N	P0DOX5,P01857	EEQYNSTYR_3_3_1_0_0	2430.97	1.2855	1215.99	2	22.28	4053	4060	4062	4063	Remicade_Batch1_01
N	P0DOX5,P01857	EEQYNSTYR_3_3_1_0_0	2430.97	1.2855	1215.99	2	25.73	5000	5007	5009	5010	Remicade_Batch1_01
N	P0DOX5,P01857	EEQYNSTYR_3_3_1_0_0	2430.97	1.2855	1215.99	2	23.94	4521	4522	4524	4525	Remicade_Batch1_01
N	P0DOX5,P01857	EEQYNSTYR_3_3_1_0_0	2430.97	1.2855	1215.99	2	25.14	4843	4851	4854	4855	Remicade_Batch1_01
N	P0DOX5,P01857	EEQYNSTYR_3_3_1_0_0	2430.97	1.2855	1215.99	2	27.24	5432	5442	5444	5445	Remicade_Batch1_01
N	P0DOX5,P01857	EEQYNSTYR_3_3_1_0_0	2430.97	0.0309	1215.99	2	31.45	6703	6711	6713	6714	Remicade_Batch1_01
N	P0DOX5,P01857	EEQYNSTYR_3_3_1_0_0	2430.97	1.2855	1215.99	2	26.33	5174	5175	5177		Remicade_Batch1_01
N	P0DOX5,P01857	EEQYNSTYR_3_3_1_0_0	2430.97	1.666	810.995	3	23.55	4410	4412	4415	4416	Remicade_Batch1_01
N	P0DOX5,P01857	EEQYNSTYR_3_3_1_0_0	2430.97	1.666	810.995	3	24.1	4568	4569	4571	4572	Remicade_Batch1_01
N	P0DOX5,P01857	EEQYNSTYR_3_3_1_0_0	2430.97	1.666	810.995	3	22.31	4066	4068	4070	4071	Remicade_Batch1_01
N	P0DOX5,P01857	EEQYNSTYR_3_3_1_0_0	2430.97	1.666	810.995	3	23.51	4498	4499	4501	4502	Remicade_Batch1_02
N	P0DOX5,P01857	EEQYNSTYR_3_3_1_0_0	2430.97	0.4628	1215.99	2	27.04	5465	5474	5476		Remicade_Batch1_02
N	P0DOX5,P01857	EEQYNSTYR_3_3_1_0_0	2430.97	0.4628	1215.99	2	23.38	4459	4466	4468	4469	Remicade_Batch1_02
N	P0DOX5,P01857	EEQYNSTYR_3_3_1_0_0	2430.97	0.4628	1215.99	2	24.54	4788	4789	4791	4792	Remicade_Batch1_02
N	P0DOX5,P01857	EEQYNSTYR_3_3_1_0_0	2430.97	0.4628	1215.99	2	26.37	5273	5282	5284	5285	Remicade_Batch1_02
N	P0DOX5,P01857	EEQYNSTYR_3_3_1_0_0	2430.97	0.4628	1215.99	2	22.09	4099	4113	4115		Remicade_Batch1_02
N	P0DOX5,P01857	EEQYNSTYR_3_3_1_0_0	2430.97	0.4628	1215.99	2	25.15	4939	4946	4948	4949	Remicade_Batch1_02
N	P0DOX5,P01857	EEQYNSTYR_3_3_1_0_0	2430.97	0.4628	1215.99	2	23.95	4620	4621	4623	4624	Remicade_Batch1_02
N	P0DOX5,P01857	EEQYNSTYR_3_3_1_0_0	2430.97	0.4628	1215.99	2	25.76	5099	5109	5111		Remicade_Batch1_02
N	P0DOX5,P01857	EEQYNSTYR_3_3_1_0_0	2430.97	0.5245	1215.99	2	28.19	5798	5810	5813		Remicade_Batch1_02
N	P0DOX5,P01857	EEQYNSTYR_3_3_1_0_0	2430.97	1.666	810.995	3	24.06	4650	4652	4655	4656	Remicade_Batch1_02
N	P0DOX5,P01857	EEQYNSTYR_3_3_1_0_0	2430.97	0.8741	1215.99	2	23.33	4443	4445	4448	4449	Remicade_Batch1_03
N	P0DOX5,P01857	EEQYNSTYR_3_3_1_0_0	2430.97	0.8741	1215.99	2	25.64	5071	5082	5085	5086	Remicade_Batch1_03
N	P0DOX5,P01857	EEQYNSTYR_3_3_1_0_0	2430.97	0.8741	1215.99	2	25.06	4918	4920	4923	4924	Remicade_Batch1_03
N	P0DOX5,P01857	EEQYNSTYR_3_3_1_0_0	2430.97	0.4422	1215.99	2	28.46	5883	5894	5897	5898	Remicade_Batch1_03
N	P0DOX5,P01857	EEQYNSTYR_3_3_1_0_0	2430.97	0.8741	1215.99	2	22.14	4110	4117	4119	4120	Remicade_Batch1_03
N	P0DOX5,P01857	EEQYNSTYR_3_3_1_0_0	2430.97	0.8741	1215.99	2	27.22	5518	5526	5529		Remicade_Batch1_03
N	P0DOX5,P01857	EEQYNSTYR_3_3_1_0_0	2430.97	0.8741	1215.99	2	24.49	4767	4768	4770	4771	Remicade_Batch1_03
N	P0DOX5,P01857	EEQYNSTYR_3_3_1_0_0	2430.97	0.8741	1215.99	2	23.93	4610	4611	4613	4614	Remicade_Batch1_03
N	P0DOX5,P01857	EEQYNSTYR_3_3_1_0_0	2430.97	0.8741	1215.99	2	26.23	5231	5242	5244	5245	Remicade_Batch1_03
N	P0DOX5,P01857	EEQYNSTYR_3_3_1_0_0	2430.97	0.4422	1215.99	2	27.83	5704	5713	5715		Remicade_Batch1_03
N	P0DOX5,P01857	EEQYNSTYR_3_3_1_0_0	2430.97	1.4192	810.995	3	24.16	4677	4679	4682	4683	Remicade_Batch1_03
N	P0DOX5,P01857	EEQYNSTYR_3_3_1_0_0	2430.97	1.4192	810.995	3	22.19	4123	4130	4132	4133	Remicade_Batch1_03
N	P0DOX5,P01857	EEQYNSTYR_3_3_1_0_0	2430.97	0.7096	1215.99	2	23.09	4308	4315	4317	4318	Remicade_Batch2_01
N	P0DOX5,P01857	EEQYNSTYR_3_3_1_0_0	2430.97	0.7096	1215.99	2	26.64	5287	5296	5298		Remicade_Batch2_01
N	P0DOX5,P01857	EEQYNSTYR_3_3_1_0_0	2430.97	0.7096	1215.99	2	21.9	4002	4003	4005	4006	Remicade_Batch2_01
N	P0DOX5,P01857	EEQYNSTYR_3_3_1_0_0	2430.97	0.7096	1215.99	2	27.31	5476	5488	5490		Remicade_Batch2_01
N	P0DOX5,P01857	EEQYNSTYR_3_3_1_0_0	2430.97	0.7096	1215.99	2	23.66	4471	4472	4474	4475	Remicade_Batch2_01
N	P0DOX5,P01857	EEQYNSTYR_3_3_1_0_0	2430.97	2.1596	810.996	3	21.95	4015	4016	4018	4019	Remicade_Batch2_01
N	P0DOX5,P01857	EEQYNSTYR_3_3_1_0_0	2430.97	0.5451	1215.99	2	22.97	4294	4296	4299	4300	Remicade_Batch2_02
N	P0DOX5,P01857	EEQYNSTYR_3_3_1_0_0	2430.97	0.5451	1215.99	2	21.82	3970	3983	3986		Remicade_Batch2_02
N	P0DOX5,P01857	EEQYNSTYR_3_3_1_0_0	2430.97	0.5451	1215.99	2	24.75	4767	4775	4778	4779	Remicade_Batch2_02
N	P0DOX5,P01857	EEQYNSTYR_3_3_1_0_0	2430.97	0.5451	1215.99	2	24.17	4622	4623	4625	4626	Remicade_Batch2_02
N	P0DOX5,P01857	EEQYNSTYR_3_3_1_0_0	2430.97	0.5451	1215.99	2	23.57	4460	4461	4463	4464	Remicade_Batch2_02
N	P0DOX5,P01857	EEQYNSTYR_3_3_1_0_0	2430.97	0.5451	1215.99	2	25.35	4932	4938	4940		Remicade_Batch2_02
N	P0DOX5,P01857	EEQYNSTYR_3_3_1_0_0	2430.97	1.7894	810.995	3	21.89	4003	4006	4009	4010	Remicade_Batch2_02
N	P0DOX5,P01857	EEQYNSTYR_3_3_1_0_0	2430.97	0.3805	1215.99	2	26.8	5361	5371	5374	5375	Remicade_Batch2_03
N	P0DOX5,P01857	EEQYNSTYR_3_3_1_0_0	2430.97	0.3805	1215.99	2	23.09	4332	4339	4341	4342	Remicade_Batch2_03
N	P0DOX5,P01857	EEQYNSTYR_3_3_1_0_0	2430.97	0.3805	1215.99	2	21.85	4003	4007	4010		Remicade_Batch2_03
N	P0DOX5,P01857	EEQYNSTYR_3_3_1_0_0	2430.97	0.3805	1215.99	2	23.68	4506	4507	4509	4510	Remicade_Batch2_03
N	P0DOX5,P01857	EEQYNSTYR_3_3_1_0_0	2430.97	0.3805	1215.99	2	26.1	5160	5174	5177	5178	Remicade_Batch2_03
N	P0DOX5,P01857	EEQYNSTYR_3_3_1_0_0	2430.97	1.9128	810.996	3	21.9	4019	4020	4022	4023	Remicade_Batch2_03
N	P0DOX5,P01857	EEQYNSTYR_3_3_1_0_0	2430.97	1.9128	810.996	4	23.24	4381	4382			Remicade_Batch2_03
N	P0DOX5,P01857	EEQYNSTYR_3_3_1_0_0	2430.97	0.8741	1215.99	2	24.08	4628	4636	4638	4639	Remicade_Batch3_01
N	P0DOX5,P01857	EEQYNSTYR_3_3_1_0_0	2430.97	0.8741	1215.99	2	23.51	4478	4479	4481	4482	Remicade_Batch3_01
N	P0DOX5,P01857	EEQYNSTYR_3_3_1_0_0	2430.97	0.8741	1215.99	2	24.65	4785	4788	4790		Remicade_Batch3_01
N	P0DOX5,P01857	EEQYNSTYR_3_3_1_0_0	2430.97	0.8741	1215.99	3	21.82	4007	4010			Remicade_Batch3_01
N	P0DOX5,P01857	EEQYNSTYR_3_3_1_0_0	2430.97	0.8741	1215.99	2	24.01	4609	4617	4619	4620	Remicade_Batch3_02
N	P0DOX5,P01857	EEQYNSTYR_3_3_1_0_0	2430.97	0.8741	1215.99	2	24.69	4782	4795	4797		Remicade_Batch3_02
N	P0DOX5,P01857	EEQYNSTYR_3_3_1_0_0	2430.97	2.4065	810.996	3	22.95	4318	4326	4329	4330	Remicade_Batch3_02
N	P0DOX5,P01857	EEQYNSTYR_3_3_1_0_0	2430.97	2.4065	810.996	3	21.68	3964	3971	3973	3974	Remicade_Batch3_02
N	P0DOX5,P01857	EEQYNSTYR_3_3_1_0_0	2430.97	0.5451	1215.99	2	22.94	4309	4320	4322	4323	Remicade_Batch3_03
N	P0DOX5,P01857	EEQYNSTYR_3_3_1_0_0	2430.97	0.5451	1215.99	2	23.51	4482	4483	4485	4486	Remicade_Batch3_03
N	P0DOX5,P01857	EEQYNSTYR_3_3_1_0_0	2430.97	0.5451	1215.99	2	21.78	3990	3998	4001	4002	Remicade_Batch3_03
N	P0DOX5,P01857	EEQYNSTYR_3_3_1_0_0	2430.97	0.5451	1215.99	2	24.1	4640	4648	4650	4651	Remicade_Batch3_03
N	P0DOX5,P01857	EEQYNSTYR_3_3_1_0_0	2430.97	0.5451	1215.99	2	24.72	4804	4814	4816		Remicade_Batch3_03
N	P0DOX5,P01857	EEQYNSTYR_3_3_1_0_0	2430.97	0.7096	1215.99	2	31.43	6834	6848	6849		Remicade_Batch3_03
N	P0DOX5,P01857	EEQYNSTYR_3_3_1_0_0	2430.97	0.5451	1215.99	2	25.82	5123	5135	5137		Remicade_Batch3_03
N	P0DOX5,P01857	EEQYNSTYR_3_3_1_0_0	2430.97	0.216	1215.99	2	21.53	3885	3896	3898	3899	Remicade_Batch4_01
N	P0DOX5,P01857	EEQYNSTYR_3_3_1_0_0	2430.97	0.216	1215.99	2	22.66	4198	4211	4213	4214	Remicade_Batch4_01
N	P0DOX5,P01857	EEQYNSTYR_3_3_1_0_0	2430.97	0.216	1215.99	2	23.81	4532	4534	4537	4538	Remicade_Batch4_01
N	P0DOX5,P01857	EEQYNSTYR_3_3_1_0_0	2430.97	0.216	1215.99	2	23.26	4380	4381	4383	4384	Remicade_Batch4_01
N	P0DOX5,P01857	EEQYNSTYR_3_3_1_0_0	2430.97	0.216	1215.99	2	24.39	4683	4691	4694	4695	Remicade_Batch4_01
N	P0DOX5,P01857	EEQYNSTYR_3_3_1_0_0	2430.97	0.216	1215.99	2	24.99	4852	4857	4859	4860	Remicade_Batch4_01
N	P0DOX5,P01857	EEQYNSTYR_3_3_1_0_0	2430.97	0.4628	1215.99	2	21.55	3926	3939	3941		Remicade_Batch4_02
N	P0DOX5,P01857	EEQYNSTYR_3_3_1_0_0	2430.97	0.4628	1215.99	2	23.08	4375	4376	4378	4379	Remicade_Batch4_02
N	P0DOX5,P01857	EEQYNSTYR_3_3_1_0_0	2430.97	0.4628	1215.99	2	24.96	4872	4885	4888		Remicade_Batch4_02
N	P0DOX5,P01857	EEQYNSTYR_3_3_1_0_0	2430.97	0.4628	1215.99	2	25.53	5042	5045	5047		Remicade_Batch4_02
N	P0DOX5,P01857	EEQYNSTYR_3_3_1_0_0	2430.97	0.4628	1215.99	3	22.52	4207	4215			Remicade_Batch4_02
N	P0DOX5,P01857	EEQYNSTYR_3_3_1_0_0	2430.97	1.4192	810.995	4	22.76	4280	4281			Remicade_Batch4_02
N	P0DOX5,P01857	EEQYNSTYR_3_3_1_0_0	2430.97	1.4192	810.995	4	23.36	4456	4458			Remicade_Batch4_02
N	P0DOX5,P01857	EEQYNSTYR_3_3_1_0_0	2430.97	0.4628	1215.99	5	24.25	4690	4695			Remicade_Batch4_02
N	P0DOX5,P01857	EEQYNSTYR_3_3_1_0_0	2430.97	0.4628	1215.99	3	26.82	5403	5411			Remicade_Batch4_02
N	P0DOX5,P01857	EEQYNSTYR_3_3_1_0_0	2430.97	2.283	810.996	3	22.88	4302	4304	4307	4308	Remicade_Batch4_03
N	P0DOX5,P01857	EEQYNSTYR_3_3_1_0_0	2430.97	1.121	1215.99	2	22.72	4262	4263	4265	4266	Remicade_Batch4_03
N	P0DOX5,P01857	EEQYNSTYR_3_3_1_0_0	2430.97	1.121	1215.99	2	23.89	4591	4593	4595	4596	Remicade_Batch4_03
N	P0DOX5,P01857	EEQYNSTYR_3_3_1_0_0	2430.97	1.121	1215.99	2	23.32	4432	4433	4435	4436	Remicade_Batch4_03
N	P0DOX5,P01857	EEQYNSTYR_3_3_1_0_0	2430.97	0.216	1215.99	2	27.71	5660	5671	5673		Remicade_Batch4_03
N	P0DOX5,P01857	EEQYNSTYR_3_3_1_0_0	2430.97	1.121	1215.99	2	25.18	4937	4939	4941	4942	Remicade_Batch4_03
N	P0DOX5,P01857	EEQYNSTYR_3_3_1_0_0	2430.97	1.121	1215.99	2	24.49	4745	4752	4754	4755	Remicade_Batch4_03
N	P0DOX5,P01857	EEQYNSTYR_3_3_1_0_0	2430.97	1.121	1215.99	2	21.64	3955	3961	3964	3965	Remicade_Batch4_03
N	P0DOX5,P01857	EEQYNSTYR_3_3_1_0_0	2430.97	1.121	1215.99	2	26.45	5294	5301	5304	5305	Remicade_Batch4_03
N	P0DOX5,P01857	EEQYNSTYR_3_3_1_0_0	2430.97	2.283	810.996	4	23.44	4467	4469			Remicade_Batch4_03
N	P0DOX5,P01857	EEQYNSTYR_3_3_1_0_0	2430.97	1.6146	1215.99	2	22.75	4230	4231	4233	4234	Remicade_Batch5_01
N	P0DOX5,P01857	EEQYNSTYR_3_3_1_0_0	2430.97	1.6146	1215.99	2	23.31	4392	4393	4395	4396	Remicade_Batch5_01
N	P0DOX5,P01857	EEQYNSTYR_3_3_1_0_0	2430.97	1.6146	1215.99	2	25.12	4889	4894	4896	4897	Remicade_Batch5_01
N	P0DOX5,P01857	EEQYNSTYR_3_3_1_0_0	2430.97	1.6146	1215.99	2	24.48	4712	4717	4719	4720	Remicade_Batch5_01
N	P0DOX5,P01857	EEQYNSTYR_3_3_1_0_0	2430.97	1.6146	1215.99	2	23.9	4559	4560	4562	4563	Remicade_Batch5_01
N	P0DOX5,P01857	EEQYNSTYR_3_3_1_0_0	2430.97	1.6146	1215.99	2	21.51	3884	3891	3893	3894	Remicade_Batch5_01
N	P0DOX5,P01857	EEQYNSTYR_3_3_1_0_0	2430.97	1.6146	1215.99	2	26.67	5325	5334	5337	5338	Remicade_Batch5_01
N	P0DOX5,P01857	EEQYNSTYR_3_3_1_0_0	2430.97	1.5426	810.995	3	21.55	3901	3905	3907	3908	Remicade_Batch5_01
N	P0DOX5,P01857	EEQYNSTYR_3_3_1_0_0	2430.97	1.5426	810.995	3	22.91	4276	4277	4279	4280	Remicade_Batch5_01
N	P0DOX5,P01857	EEQYNSTYR_3_3_1_0_0	2430.97	1.2958	810.995	3	22.72	4308	4309	4311	4312	Remicade_Batch5_02
N	P0DOX5,P01857	EEQYNSTYR_3_3_1_0_0	2430.97	0.9564	1215.99	2	22.5	4247	4248	4250	4251	Remicade_Batch5_02
N	P0DOX5,P01857	EEQYNSTYR_3_3_1_0_0	2430.97	0.9564	1215.99	2	23.68	4587	4589	4592	4593	Remicade_Batch5_02
N	P0DOX5,P01857	EEQYNSTYR_3_3_1_0_0	2430.97	0.9564	1215.99	2	24.25	4734	4741	4743	4744	Remicade_Batch5_02
N	P0DOX5,P01857	EEQYNSTYR_3_3_1_0_0	2430.97	0.9564	1215.99	2	23.08	4414	4415	4417	4418	Remicade_Batch5_02
N	P0DOX5,P01857	EEQYNSTYR_3_3_1_0_0	2430.97	0.9564	1215.99	2	21.65	4002	4007	4010	4011	Remicade_Batch5_02
N	P0DOX5,P01857	EEQYNSTYR_3_3_1_0_0	2430.97	0.9564	1215.99	2	26.35	5337	5340	5343	5344	Remicade_Batch5_02
N	P0DOX5,P01857	EEQYNSTYR_3_3_1_0_0	2430.97	0.9564	1215.99	2	24.92	4912	4926	4927		Remicade_Batch5_02
N	P0DOX5,P01857	EEQYNSTYR_3_3_1_0_0	2430.97	0.9564	1215.99	2	23.14	4431	4433	4437	4438	Remicade_Batch5_02
N	P0DOX5,P01857	EEQYNSTYR_3_3_1_0_0	2430.97	0.1954	1215.99	2	27.2	5570	5583	5585		Remicade_Batch5_02
N	P0DOX5,P01857	EEQYNSTYR_3_3_1_0_0	2430.97	0.5245	1215.99	2	27.65	5696	5709	5711		Remicade_Batch5_02
N	P0DOX5,P01857	EEQYNSTYR_3_3_1_0_0	2430.97	1.2958	810.995	3	21.67	4002	4012	4014	4015	Remicade_Batch5_02
N	P0DOX5,P01857	EEQYNSTYR_3_3_1_0_0	2430.97	1.2958	810.995	4	23.3	4482	4484			Remicade_Batch5_02
N	P0DOX5,P01857	EEQYNSTYR_3_3_1_0_0	2430.97	0.7919	1215.99	2	22.77	4311	4313	4316	4317	Remicade_Batch5_03
N	P0DOX5,P01857	EEQYNSTYR_3_3_1_0_0	2430.97	0.7919	1215.99	2	23.91	4641	4642	4644	4645	Remicade_Batch5_03
N	P0DOX5,P01857	EEQYNSTYR_3_3_1_0_0	2430.97	0.7919	1215.99	2	21.66	3995	4001	4004	4005	Remicade_Batch5_03
N	P0DOX5,P01857	EEQYNSTYR_3_3_1_0_0	2430.97	0.7919	1215.99	2	23.34	4480	4481	4483	4484	Remicade_Batch5_03
N	P0DOX5,P01857	EEQYNSTYR_3_3_1_0_0	2430.97	0.7919	1215.99	2	24.56	4814	4815	4817	4818	Remicade_Batch5_03
N	P0DOX5,P01857	EEQYNSTYR_3_3_1_0_0	2430.97	0.7919	1215.99	2	25.12	4972	4974	4976		Remicade_Batch5_03
N	P0DOX5,P01857	EEQYNSTYR_3_3_1_0_0	2430.97	1.666	810.995	3	21.71	4012	4016	4018	4019	Remicade_Batch5_03
N	P0DOX5,P01857	EEQYNSTYR_3_4_0_0_0	2487.99	0.9847	830.002	3	23.72	4460	4461	4463	4464	Remicade_Batch1_01
N	P0DOX5,P01857	EEQYNSTYR_3_4_0_0_0	2487.99	0.7737	1244.5	2	23.72	4460	4462	4465	4466	Remicade_Batch1_01
N	P0DOX5,P01857	EEQYNSTYR_3_4_0_0_0	2487.99	0.3818	830.001	3	23.7	4542	4550	4552	4553	Remicade_Batch1_02
N	P0DOX5,P01857	EEQYNSTYR_3_4_0_0_0	2487.99	0.9345	1244.5	2	23.79	4575	4577	4580	4581	Remicade_Batch1_02
N	P0DOX5,P01857	EEQYNSTYR_3_4_0_0_0	2487.99	0.5024	830.002	3	23.64	4522	4529	4531	4532	Remicade_Batch1_03
N	P0DOX5,P01857	EEQYNSTYR_3_4_0_0_0	2487.99	0.4522	1244.5	2	23.68	4535	4543	4545	4546	Remicade_Batch1_03
N	P0DOX5,P01857	EEQYNSTYR_3_4_0_0_0	2487.99	0.3718	1244.5	2	23.46	4407	4414	4416	4417	Remicade_Batch2_01
N	P0DOX5,P01857	EEQYNSTYR_3_4_0_0_0	2487.99	0.3818	830.001	3	23.32	4384	4392	4395	4396	Remicade_Batch2_02
N	P0DOX5,P01857	EEQYNSTYR_3_4_0_0_0	2487.99	0.7737	1244.5	2	23.35	4399	4400	4402	4403	Remicade_Batch2_02
N	P0DOX5,P01857	EEQYNSTYR_3_4_0_0_0	2487.99	0.3818	830.001	3	23.93	4551	4559	4562	4563	Remicade_Batch2_02
N	P0DOX5,P01857	EEQYNSTYR_3_4_0_0_0	2487.99	1.1053	830.002	3	23.46	4446	4447	4449	4450	Remicade_Batch2_03
N	P0DOX5,P01857	EEQYNSTYR_3_4_0_0_0	2487.99	0.3718	1244.5	2	23.45	4429	4443	4445		Remicade_Batch2_03
N	P0DOX5,P01857	EEQYNSTYR_3_4_0_0_0	2487.99	1.1053	830.002	3	24.03	4598	4600	4603	4604	Remicade_Batch2_03
N	P0DOX5,P01857	EEQYNSTYR_3_4_0_0_0	2487.99	0.5024	830.002	3	23.22	4389	4401	4404	4405	Remicade_Batch3_01
N	P0DOX5,P01857	EEQYNSTYR_3_4_0_0_0	2487.99	0.211	1244.5	2	23.26	4406	4413	4415	4416	Remicade_Batch3_01
N	P0DOX5,P01857	EEQYNSTYR_3_4_0_0_0	2487.99	0.7436	830.002	3	23.15	4374	4381	4383	4384	Remicade_Batch3_02
N	P0DOX5,P01857	EEQYNSTYR_3_4_0_0_0	2487.99	0.7737	1244.5	2	23.15	4374	4382	4385	4386	Remicade_Batch3_02
N	P0DOX5,P01857	EEQYNSTYR_3_4_0_0_0	2487.99	0.7436	830.002	3	21.48	3905	3919	3921		Remicade_Batch3_02
N	P0DOX5,P01857	EEQYNSTYR_3_4_0_0_0	2487.99	0.5024	830.002	3	23.34	4417	4431	4433		Remicade_Batch3_03
N	P0DOX5,P01857	EEQYNSTYR_3_4_0_0_0	2487.99	0.211	1244.5	2	23.37	4434	4441	4443	4444	Remicade_Batch3_03
N	P0DOX5,P01857	EEQYNSTYR_3_4_0_0_0	2487.99	0.211	1244.5	2	23.01	4303	4310	4312	4313	Remicade_Batch4_01
N	P0DOX5,P01857	EEQYNSTYR_3_4_0_0_0	2487.99	0.3818	830.001	3	22.98	4286	4300	4302		Remicade_Batch4_01
N	P0DOX5,P01857	EEQYNSTYR_3_4_0_0_0	2487.99	0.7436	830.002	3	22.93	4330	4332	4335	4336	Remicade_Batch4_02
N	P0DOX5,P01857	EEQYNSTYR_3_4_0_0_0	2487.99	0.5326	1244.5	2	23.05	4360	4367	4369	4370	Remicade_Batch4_02
N	P0DOX5,P01857	EEQYNSTYR_3_4_0_0_0	2487.99	0.8642	830.002	3	23.11	4363	4371	4374	4375	Remicade_Batch4_03
N	P0DOX5,P01857	EEQYNSTYR_3_4_0_0_0	2487.99	0.0502	1244.5	2	23.17	4382	4390	4392	4393	Remicade_Batch4_03
N	P0DOX5,P01857	EEQYNSTYR_3_4_0_0_0	2487.99	0.2211	830.001	3	23.15	4335	4342	4344	4345	Remicade_Batch5_01
N	P0DOX5,P01857	EEQYNSTYR_3_4_0_0_0	2487.99	0.4522	1244.5	2	23.17	4335	4349	4352	4353	Remicade_Batch5_01
N	P0DOX5,P01857	EEQYNSTYR_3_4_0_0_0	2487.99	0.7436	830.002	3	23.03	4399	4400	4402	4403	Remicade_Batch5_02
N	P0DOX5,P01857	EEQYNSTYR_3_4_0_0_0	2487.99	0.2713	1244.5	2	23.02	4383	4395	4397	4398	Remicade_Batch5_02
N	P0DOX5,P01857	EEQYNSTYR_3_4_0_0_0	2487.99	0.5024	830.002	3	23.25	4441	4448	4450	4451	Remicade_Batch5_03
N	P0DOX5,P01857	EEQYNSTYR_3_4_0_0_0	2487.99	0.0301	1244.5	2	23.26	4441	4454	4457	4458	Remicade_Batch5_03
N	P0DOX5,P01857	EEQYNSTYR_3_4_1_0_0	2634.05	0.7403	878.688	3	26.04	5096	5098	5100	5101	Remicade_Batch1_01
N	P0DOX5,P01857	EEQYNSTYR_3_4_1_0_0	2634.05	0.7403	878.688	3	24.26	4614	4615	4617	4618	Remicade_Batch1_01
N	P0DOX5,P01857	EEQYNSTYR_3_4_1_0_0	2634.05	0.7403	878.688	3	26.6	5256	5257	5259	5260	Remicade_Batch1_01
N	P0DOX5,P01857	EEQYNSTYR_3_4_1_0_0	2634.05	0.7403	878.688	3	23.6	4428	4429	4431	4432	Remicade_Batch1_01
N	P0DOX5,P01857	EEQYNSTYR_3_4_1_0_0	2634.05	0.7403	878.688	3	25.43	4926	4928	4931	4932	Remicade_Batch1_01
N	P0DOX5,P01857	EEQYNSTYR_3_4_1_0_0	2634.05	0.7403	878.688	3	27.21	5432	5434	5436	5437	Remicade_Batch1_01
N	P0DOX5,P01857	EEQYNSTYR_3_4_1_0_0	2634.05	0.7403	878.688	3	24.84	4769	4770	4772	4773	Remicade_Batch1_01
N	P0DOX5,P01857	EEQYNSTYR_3_4_1_0_0	2634.05	1.8792	878.689	3	29.57	6143	6150	6153	6154	Remicade_Batch1_01
N	P0DOX5,P01857	EEQYNSTYR_3_4_1_0_0	2634.05	2.107	878.689	3	27.8	5609	5611	5613	5614	Remicade_Batch1_01
N	P0DOX5,P01857	EEQYNSTYR_3_4_1_0_0	2634.05	0.522	1317.53	2	28.31	5831	5844	5846		Remicade_Batch1_02
N	P0DOX5,P01857	EEQYNSTYR_3_4_1_0_0	2634.05	0.8542	878.688	3	23.72	4556	4557	4559	4560	Remicade_Batch1_02
N	P0DOX5,P01857	EEQYNSTYR_3_4_1_0_0	2634.05	0.8542	878.688	3	24.43	4758	4759	4761	4762	Remicade_Batch1_02
N	P0DOX5,P01857	EEQYNSTYR_3_4_1_0_0	2634.05	0.8542	878.688	3	25.02	4910	4911	4913	4914	Remicade_Batch1_02
N	P0DOX5,P01857	EEQYNSTYR_3_4_1_0_0	2634.05	0.8542	878.688	3	27.3	5550	5551	5553	5554	Remicade_Batch1_02
N	P0DOX5,P01857	EEQYNSTYR_3_4_1_0_0	2634.05	0.8542	878.688	3	25.61	5064	5066	5069	5070	Remicade_Batch1_02
N	P0DOX5,P01857	EEQYNSTYR_3_4_1_0_0	2634.05	0.8542	878.688	3	22.16	4131	4133	4136	4137	Remicade_Batch1_02
N	P0DOX5,P01857	EEQYNSTYR_3_4_1_0_0	2634.05	2.107	878.689	3	29.73	6284	6290	6293	6294	Remicade_Batch1_02
N	P0DOX5,P01857	EEQYNSTYR_3_4_1_0_0	2634.05	0.8542	878.688	3	23.17	4392	4406	4408		Remicade_Batch1_02
N	P0DOX5,P01857	EEQYNSTYR_3_4_1_0_0	2634.05	0.8542	878.688	3	26.18	5226	5227	5229	5230	Remicade_Batch1_02
N	P0DOX5,P01857	EEQYNSTYR_3_4_1_0_0	2634.05	1.4237	878.688	3	24.26	4705	4706	4708	4709	Remicade_Batch1_03
N	P0DOX5,P01857	EEQYNSTYR_3_4_1_0_0	2634.05	1.4237	878.688	3	24.84	4860	4861	4863	4864	Remicade_Batch1_03
N	P0DOX5,P01857	EEQYNSTYR_3_4_1_0_0	2634.05	1.4237	878.688	3	22.23	4140	4142	4144	4145	Remicade_Batch1_03
N	P0DOX5,P01857	EEQYNSTYR_3_4_1_0_0	2634.05	1.4237	878.688	3	25.56	5055	5056	5058	5059	Remicade_Batch1_03
N	P0DOX5,P01857	EEQYNSTYR_3_4_1_0_0	2634.05	1.4237	878.688	3	26.75	5393	5395	5397	5398	Remicade_Batch1_03
N	P0DOX5,P01857	EEQYNSTYR_3_4_1_0_0	2634.05	1.5376	878.688	3	29.76	6294	6301	6303	6304	Remicade_Batch1_03
N	P0DOX5,P01857	EEQYNSTYR_3_4_1_0_0	2634.05	1.4237	878.688	3	27.31	5552	5554	5556	5557	Remicade_Batch1_03
N	P0DOX5,P01857	EEQYNSTYR_3_4_1_0_0	2634.05	1.4237	878.688	3	23.55	4505	4506	4508	4509	Remicade_Batch1_03
N	P0DOX5,P01857	EEQYNSTYR_3_4_1_0_0	2634.05	1.4237	878.688	3	26.14	5216	5217	5219	5220	Remicade_Batch1_03
N	P0DOX5,P01857	EEQYNSTYR_3_4_1_0_0	2634.05	1.9931	878.689	3	27.86	5719	5720	5722	5723	Remicade_Batch1_03
N	P0DOX5,P01857	EEQYNSTYR_3_4_1_0_0	2634.05	1.9931	878.689	3	28.42	5883	5884	5886	5887	Remicade_Batch1_03
N	P0DOX5,P01857	EEQYNSTYR_3_4_1_0_0	2634.05	1.8792	878.689	3	25.33	4923	4924	4926	4927	Remicade_Batch2_01
N	P0DOX5,P01857	EEQYNSTYR_3_4_1_0_0	2634.05	1.8792	878.689	3	24.61	4728	4729	4731	4732	Remicade_Batch2_01
N	P0DOX5,P01857	EEQYNSTYR_3_4_1_0_0	2634.05	1.8792	878.689	3	21.95	4015	4017	4020	4021	Remicade_Batch2_01
N	P0DOX5,P01857	EEQYNSTYR_3_4_1_0_0	2634.05	1.8792	878.689	3	26.77	5331	5332	5334	5335	Remicade_Batch2_01
N	P0DOX5,P01857	EEQYNSTYR_3_4_1_0_0	2634.05	1.8792	878.689	3	24.05	4577	4578	4580	4581	Remicade_Batch2_01
N	P0DOX5,P01857	EEQYNSTYR_3_4_1_0_0	2634.05	1.8792	878.689	3	23.32	4375	4376	4378	4379	Remicade_Batch2_01
N	P0DOX5,P01857	EEQYNSTYR_3_4_1_0_0	2634.05	1.8792	878.689	3	26.05	5129	5131	5133	5134	Remicade_Batch2_01
N	P0DOX5,P01857	EEQYNSTYR_3_4_1_0_0	2634.05	0.3702	1317.53	2	27.73	5610	5619	5623	5623	Remicade_Batch2_02
N	P0DOX5,P01857	EEQYNSTYR_3_4_1_0_0	2634.05	1.082	878.688	3	23.9	4551	4552	4554	4555	Remicade_Batch2_02
N	P0DOX5,P01857	EEQYNSTYR_3_4_1_0_0	2634.05	1.082	878.688	3	25.05	4855	4856	4858	4859	Remicade_Batch2_02
N	P0DOX5,P01857	EEQYNSTYR_3_4_1_0_0	2634.05	1.082	878.688	3	24.46	4695	4697	4699	4700	Remicade_Batch2_02
N	P0DOX5,P01857	EEQYNSTYR_3_4_1_0_0	2634.05	1.082	878.688	3	26.18	5177	5178	5180	5181	Remicade_Batch2_02
N	P0DOX5,P01857	EEQYNSTYR_3_4_1_0_0	2634.05	1.082	878.688	3	26.77	5340	5342	5345	5346	Remicade_Batch2_02
N	P0DOX5,P01857	EEQYNSTYR_3_4_1_0_0	2634.05	1.082	878.688	3	21.94	4017	4018	4020	4021	Remicade_Batch2_02
N	P0DOX5,P01857	EEQYNSTYR_3_4_1_0_0	2634.05	1.082	878.688	3	23.18	4348	4350	4353	4354	Remicade_Batch2_02
N	P0DOX5,P01857	EEQYNSTYR_3_4_1_0_0	2634.05	1.082	878.688	3	25.62	5016	5018	5021	5022	Remicade_Batch2_02
N	P0DOX5,P01857	EEQYNSTYR_3_4_1_0_0	2634.05	2.4487	878.689	3	27.91	5669	5670	5672	5673	Remicade_Batch2_02
N	P0DOX5,P01857	EEQYNSTYR_3_4_1_0_0	2634.05	1.8792	878.689	3	24.08	4613	4614	4616	4617	Remicade_Batch2_03
N	P0DOX5,P01857	EEQYNSTYR_3_4_1_0_0	2634.05	1.8792	878.689	3	24.63	4760	4762	4764	4765	Remicade_Batch2_03
N	P0DOX5,P01857	EEQYNSTYR_3_4_1_0_0	2634.05	1.8792	878.689	3	21.96	4033	4036	4039	4040	Remicade_Batch2_03
N	P0DOX5,P01857	EEQYNSTYR_3_4_1_0_0	2634.05	1.8792	878.689	3	25.95	5130	5131	5133	5134	Remicade_Batch2_03
N	P0DOX5,P01857	EEQYNSTYR_3_4_1_0_0	2634.05	1.8792	878.689	3	26.55	5302	5303	5305	5306	Remicade_Batch2_03
N	P0DOX5,P01857	EEQYNSTYR_3_4_1_0_0	2634.05	1.8792	878.689	3	25.27	4932	4933	4935	4936	Remicade_Batch2_03
N	P0DOX5,P01857	EEQYNSTYR_3_4_1_0_0	2634.05	1.9931	878.689	3	29.6	6202	6212	6214	6215	Remicade_Batch2_03
N	P0DOX5,P01857	EEQYNSTYR_3_4_1_0_0	2634.05	1.8792	878.689	3	23.29	4397	4398	4400	4401	Remicade_Batch2_03
N	P0DOX5,P01857	EEQYNSTYR_3_4_1_0_0	2634.05	1.8792	878.689	3	27.15	5474	5476	5478	5479	Remicade_Batch2_03
N	P0DOX5,P01857	EEQYNSTYR_3_4_1_0_0	2634.05	2.2209	878.689	3	27.76	5645	5646	5648	5649	Remicade_Batch2_03
N	P0DOX5,P01857	EEQYNSTYR_3_4_1_0_0	2634.05	1.1959	878.688	3	22.6	4226	4227	4229	4230	Remicade_Batch3_01
N	P0DOX5,P01857	EEQYNSTYR_3_4_1_0_0	2634.05	1.0535	1317.53	2	27.55	5610	5618	5620		Remicade_Batch3_01
N	P0DOX5,P01857	EEQYNSTYR_3_4_1_0_0	2634.05	1.1959	878.688	3	23.73	4540	4541	4543	4544	Remicade_Batch3_01
N	P0DOX5,P01857	EEQYNSTYR_3_4_1_0_0	2634.05	1.1959	878.688	3	23.18	4389	4390	4392	4393	Remicade_Batch3_01
N	P0DOX5,P01857	EEQYNSTYR_3_4_1_0_0	2634.05	1.1959	878.688	3	21.88	4023	4026	4028	4029	Remicade_Batch3_01
N	P0DOX5,P01857	EEQYNSTYR_3_4_1_0_0	2634.05	1.1959	878.688	3	24.32	4696	4697	4699	4700	Remicade_Batch3_01
N	P0DOX5,P01857	EEQYNSTYR_3_4_1_0_0	2634.05	1.1959	878.688	3	24.97	4875	4877	4880	4881	Remicade_Batch3_01
N	P0DOX5,P01857	EEQYNSTYR_3_4_1_0_0	2634.05	1.1959	878.688	3	26.11	5210	5211	5213	5214	Remicade_Batch3_01
N	P0DOX5,P01857	EEQYNSTYR_3_4_1_0_0	2634.05	1.8792	878.689	3	22.42	4179	4180	4182	4183	Remicade_Batch3_02
N	P0DOX5,P01857	EEQYNSTYR_3_4_1_0_0	2634.05	1.585	1317.53	2	27.43	5553	5564	5566		Remicade_Batch3_02
N	P0DOX5,P01857	EEQYNSTYR_3_4_1_0_0	2634.05	1.8792	878.689	3	23.61	4507	4508	4510	4511	Remicade_Batch3_02
N	P0DOX5,P01857	EEQYNSTYR_3_4_1_0_0	2634.05	1.8792	878.689	3	21.73	3980	3989	3991	3992	Remicade_Batch3_02
N	P0DOX5,P01857	EEQYNSTYR_3_4_1_0_0	2634.05	1.8792	878.689	3	24.19	4663	4664	4666	4667	Remicade_Batch3_02
N	P0DOX5,P01857	EEQYNSTYR_3_4_1_0_0	2634.05	1.8792	878.689	3	24.76	4817	4819	4822	4823	Remicade_Batch3_02
N	P0DOX5,P01857	EEQYNSTYR_3_4_1_0_0	2634.05	1.8792	878.689	3	22.97	4331	4332	4334	4335	Remicade_Batch3_02
N	P0DOX5,P01857	EEQYNSTYR_3_4_1_0_0	2634.05	1.8792	878.689	3	26.92	5413	5416	5418	5419	Remicade_Batch3_02
N	P0DOX5,P01857	EEQYNSTYR_3_4_1_0_0	2634.05	1.8792	878.689	3	26.31	5248	5250	5253	5254	Remicade_Batch3_02
N	P0DOX5,P01857	EEQYNSTYR_3_4_1_0_0	2634.05	2.4487	878.689	3	24.4	4727	4728	4730	4731	Remicade_Batch3_03
N	P0DOX5,P01857	EEQYNSTYR_3_4_1_0_0	2634.05	2.4487	878.689	3	23.85	4576	4577	4579	4580	Remicade_Batch3_03
N	P0DOX5,P01857	EEQYNSTYR_3_4_1_0_0	2634.05	2.4487	878.689	3	21.87	4019	4022	4024	4025	Remicade_Batch3_03
N	P0DOX5,P01857	EEQYNSTYR_3_4_1_0_0	2634.05	2.4487	878.689	3	23.19	4390	4391	4393	4394	Remicade_Batch3_03
N	P0DOX5,P01857	EEQYNSTYR_3_4_1_0_0	2634.05	2.4487	878.689	3	25.01	4896	4897	4899	4900	Remicade_Batch3_03
N	P0DOX5,P01857	EEQYNSTYR_3_4_1_0_0	2634.05	1.1959	878.688	3	28	5762	5765	5767	5768	Remicade_Batch3_03
N	P0DOX5,P01857	EEQYNSTYR_3_4_1_0_0	2634.05	1.1959	878.688	3	27.4	5581	5586	5588	5589	Remicade_Batch3_03
N	P0DOX5,P01857	EEQYNSTYR_3_4_1_0_0	2634.05	1.4332	1317.53	2	27.59	5593	5604	5607	5608	Remicade_Batch4_01
N	P0DOX5,P01857	EEQYNSTYR_3_4_1_0_0	2634.05	0.8542	878.688	3	22.4	4139	4140	4142	4143	Remicade_Batch4_01
N	P0DOX5,P01857	EEQYNSTYR_3_4_1_0_0	2634.05	0.8542	878.688	3	24.21	4636	4638	4640	4641	Remicade_Batch4_01
N	P0DOX5,P01857	EEQYNSTYR_3_4_1_0_0	2634.05	0.8542	878.688	3	24.93	4837	4838	4840	4841	Remicade_Batch4_01
N	P0DOX5,P01857	EEQYNSTYR_3_4_1_0_0	2634.05	0.8542	878.688	3	26.65	5322	5330	5333	5334	Remicade_Batch4_01
N	P0DOX5,P01857	EEQYNSTYR_3_4_1_0_0	2634.05	0.8542	878.688	3	26.06	5157	5159	5161	5162	Remicade_Batch4_01
N	P0DOX5,P01857	EEQYNSTYR_3_4_1_0_0	2634.05	1.5376	878.688	3	29.13	6076	6090	6093	6094	Remicade_Batch4_01
N	P0DOX5,P01857	EEQYNSTYR_3_4_1_0_0	2634.05	1.5376	878.688	3	27.28	5511	5513	5515	5516	Remicade_Batch4_01
N	P0DOX5,P01857	EEQYNSTYR_3_4_1_0_0	2634.05	0.8542	878.688	3	25.5	4996	4997	4999	5000	Remicade_Batch4_01
N	P0DOX5,P01857	EEQYNSTYR_3_4_1_0_0	2634.05	0.9776	1317.53	2	28.84	6024	6036	6039	6040	Remicade_Batch4_02
N	P0DOX5,P01857	EEQYNSTYR_3_4_1_0_0	2634.05	0.522	1317.53	2	27.48	5600	5607	5609		Remicade_Batch4_02
N	P0DOX5,P01857	EEQYNSTYR_3_4_1_0_0	2634.05	0.9776	1317.53	2	28.23	5840	5848	5850	5851	Remicade_Batch4_02
N	P0DOX5,P01857	EEQYNSTYR_3_4_1_0_0	2634.05	1.1959	878.688	3	23.69	4547	4548	4550	4551	Remicade_Batch4_02
N	P0DOX5,P01857	EEQYNSTYR_3_4_1_0_0	2634.05	1.1959	878.688	3	24.28	4705	4706	4708	4709	Remicade_Batch4_02
N	P0DOX5,P01857	EEQYNSTYR_3_4_1_0_0	2634.05	1.1959	878.688	3	21.61	3958	3959	3961	3962	Remicade_Batch4_02
N	P0DOX5,P01857	EEQYNSTYR_3_4_1_0_0	2634.05	1.1959	878.688	3	24.85	4855	4856	4858	4859	Remicade_Batch4_02
N	P0DOX5,P01857	EEQYNSTYR_3_4_1_0_0	2634.05	1.1959	878.688	3	26.25	5252	5253	5255	5256	Remicade_Batch4_02
N	P0DOX5,P01857	EEQYNSTYR_3_4_1_0_0	2634.05	0.6264	878.688	3	27.52	5615	5617	5619	5620	Remicade_Batch4_02
N	P0DOX5,P01857	EEQYNSTYR_3_4_1_0_0	2634.05	1.1959	878.688	3	22.87	4313	4314	4316	4317	Remicade_Batch4_02
N	P0DOX5,P01857	EEQYNSTYR_3_4_1_0_0	2634.05	1.1959	878.688	3	26.91	5435	5437	5440	5441	Remicade_Batch4_02
N	P0DOX5,P01857	EEQYNSTYR_3_4_1_0_0	2634.05	1.1959	878.688	3	25.42	5016	5017	5019	5020	Remicade_Batch4_02
N	P0DOX5,P01857	EEQYNSTYR_3_4_1_0_0	2634.05	1.2054	1317.53	2	27.28	5524	5540	5541		Remicade_Batch4_03
N	P0DOX5,P01857	EEQYNSTYR_3_4_1_0_0	2634.05	2.2684	1317.53	2	28.66	5964	5972	5974		Remicade_Batch4_03
N	P0DOX5,P01857	EEQYNSTYR_3_4_1_0_0	2634.05	0.7403	878.688	3	22.46	4191	4192	4194	4195	Remicade_Batch4_03
N	P0DOX5,P01857	EEQYNSTYR_3_4_1_0_0	2634.05	1.2054	1317.53	2	27.87	5714	5722	5724	5725	Remicade_Batch4_03
N	P0DOX5,P01857	EEQYNSTYR_3_4_1_0_0	2634.05	1.8792	878.689	3	29.29	6145	6156	6158	6159	Remicade_Batch4_03
N	P0DOX5,P01857	EEQYNSTYR_3_4_1_0_0	2634.05	0.7403	878.688	3	24.35	4712	4713	4715	4716	Remicade_Batch4_03
N	P0DOX5,P01857	EEQYNSTYR_3_4_1_0_0	2634.05	0.7403	878.688	3	26.19	5226	5227	5229	5230	Remicade_Batch4_03
N	P0DOX5,P01857	EEQYNSTYR_3_4_1_0_0	2634.05	0.7403	878.688	3	23.03	4346	4347	4349	4350	Remicade_Batch4_03
N	P0DOX5,P01857	EEQYNSTYR_3_4_1_0_0	2634.05	0.7403	878.688	3	24.97	4877	4879	4882	4883	Remicade_Batch4_03
N	P0DOX5,P01857	EEQYNSTYR_3_4_1_0_0	2634.05	0.7403	878.688	3	23.76	4557	4558	4560	4561	Remicade_Batch4_03
N	P0DOX5,P01857	EEQYNSTYR_3_4_1_0_0	2634.05	0.7403	878.688	3	26.78	5394	5395	5397	5398	Remicade_Batch4_03
N	P0DOX5,P01857	EEQYNSTYR_3_4_1_0_0	2634.05	0.7403	878.688	3	27.34	5560	5561	5563	5564	Remicade_Batch4_03
N	P0DOX5,P01857	EEQYNSTYR_3_4_1_0_0	2634.05	0.7403	878.688	3	21.68	3972	3973	3975	3976	Remicade_Batch4_03
N	P0DOX5,P01857	EEQYNSTYR_3_4_1_0_0	2634.05	0.7403	878.688	3	25.52	5037	5038	5040	5041	Remicade_Batch4_03
N	P0DOX5,P01857	EEQYNSTYR_3_4_1_0_0	2634.05	0.9776	1317.53	2	27.43	5552	5556	5558		Remicade_Batch5_01
N	P0DOX5,P01857	EEQYNSTYR_3_4_1_0_0	2634.05	0.9776	1317.53	2	28.2	5792	5800	5803		Remicade_Batch5_01
N	P0DOX5,P01857	EEQYNSTYR_3_4_1_0_0	2634.05	0.2847	878.687	3	24.98	4859	4860	4862	4863	Remicade_Batch5_01
N	P0DOX5,P01857	EEQYNSTYR_3_4_1_0_0	2634.05	0.2847	878.687	3	24.41	4696	4697	4699	4700	Remicade_Batch5_01
N	P0DOX5,P01857	EEQYNSTYR_3_4_1_0_0	2634.05	0.2847	878.687	3	25.65	5050	5051	5053	5054	Remicade_Batch5_01
N	P0DOX5,P01857	EEQYNSTYR_3_4_1_0_0	2634.05	0.2847	878.687	3	26.26	5219	5220	5222	5223	Remicade_Batch5_01
N	P0DOX5,P01857	EEQYNSTYR_3_4_1_0_0	2634.05	1.5376	878.688	3	28.87	5997	5999	6001	6002	Remicade_Batch5_01
N	P0DOX5,P01857	EEQYNSTYR_3_4_1_0_0	2634.05	0.1708	878.687	3	27.49	5568	5572	5574	5575	Remicade_Batch5_01
N	P0DOX5,P01857	EEQYNSTYR_3_4_1_0_0	2634.05	0.2847	878.687	3	26.92	5402	5405	5407	5408	Remicade_Batch5_01
N	P0DOX5,P01857	EEQYNSTYR_3_4_1_0_0	2634.05	1.7653	878.689	3	30.15	6363	6371	6373	6374	Remicade_Batch5_01
N	P0DOX5,P01857	EEQYNSTYR_3_4_1_0_0	2634.05	2.2684	1317.53	2	28.98	6117	6128	6131	6132	Remicade_Batch5_02
N	P0DOX5,P01857	EEQYNSTYR_3_4_1_0_0	2634.05	1.2054	1317.53	2	27.26	5589	5599	5601		Remicade_Batch5_02
N	P0DOX5,P01857	EEQYNSTYR_3_4_1_0_0	2634.05	1.1959	878.688	3	27.61	5696	5699	5701	5702	Remicade_Batch5_02
N	P0DOX5,P01857	EEQYNSTYR_3_4_1_0_0	2634.05	1.5376	878.688	3	23.68	4587	4588	4590	4591	Remicade_Batch5_02
N	P0DOX5,P01857	EEQYNSTYR_3_4_1_0_0	2634.05	1.5376	878.688	3	24.23	4734	4735	4737	4738	Remicade_Batch5_02
N	P0DOX5,P01857	EEQYNSTYR_3_4_1_0_0	2634.05	1.5376	878.688	3	24.81	4895	4896	4898	4899	Remicade_Batch5_02
N	P0DOX5,P01857	EEQYNSTYR_3_4_1_0_0	2634.05	1.5376	878.688	3	25.95	5224	5225	5227	5228	Remicade_Batch5_02
N	P0DOX5,P01857	EEQYNSTYR_3_4_1_0_0	2634.05	1.5376	878.688	3	26.5	5385	5386	5388	5389	Remicade_Batch5_02
N	P0DOX5,P01857	EEQYNSTYR_3_4_1_0_0	2634.05	1.4237	878.688	3	28.96	6117	6120	6122	6123	Remicade_Batch5_02
N	P0DOX5,P01857	EEQYNSTYR_3_4_1_0_0	2634.05	1.5376	878.688	3	21.72	4018	4023	4025	4026	Remicade_Batch5_02
N	P0DOX5,P01857	EEQYNSTYR_3_4_1_0_0	2634.05	1.5376	878.688	3	27.05	5540	5541	5543	5544	Remicade_Batch5_02
N	P0DOX5,P01857	EEQYNSTYR_3_4_1_0_0	2634.05	1.585	1317.53	2	27.58	5663	5670	5672		Remicade_Batch5_03
N	P0DOX5,P01857	EEQYNSTYR_3_4_1_0_0	2634.05	1.6515	878.689	3	26.01	5225	5228	5230	5231	Remicade_Batch5_03
N	P0DOX5,P01857	EEQYNSTYR_3_4_1_0_0	2634.05	1.6515	878.689	3	25.4	5055	5056	5058	5059	Remicade_Batch5_03
N	P0DOX5,P01857	EEQYNSTYR_3_4_1_0_0	2634.05	1.6515	878.689	3	26.6	5386	5393	5395	5396	Remicade_Batch5_03
N	P0DOX5,P01857	EEQYNSTYR_3_4_1_0_0	2634.05	0.2847	878.687	3	27.24	5576	5577	5579	5580	Remicade_Batch5_03
N	P0DOX5,P01857	EEQYNSTYR_3_5_1_0_0	2837.13	0.5728	1419.07	2	23.63	4475	4477	4480		Remicade_Batch2_02
N	P0DOX5,P01857	EEQYNSTYR_4_2_0_0_0	2243.88	3.9441	748.635	3	22.97	4246	4253	4255	4256	Remicade_Batch1_01
N	P0DOX5,P01857	EEQYNSTYR_4_2_0_0_0	2243.88	1.2367	1122.45	2	31.61	6746	6756	6759	6760	Remicade_Batch1_01
N	P0DOX5,P01857	EEQYNSTYR_4_2_0_0_0	2243.88	0.8802	1122.45	3	22.93	4233	4241			Remicade_Batch1_01
N	P0DOX5,P01857	EEQYNSTYR_4_2_0_0_0	2243.88	0.6128	1122.45	3	23.48	4393	4395			Remicade_Batch1_01
N	P0DOX5,P01857	EEQYNSTYR_4_2_0_0_0	2243.88	3.1419	748.635	3	22.8	4306	4307	4309	4310	Remicade_Batch1_02
N	P0DOX5,P01857	EEQYNSTYR_4_2_0_0_0	2243.88	1.415	1122.45	3	22.75	4292	4294			Remicade_Batch1_02
N	P0DOX5,P01857	EEQYNSTYR_4_2_0_0_0	2243.88	1.2367	1122.45	3	23.38	4459	4467			Remicade_Batch1_02
N	P0DOX5,P01857	EEQYNSTYR_4_2_0_0_0	2243.88	3.1419	748.635	3	22.84	4306	4307	4309	4310	Remicade_Batch1_03
N	P0DOX5,P01857	EEQYNSTYR_4_2_0_0_0	2243.88	1.2367	1122.45	4	22.81	4291	4298			Remicade_Batch1_03
N	P0DOX5,P01857	EEQYNSTYR_4_2_0_0_0	2243.88	0.9693	1122.45	4	23.38	4456	4458			Remicade_Batch1_03
N	P0DOX5,P01857	EEQYNSTYR_4_2_0_0_0	2243.88	1.415	1122.45	3	22.51	4155	4162			Remicade_Batch2_01
N	P0DOX5,P01857	EEQYNSTYR_4_2_0_0_0	2243.88	3.0082	748.635	4	22.59	4183	4184			Remicade_Batch2_01
N	P0DOX5,P01857	EEQYNSTYR_4_2_0_0_0	2243.88	1.2367	1122.45	3	23.09	4308	4316			Remicade_Batch2_01
N	P0DOX5,P01857	EEQYNSTYR_4_2_0_0_0	2243.88	1.7715	1122.45	3	22.57	4179	4186			Remicade_Batch2_02
N	P0DOX5,P01857	EEQYNSTYR_4_2_0_0_0	2243.88	3.6767	748.635	4	22.62	4192	4199			Remicade_Batch2_02
N	P0DOX5,P01857	EEQYNSTYR_4_2_0_0_0	2243.88	0.8802	1122.45	3	23.15	4333	4341			Remicade_Batch2_02
N	P0DOX5,P01857	EEQYNSTYR_4_2_0_0_0	2243.88	0.8802	1122.45	3	31.2	6630	6639			Remicade_Batch2_02
N	P0DOX5,P01857	EEQYNSTYR_4_2_0_0_0	2243.88	2.4734	748.634	3	22.68	4214	4227	4229		Remicade_Batch2_03
N	P0DOX5,P01857	EEQYNSTYR_4_2_0_0_0	2243.88	0.9693	1122.45	3	22.56	4182	4194			Remicade_Batch2_03
N	P0DOX5,P01857	EEQYNSTYR_4_2_0_0_0	2243.88	0.9693	1122.45	3	23.15	4349	4357			Remicade_Batch2_03
N	P0DOX5,P01857	EEQYNSTYR_4_2_0_0_0	2243.88	1.3258	1122.45	3	22.46	4181	4189			Remicade_Batch3_01
N	P0DOX5,P01857	EEQYNSTYR_4_2_0_0_0	2243.88	3.0082	748.635	4	22.49	4194	4196			Remicade_Batch3_01
N	P0DOX5,P01857	EEQYNSTYR_4_2_0_0_0	2243.88	1.415	1122.45	2	22.31	4148	4150	4153	4154	Remicade_Batch3_02
N	P0DOX5,P01857	EEQYNSTYR_4_2_0_0_0	2243.88	1.415	1122.45	2	22.87	4302	4304	4307	4308	Remicade_Batch3_02
N	P0DOX5,P01857	EEQYNSTYR_4_2_0_0_0	2243.88	2.4734	748.634	4	22.34	4148	4156			Remicade_Batch3_02
N	P0DOX5,P01857	EEQYNSTYR_4_2_0_0_0	2243.88	1.2367	1122.45	3	22.41	4178	4179			Remicade_Batch3_03
N	P0DOX5,P01857	EEQYNSTYR_4_2_0_0_0	2243.88	3.1419	748.635	4	22.45	4178	4189			Remicade_Batch3_03
N	P0DOX5,P01857	EEQYNSTYR_4_2_0_0_0	2243.88	1.3258	1122.45	3	23.05	4341	4348			Remicade_Batch3_03
N	P0DOX5,P01857	EEQYNSTYR_4_2_0_0_0	2243.88	0.7019	1122.45	3	22.13	4064	4065			Remicade_Batch4_01
N	P0DOX5,P01857	EEQYNSTYR_4_2_0_0_0	2243.88	2.7408	748.635	4	22.18	4077	4078			Remicade_Batch4_01
N	P0DOX5,P01857	EEQYNSTYR_4_2_0_0_0	2243.88	0.2563	1122.45	3	22.76	4232	4240			Remicade_Batch4_01
N	P0DOX5,P01857	EEQYNSTYR_4_2_0_0_0	2243.88	4.2115	748.636	3	22.16	4113	4114	4116	4117	Remicade_Batch4_02
N	P0DOX5,P01857	EEQYNSTYR_4_2_0_0_0	2243.88	0.6128	1122.45	3	22.11	4095	4097			Remicade_Batch4_02
N	P0DOX5,P01857	EEQYNSTYR_4_2_0_0_0	2243.88	0.6128	1122.45	3	22.67	4251	4258			Remicade_Batch4_02
N	P0DOX5,P01857	EEQYNSTYR_4_2_0_0_0	2243.88	3.6767	748.635	3	22.25	4130	4132	4135	4136	Remicade_Batch4_03
N	P0DOX5,P01857	EEQYNSTYR_4_2_0_0_0	2243.88	0.7019	1122.45	3	22.19	4113	4115			Remicade_Batch4_03
N	P0DOX5,P01857	EEQYNSTYR_4_2_0_0_0	2243.88	0.7019	1122.45	3	22.79	4275	4282			Remicade_Batch4_03
N	P0DOX5,P01857	EEQYNSTYR_4_2_0_0_0	2243.88	3.9441	748.635	3	22.26	4093	4094	4096	4097	Remicade_Batch5_01
N	P0DOX5,P01857	EEQYNSTYR_4_2_0_0_0	2243.88	0.6128	1122.45	2	22.45	4140	4147	4149	4150	Remicade_Batch5_01
N	P0DOX5,P01857	EEQYNSTYR_4_2_0_0_0	2243.88	0.7019	1122.45	2	30.93	6596	6610	6612		Remicade_Batch5_01
N	P0DOX5,P01857	EEQYNSTYR_4_2_0_0_0	2243.88	3.0082	748.635	3	22.19	4156	4163	4165	4166	Remicade_Batch5_02
N	P0DOX5,P01857	EEQYNSTYR_4_2_0_0_0	2243.88	0.1003	1122.44	4	22.15	4137	4150			Remicade_Batch5_02
N	P0DOX5,P01857	EEQYNSTYR_4_2_0_0_0	2243.88	0.3454	1122.45	4	22.75	4308	4315			Remicade_Batch5_02
N	P0DOX5,P01857	EEQYNSTYR_4_2_0_0_0	2243.88	3.1419	748.635	3	22.39	4203	4205	4208	4209	Remicade_Batch5_03
N	P0DOX5,P01857	EEQYNSTYR_4_2_0_0_0	2243.88	0.2563	1122.45	1	22.35	4187	4194			Remicade_Batch5_03
N	P0DOX5,P01857	EEQYNSTYR_4_2_0_0_0	2243.88	0.1671	1122.45	3	22.95	4354	4361			Remicade_Batch5_03
N	P0DOX5,P01857	EEQYNSTYR_4_2_1_0_0	2389.94	1.7887	1195.48	2	22.88	4216	4228	4231	4232	Remicade_Batch1_01
N	P0DOX5,P01857	EEQYNSTYR_4_2_1_0_0	2389.94	1.454	1195.48	5	31.29	6657	6665			Remicade_Batch1_01
N	P0DOX5,P01857	EEQYNSTYR_4_2_1_0_0	2389.94	1.1193	1195.48	2	22.68	4259	4273	4276		Remicade_Batch1_02
N	P0DOX5,P01857	EEQYNSTYR_4_2_1_0_0	2389.94	1.7887	1195.48	1	23.28	4428	4442			Remicade_Batch1_02
N	P0DOX5,P01857	EEQYNSTYR_4_2_1_0_0	2389.94	1.3703	1195.48	2	22.77	4276	4289	4290		Remicade_Batch1_03
N	P0DOX5,P01857	EEQYNSTYR_4_2_1_0_0	2389.94	1.454	1195.48	2	23.36	4443	4450	4452	4453	Remicade_Batch1_03
N	P0DOX5,P01857	EEQYNSTYR_4_2_1_0_0	2389.94	0.3034	1195.47	2	31.44	6802	6817	6819	6820	Remicade_Batch1_03
N	P0DOX5,P01857	EEQYNSTYR_4_2_1_0_0	2389.94	2.2909	1195.48	2	23.14	4323	4330	4332		Remicade_Batch2_01
N	P0DOX5,P01857	EEQYNSTYR_4_2_1_0_0	2389.94	1.5377	1195.48	3	22.53	4155	4168			Remicade_Batch2_01
N	P0DOX5,P01857	EEQYNSTYR_4_2_1_0_0	2389.94	1.5377	1195.48	3	31.14	6600	6609			Remicade_Batch2_01
N	P0DOX5,P01857	EEQYNSTYR_4_2_1_0_0	2389.94	2.0398	1195.48	3	22.84	4251	4258			Remicade_Batch2_02
N	P0DOX5,P01857	EEQYNSTYR_4_2_1_0_0	2389.94	1.454	1195.48	5	30.8	6525	6532			Remicade_Batch2_02
N	P0DOX5,P01857	EEQYNSTYR_4_2_1_0_0	2389.94	1.454	1195.48	2	22.61	4199	4207	4210	4211	Remicade_Batch2_03
N	P0DOX5,P01857	EEQYNSTYR_4_2_1_0_0	2389.94	1.3703	1195.48	3	22.84	4284	4292			Remicade_Batch3_01
N	P0DOX5,P01857	EEQYNSTYR_4_2_1_0_0	2389.94	0.0523	1195.47	5	31.05	6708	6718			Remicade_Batch3_01
N	P0DOX5,P01857	EEQYNSTYR_4_2_1_0_0	2389.94	1.5377	1195.48	3	22.25	4118	4132			Remicade_Batch3_02
N	P0DOX5,P01857	EEQYNSTYR_4_2_1_0_0	2389.94	1.454	1195.48	5	31	6640	6654			Remicade_Batch3_02
N	P0DOX5,P01857	EEQYNSTYR_4_2_1_0_0	2389.94	1.203	1195.48	3	22.44	4178	4185			Remicade_Batch3_03
N	P0DOX5,P01857	EEQYNSTYR_4_2_1_0_0	2389.94	0.5335	1195.47	2	22.49	4152	4163	4165	4166	Remicade_Batch4_01
N	P0DOX5,P01857	EEQYNSTYR_4_2_1_0_0	2389.94	0.6172	1195.47	3	31.01	6643	6658			Remicade_Batch4_01
N	P0DOX5,P01857	EEQYNSTYR_4_2_1_0_0	2389.94	1.1193	1195.48	3	22.12	4095	4103			Remicade_Batch4_02
N	P0DOX5,P01857	EEQYNSTYR_4_2_1_0_0	2389.94	1.0356	1195.48	2	22.75	4262	4269	4271	4272	Remicade_Batch4_03
N	P0DOX5,P01857	EEQYNSTYR_4_2_1_0_0	2389.94	1.203	1195.48	3	22.17	4094	4108			Remicade_Batch4_03
N	P0DOX5,P01857	EEQYNSTYR_4_2_1_0_0	2389.94	1.3703	1195.48	3	31.03	6652	6665			Remicade_Batch4_03
N	P0DOX5,P01857	EEQYNSTYR_4_2_1_0_0	2389.94	0.9519	1195.47	2	22.17	4063	4070	4072		Remicade_Batch5_01
N	P0DOX5,P01857	EEQYNSTYR_4_2_1_0_0	2389.94	0.7009	1195.47	2	31.04	6628	6644	6645		Remicade_Batch5_01
N	P0DOX5,P01857	EEQYNSTYR_4_2_1_0_0	2389.94	0.6172	1195.47	3	22.77	4230	4237			Remicade_Batch5_01
N	P0DOX5,P01857	EEQYNSTYR_4_2_1_0_0	2389.94	0.1151	1195.47	2	22.15	4137	4151	4154	4155	Remicade_Batch5_02
N	P0DOX5,P01857	EEQYNSTYR_4_2_1_0_0	2389.94	0.7009	1195.47	2	22.31	4170	4182	4185	4186	Remicade_Batch5_03
N	P0DOX5,P01857	EEQYNSTYR_4_2_1_0_0	2389.94	0.6172	1195.47	2	22.9	4339	4346	4348	4349	Remicade_Batch5_03
N	P0DOX5,P01857	EEQYNSTYR_4_2_1_0_0	2389.94	0.1151	1195.47	5	31.07	6728	6739			Remicade_Batch5_03
N	P0DOX5,P01857	EEQYNSTYR_4_3_0_0_0	2446.96	0.9706	1223.99	2	23.3	4335	4342	4344	4345	Remicade_Batch1_01
N	P0DOX5,P01857	EEQYNSTYR_4_3_0_0_0	2446.96	1.3793	1223.99	2	23.22	4409	4423	4426	4427	Remicade_Batch1_02
N	P0DOX5,P01857	EEQYNSTYR_4_3_0_0_0	2446.96	1.1341	1223.99	2	32.01	6979	6991	6993	6994	Remicade_Batch1_03
N	P0DOX5,P01857	EEQYNSTYR_4_3_0_0_0	2446.96	1.6245	1223.99	2	23.24	4411	4418	4420	4421	Remicade_Batch1_03
N	P0DOX5,P01857	EEQYNSTYR_4_3_0_0_0	2446.96	0.756	816.326	1	23.81	4564	4577			Remicade_Batch1_03
N	P0DOX5,P01857	EEQYNSTYR_4_3_0_0_0	2446.96	1.7062	1223.99	2	22.96	4280	4282	4285	4286	Remicade_Batch2_01
N	P0DOX5,P01857	EEQYNSTYR_4_3_0_0_0	2446.96	1.2975	1223.99	2	22.89	4264	4272	4275	4276	Remicade_Batch2_02
N	P0DOX5,P01857	EEQYNSTYR_4_3_0_0_0	2446.96	1.5427	1223.99	2	22.97	4304	4306	4309	4310	Remicade_Batch2_03
N	P0DOX5,P01857	EEQYNSTYR_4_3_0_0_0	2446.96	0.235	1223.98	2	31.77	6835	6845	6848	6849	Remicade_Batch2_03
N	P0DOX5,P01857	EEQYNSTYR_4_3_0_0_0	2446.96	1.7062	1223.99	2	22.67	4243	4250	4252	4253	Remicade_Batch3_02
N	P0DOX5,P01857	EEQYNSTYR_4_3_0_0_0	2446.96	1.6245	1223.99	2	22.82	4279	4287	4290	4291	Remicade_Batch3_03
N	P0DOX5,P01857	EEQYNSTYR_4_3_0_0_0	2446.96	1.2158	1223.99	2	31.67	6852	6868	6869		Remicade_Batch4_01
N	P0DOX5,P01857	EEQYNSTYR_4_3_0_0_0	2446.96	0.0715	1223.98	2	22.54	4169	4177	4180	4181	Remicade_Batch4_01
N	P0DOX5,P01857	EEQYNSTYR_4_3_0_0_0	2446.96	0.8071	1223.99	2	31.63	6866	6877	6880		Remicade_Batch4_02
N	P0DOX5,P01857	EEQYNSTYR_4_3_0_0_0	2446.96	0.8071	1223.99	2	22.48	4190	4203	4205		Remicade_Batch4_02
N	P0DOX5,P01857	EEQYNSTYR_4_3_0_0_0	2446.96	0.6437	1223.99	2	22.61	4185	4193	4196	4197	Remicade_Batch5_01
N	P0DOX5,P01857	EEQYNSTYR_4_3_0_0_0	2446.96	4.6793	816.33	1	22.85	4259	4260			Remicade_Batch5_01
N	P0DOX5,P01857	EEQYNSTYR_4_3_0_0_0	2446.96	0.8071	1223.99	2	22.45	4233	4234	4236	4237	Remicade_Batch5_02
N	P0DOX5,P01857	EEQYNSTYR_4_3_0_0_0	2446.96	2.5951	816.328	3	23	4383	4390	4392	4393	Remicade_Batch5_02
N	P0DOX5,P01857	EEQYNSTYR_4_3_0_0_0	2446.96	0.3985	1223.99	2	22.73	4294	4301	4303	4304	Remicade_Batch5_03
N	P0DOX5,P01857	EEQYNSTYR_4_3_0_0_1	2754.05	2.3057	918.687	3	31.94	6841	6848	6850	6851	Remicade_Batch1_01
N	P0DOX5,P01857	EEQYNSTYR_4_3_0_0_1	2754.05	2.3057	918.687	3	32.57	7031	7046	7048	7049	Remicade_Batch1_01
N	P0DOX5,P01857	EEQYNSTYR_4_3_0_0_1	2754.05	1.5069	918.691	3	31.89	6937	6939	6942	6943	Remicade_Batch1_02
N	P0DOX5,P01857	EEQYNSTYR_4_3_0_0_1	2754.05	0.3177	1377.53	2	31.94	6953	6954	6956	6957	Remicade_Batch1_02
N	P0DOX5,P01857	EEQYNSTYR_4_3_0_0_1	2754.05	0.8261	1377.53	2	31.88	6947	6953	6955	6956	Remicade_Batch1_03
N	P0DOX5,P01857	EEQYNSTYR_4_3_0_0_1	2754.05	2.3783	918.691	4	31.85	6928	6944			Remicade_Batch1_03
N	P0DOX5,P01857	EEQYNSTYR_4_3_0_0_1	2754.05	0.463	1377.53	2	31.64	6749	6758	6760	6761	Remicade_Batch2_01
N	P0DOX5,P01857	EEQYNSTYR_4_3_0_0_1	2754.05	1.6158	918.691	4	31.62	6749	6751			Remicade_Batch2_01
N	P0DOX5,P01857	EEQYNSTYR_4_3_0_0_1	2754.05	0.1271	918.689	3	31.56	6731	6741	6743	6744	Remicade_Batch2_02
N	P0DOX5,P01857	EEQYNSTYR_4_3_0_0_1	2754.05	0.699	1377.53	2	31.67	6776	6779	6781	6782	Remicade_Batch2_02
N	P0DOX5,P01857	EEQYNSTYR_4_3_0_0_1	2754.05	0.1271	918.689	3	32.24	6944	6951	6953	6954	Remicade_Batch2_02
N	P0DOX5,P01857	EEQYNSTYR_4_3_0_0_1	2754.05	0.1906	1377.53	2	31.62	6787	6800	6803		Remicade_Batch2_03
N	P0DOX5,P01857	EEQYNSTYR_4_3_0_0_1	2754.05	0.6354	918.69	4	31.58	6787	6788			Remicade_Batch2_03
N	P0DOX5,P01857	EEQYNSTYR_4_3_0_0_1	2754.05	0.9713	1377.53	2	31.66	6905	6917	6919		Remicade_Batch3_01
N	P0DOX5,P01857	EEQYNSTYR_4_3_0_0_1	2754.05	3.1408	918.692	3	31.52	6808	6813	6815	6816	Remicade_Batch3_02
N	P0DOX5,P01857	EEQYNSTYR_4_3_0_0_1	2754.05	2.5962	918.692	3	31.52	6869	6876	6878	6879	Remicade_Batch3_03
N	P0DOX5,P01857	EEQYNSTYR_4_3_0_0_1	2754.05	5.3194	918.694	3	31.41	6783	6786	6789	6790	Remicade_Batch4_01
N	P0DOX5,P01857	EEQYNSTYR_4_3_0_0_1	2754.05	1.5523	1377.53	2	31.46	6799	6801	6803	6804	Remicade_Batch4_01
N	P0DOX5,P01857	EEQYNSTYR_4_3_0_0_1	2754.05	5.1016	918.694	3	31.41	6796	6813	6814		Remicade_Batch4_02
N	P0DOX5,P01857	EEQYNSTYR_4_3_0_0_1	2754.05	0.7534	1377.53	2	31.42	6815	6816	6818	6819	Remicade_Batch4_02
N	P0DOX5,P01857	EEQYNSTYR_4_3_0_0_1	2754.05	2.2694	918.691	3	31.52	6813	6814	6816	6817	Remicade_Batch4_03
N	P0DOX5,P01857	EEQYNSTYR_4_3_0_0_1	2754.05	0.7534	1377.53	2	31.54	6813	6818	6820	6821	Remicade_Batch4_03
N	P0DOX5,P01857	EEQYNSTYR_4_3_0_0_1	2754.05	0.8987	1377.53	2	31.49	6781	6787	6790	6791	Remicade_Batch5_01
N	P0DOX5,P01857	EEQYNSTYR_4_3_0_0_1	2754.05	2.923	918.692	4	31.43	6765	6767			Remicade_Batch5_01
N	P0DOX5,P01857	EEQYNSTYR_4_3_0_0_1	2754.05	1.6249	1377.53	2	31.31	6821	6824	6826	6827	Remicade_Batch5_02
N	P0DOX5,P01857	EEQYNSTYR_4_3_0_0_1	2754.05	2.4872	918.691	3	31.49	6870	6872	6875	6876	Remicade_Batch5_03
N	P0DOX5,P01857	EEQYNSTYR_4_3_0_0_1	2754.05	0.0999	1377.53	2	31.52	6870	6882	6884	6885	Remicade_Batch5_03
N	P0DOX5,P01857	EEQYNSTYR_4_3_0_1_0	2738.06	2.3192	913.36	3	32.25	6933	6941	6944		Remicade_Batch2_01
N	P0DOX5,P01857	EEQYNSTYR_4_3_0_1_0	2738.06	1.7713	913.359	3	32.3	6961	6970	6973	6974	Remicade_Batch2_02
N	P0DOX5,P01857	EEQYNSTYR_4_3_1_0_0	2593.02	2.0247	865.013	3	31.73	6778	6791	6793		Remicade_Batch1_01
N	P0DOX5,P01857	EEQYNSTYR_4_3_1_0_0	2593.02	0.7424	1297.01	2	23.78	4475	4477	4480	4481	Remicade_Batch1_01
N	P0DOX5,P01857	EEQYNSTYR_4_3_1_0_0	2593.02	0.7424	1297.01	2	22.28	4053	4061	4064		Remicade_Batch1_01
N	P0DOX5,P01857	EEQYNSTYR_4_3_1_0_0	2593.02	1.4173	1297.02	2	31.61	6746	6755	6757	6758	Remicade_Batch1_01
N	P0DOX5,P01857	EEQYNSTYR_4_3_1_0_0	2593.02	0.7424	1297.01	2	23.22	4320	4322	4325	4326	Remicade_Batch1_01
N	P0DOX5,P01857	EEQYNSTYR_4_3_1_0_0	2593.02	0.7424	1297.01	2	24.4	4648	4654	4656	4657	Remicade_Batch1_01
N	P0DOX5,P01857	EEQYNSTYR_4_3_1_0_0	2593.02	0.5206	865.012	4	23.84	4488	4494			Remicade_Batch1_01
N	P0DOX5,P01857	EEQYNSTYR_4_3_1_0_0	2593.02	0.2796	1297.01	2	23.74	4556	4563	4565	4566	Remicade_Batch1_02
N	P0DOX5,P01857	EEQYNSTYR_4_3_1_0_0	2593.02	0.2796	1297.01	2	22.07	4099	4107	4110	4111	Remicade_Batch1_02
N	P0DOX5,P01857	EEQYNSTYR_4_3_1_0_0	2593.02	0.2796	1297.01	2	24.5	4775	4777	4780	4781	Remicade_Batch1_02
N	P0DOX5,P01857	EEQYNSTYR_4_3_1_0_0	2593.02	0.2796	1297.01	2	23.14	4392	4400	4403	4404	Remicade_Batch1_02
N	P0DOX5,P01857	EEQYNSTYR_4_3_1_0_0	2593.02	0.9834	865.013	4	23.81	4575	4582			Remicade_Batch1_02
N	P0DOX5,P01857	EEQYNSTYR_4_3_1_0_0	2593.02	0.9834	865.013	4	24.52	4775	4783			Remicade_Batch1_02
N	P0DOX5,P01857	EEQYNSTYR_4_3_1_0_0	2593.02	1.0991	865.013	3	22.14	4110	4118	4121	4122	Remicade_Batch1_03
N	P0DOX5,P01857	EEQYNSTYR_4_3_1_0_0	2593.02	1.0991	865.013	3	23.78	4564	4571	4573	4574	Remicade_Batch1_03
N	P0DOX5,P01857	EEQYNSTYR_4_3_1_0_0	2593.02	0.1832	1297.01	2	23.71	4550	4551	4553	4554	Remicade_Batch1_03
N	P0DOX5,P01857	EEQYNSTYR_4_3_1_0_0	2593.02	0.1832	1297.01	2	22.12	4110	4112	4115	4116	Remicade_Batch1_03
N	P0DOX5,P01857	EEQYNSTYR_4_3_1_0_0	2593.02	0.1832	1297.01	2	23.14	4381	4389	4392	4393	Remicade_Batch1_03
N	P0DOX5,P01857	EEQYNSTYR_4_3_1_0_0	2593.02	1.0991	865.013	3	24.59	4780	4792	4794	4795	Remicade_Batch1_03
N	P0DOX5,P01857	EEQYNSTYR_4_3_1_0_0	2593.02	0.752	865.012	3	31.78	6909	6922	6924	6925	Remicade_Batch1_03
N	P0DOX5,P01857	EEQYNSTYR_4_3_1_0_0	2593.02	1.0991	865.013	3	23.51	4421	4428	4430	4431	Remicade_Batch2_01
N	P0DOX5,P01857	EEQYNSTYR_4_3_1_0_0	2593.02	1.0991	865.013	3	24.3	4634	4645	4648	4649	Remicade_Batch2_01
N	P0DOX5,P01857	EEQYNSTYR_4_3_1_0_0	2593.02	0.2025	1297.01	2	23.44	4407	4409	4412	4413	Remicade_Batch2_01
N	P0DOX5,P01857	EEQYNSTYR_4_3_1_0_0	2593.02	0.2025	1297.01	2	21.9	4002	4004	4007		Remicade_Batch2_01
N	P0DOX5,P01857	EEQYNSTYR_4_3_1_0_0	2593.02	0.3567	1297.01	2	31.48	6698	6712	6714	6715	Remicade_Batch2_01
N	P0DOX5,P01857	EEQYNSTYR_4_3_1_0_0	2593.02	1.0991	865.013	3	21.87	3989	3996	3998	3999	Remicade_Batch2_01
N	P0DOX5,P01857	EEQYNSTYR_4_3_1_0_0	2593.02	1.4462	865.013	3	31.24	6645	6652	6654	6655	Remicade_Batch2_02
N	P0DOX5,P01857	EEQYNSTYR_4_3_1_0_0	2593.02	0.5206	865.012	3	23.44	4416	4423	4425	4426	Remicade_Batch2_02
N	P0DOX5,P01857	EEQYNSTYR_4_3_1_0_0	2593.02	0.3567	1297.01	2	21.78	3970	3972	3974	3975	Remicade_Batch2_02
N	P0DOX5,P01857	EEQYNSTYR_4_3_1_0_0	2593.02	1.0316	1297.01	2	31.15	6617	6625	6628	6629	Remicade_Batch2_02
N	P0DOX5,P01857	EEQYNSTYR_4_3_1_0_0	2593.02	0.3567	1297.01	2	22.87	4264	4265	4267	4268	Remicade_Batch2_02
N	P0DOX5,P01857	EEQYNSTYR_4_3_1_0_0	2593.02	0.3567	1297.01	2	24.2	4622	4630	4633		Remicade_Batch2_02
N	P0DOX5,P01857	EEQYNSTYR_4_3_1_0_0	2593.02	0.5206	865.012	3	24.15	4609	4617	4620	4621	Remicade_Batch2_02
N	P0DOX5,P01857	EEQYNSTYR_4_3_1_0_0	2593.02	0.3567	1297.01	2	23.56	4445	4456	4458	4459	Remicade_Batch2_02
N	P0DOX5,P01857	EEQYNSTYR_4_3_1_0_0	2593.02	0.1253	1297.01	2	23.52	4460	4462	4465	4466	Remicade_Batch2_03
N	P0DOX5,P01857	EEQYNSTYR_4_3_1_0_0	2593.02	0.1253	1297.01	2	22.94	4289	4297	4300	4301	Remicade_Batch2_03
N	P0DOX5,P01857	EEQYNSTYR_4_3_1_0_0	2593.02	0.1253	1297.01	2	21.82	3990	3998	4002	4002	Remicade_Batch2_03
N	P0DOX5,P01857	EEQYNSTYR_4_3_1_0_0	2593.02	0.4049	865.012	3	24.26	4655	4663	4666	4667	Remicade_Batch2_03
N	P0DOX5,P01857	EEQYNSTYR_4_3_1_0_0	2593.02	0.9834	865.013	3	23.43	4451	4458	4460	4461	Remicade_Batch3_01
N	P0DOX5,P01857	EEQYNSTYR_4_3_1_0_0	2593.02	0.1061	1297.01	2	23.24	4406	4408	4411	4412	Remicade_Batch3_01
N	P0DOX5,P01857	EEQYNSTYR_4_3_1_0_0	2593.02	0.1061	1297.01	2	21.76	3990	3992	3994	3995	Remicade_Batch3_01
N	P0DOX5,P01857	EEQYNSTYR_4_3_1_0_0	2593.02	0.9834	865.013	3	21.8	3990	4002	4004	4005	Remicade_Batch3_01
N	P0DOX5,P01857	EEQYNSTYR_4_3_1_0_0	2593.02	0.1061	1297.01	2	22.69	4239	4250	4253	4254	Remicade_Batch3_01
N	P0DOX5,P01857	EEQYNSTYR_4_3_1_0_0	2593.02	0.9834	865.013	3	24.24	4668	4676	4679	4680	Remicade_Batch3_01
N	P0DOX5,P01857	EEQYNSTYR_4_3_1_0_0	2593.02	1.2148	865.013	3	23.18	4392	4393	4395	4396	Remicade_Batch3_02
N	P0DOX5,P01857	EEQYNSTYR_4_3_1_0_0	2593.02	1.2148	865.013	3	21.6	3950	3952	3954	3955	Remicade_Batch3_02
N	P0DOX5,P01857	EEQYNSTYR_4_3_1_0_0	2593.02	1.2148	865.013	3	25.71	5080	5084	5086	5087	Remicade_Batch3_02
N	P0DOX5,P01857	EEQYNSTYR_4_3_1_0_0	2593.02	0.9834	865.013	3	23.35	4434	4435	4437	4438	Remicade_Batch3_03
N	P0DOX5,P01857	EEQYNSTYR_4_3_1_0_0	2593.02	0.9834	865.013	3	21.74	3973	3985	3987	3988	Remicade_Batch3_03
N	P0DOX5,P01857	EEQYNSTYR_4_3_1_0_0	2593.02	0.9834	865.013	3	23.1	4335	4337	4340	4341	Remicade_Batch4_01
N	P0DOX5,P01857	EEQYNSTYR_4_3_1_0_0	2593.02	0.1253	1297.01	2	21.51	3885	3890	3892	3893	Remicade_Batch4_01
N	P0DOX5,P01857	EEQYNSTYR_4_3_1_0_0	2593.02	0.1253	1297.01	2	23.1	4335	4336	4338	4339	Remicade_Batch4_01
N	P0DOX5,P01857	EEQYNSTYR_4_3_1_0_0	2593.02	0.9834	865.013	3	21.51	3885	3891	3894	3895	Remicade_Batch4_01
N	P0DOX5,P01857	EEQYNSTYR_4_3_1_0_0	2593.02	0.1061	1297.01	2	31.31	6749	6754	6756	6757	Remicade_Batch4_01
N	P0DOX5,P01857	EEQYNSTYR_4_3_1_0_0	2593.02	0.1253	1297.01	2	22.51	4169	4170	4172	4173	Remicade_Batch4_01
N	P0DOX5,P01857	EEQYNSTYR_4_3_1_0_0	2593.02	0.1253	1297.01	2	23.79	4519	4527	4530	4531	Remicade_Batch4_01
N	P0DOX5,P01857	EEQYNSTYR_4_3_1_0_0	2593.02	0.9834	865.013	3	23.9	4545	4556	4558	4559	Remicade_Batch4_01
N	P0DOX5,P01857	EEQYNSTYR_4_3_1_0_0	2593.02	0.9834	865.013	3	21.51	3926	3928	3930	3931	Remicade_Batch4_02
N	P0DOX5,P01857	EEQYNSTYR_4_3_1_0_0	2593.02	0.3567	1297.01	2	23.03	4360	4361	4363	4364	Remicade_Batch4_02
N	P0DOX5,P01857	EEQYNSTYR_4_3_1_0_0	2593.02	0.3567	1297.01	2	21.52	3926	3933	3935		Remicade_Batch4_02
N	P0DOX5,P01857	EEQYNSTYR_4_3_1_0_0	2593.02	0.4917	1297.01	2	31.32	6779	6784	6787	6788	Remicade_Batch4_02
N	P0DOX5,P01857	EEQYNSTYR_4_3_1_0_0	2593.02	0.3567	1297.01	2	22.44	4190	4191	4193	4194	Remicade_Batch4_02
N	P0DOX5,P01857	EEQYNSTYR_4_3_1_0_0	2593.02	0.3567	1297.01	2	23.67	4534	4542	4545	4546	Remicade_Batch4_02
N	P0DOX5,P01857	EEQYNSTYR_4_3_1_0_0	2593.02	0.9834	865.013	3	24.09	4640	4653	4655		Remicade_Batch4_02
N	P0DOX5,P01857	EEQYNSTYR_4_3_1_0_0	2593.02	0.9834	865.013	4	22.97	4343	4344			Remicade_Batch4_02
N	P0DOX5,P01857	EEQYNSTYR_4_3_1_0_0	2593.02	0.752	865.012	3	23.09	4363	4364	4366	4367	Remicade_Batch4_03
N	P0DOX5,P01857	EEQYNSTYR_4_3_1_0_0	2593.02	0.752	865.012	3	21.58	3942	3944	3947	3948	Remicade_Batch4_03
N	P0DOX5,P01857	EEQYNSTYR_4_3_1_0_0	2593.02	0.5881	1297.01	2	23.15	4382	4384	4387	4388	Remicade_Batch4_03
N	P0DOX5,P01857	EEQYNSTYR_4_3_1_0_0	2593.02	0.5881	1297.01	2	21.6	3942	3949	3951	3952	Remicade_Batch4_03
N	P0DOX5,P01857	EEQYNSTYR_4_3_1_0_0	2593.02	0.5881	1297.01	2	22.56	4217	4218	4220	4221	Remicade_Batch4_03
N	P0DOX5,P01857	EEQYNSTYR_4_3_1_0_0	2593.02	0.752	865.012	3	23.84	4574	4579	4581	4582	Remicade_Batch4_03
N	P0DOX5,P01857	EEQYNSTYR_4_3_1_0_0	2593.02	0.5206	865.012	3	21.43	3868	3870	3873	3874	Remicade_Batch5_01
N	P0DOX5,P01857	EEQYNSTYR_4_3_1_0_0	2593.02	0.5206	865.012	3	23.36	4409	4410	4412	4413	Remicade_Batch5_01
N	P0DOX5,P01857	EEQYNSTYR_4_3_1_0_0	2593.02	0.5881	1297.01	2	23.07	4318	4319	4321	4322	Remicade_Batch5_01
N	P0DOX5,P01857	EEQYNSTYR_4_3_1_0_0	2593.02	0.5206	865.012	3	22.8	4244	4245	4247	4248	Remicade_Batch5_01
N	P0DOX5,P01857	EEQYNSTYR_4_3_1_0_0	2593.02	0.4049	865.012	3	31.38	6749	6753	6755	6756	Remicade_Batch5_01
N	P0DOX5,P01857	EEQYNSTYR_4_3_1_0_0	2593.02	0.5881	1297.01	2	22.51	4157	4164	4166	4167	Remicade_Batch5_01
N	P0DOX5,P01857	EEQYNSTYR_4_3_1_0_0	2593.02	0.5206	865.012	3	24.05	4591	4599	4602	4603	Remicade_Batch5_01
N	P0DOX5,P01857	EEQYNSTYR_4_3_1_0_0	2593.02	0.5881	1297.01	2	21.46	3868	3876	3878	3879	Remicade_Batch5_01
N	P0DOX5,P01857	EEQYNSTYR_4_3_1_0_0	2593.02	0.5881	1297.01	2	24.17	4617	4630	4633		Remicade_Batch5_01
N	P0DOX5,P01857	EEQYNSTYR_4_3_1_0_0	2593.02	0.3567	1297.01	2	22.88	4352	4353	4355	4356	Remicade_Batch5_02
N	P0DOX5,P01857	EEQYNSTYR_4_3_1_0_0	2593.02	0.3567	1297.01	2	22.31	4191	4198	4201	4202	Remicade_Batch5_02
N	P0DOX5,P01857	EEQYNSTYR_4_3_1_0_0	2593.02	0.3567	1297.01	2	21.62	3988	3997	4000	4001	Remicade_Batch5_02
N	P0DOX5,P01857	EEQYNSTYR_4_3_1_0_0	2593.02	0.3567	1297.01	2	23.5	4524	4538	4541	4542	Remicade_Batch5_02
N	P0DOX5,P01857	EEQYNSTYR_4_3_1_0_0	2593.02	0.9834	865.013	3	23.52	4543	4545	4548	4549	Remicade_Batch5_02
N	P0DOX5,P01857	EEQYNSTYR_4_3_1_0_0	2593.02	0.9834	865.013	3	25.13	4980	4989	4991	4992	Remicade_Batch5_02
N	P0DOX5,P01857	EEQYNSTYR_4_3_1_0_0	2593.02	0.9834	865.013	4	22.93	4366	4367			Remicade_Batch5_02
N	P0DOX5,P01857	EEQYNSTYR_4_3_1_0_0	2593.02	0.9834	865.013	4	31.23	6784	6801			Remicade_Batch5_02
N	P0DOX5,P01857	EEQYNSTYR_4_3_1_0_0	2593.02	0.1832	1297.01	2	21.64	3995	3996	3998	3999	Remicade_Batch5_03
N	P0DOX5,P01857	EEQYNSTYR_4_3_1_0_0	2593.02	0.1832	1297.01	2	23.16	4423	4424	4426	4427	Remicade_Batch5_03
N	P0DOX5,P01857	EEQYNSTYR_4_3_1_0_0	2593.02	0.1832	1297.01	2	22.59	4252	4263	4265	4266	Remicade_Batch5_03
N	P0DOX5,P01857	EEQYNSTYR_4_3_1_0_0	2593.02	0.4049	865.011	3	31.47	6854	6866	6868	6869	Remicade_Batch5_03
N	P0DOX5,P01857	EEQYNSTYR_4_3_1_0_0	2593.02	1.2148	865.013	3	24.15	4693	4704	4706	4707	Remicade_Batch5_03
N	P0DOX5,P01857	EEQYNSTYR_4_3_1_0_0	2593.02	0.1832	1297.01	2	23.78	4597	4609	4612	4613	Remicade_Batch5_03
N	P0DOX5,P01857	EEQYNSTYR_4_3_1_0_0	2593.02	1.2148	865.013	3	24.77	4860	4873	4876		Remicade_Batch5_03
N	P0DOX5,P01857	EEQYNSTYR_4_3_1_0_0	2593.02	1.2148	865.013	4	23.22	4441	4442			Remicade_Batch5_03
N	P0DOX5,P01857	EEQYNSTYR_4_3_1_0_1	2900.11	1.5603	725.784	4	31.69	6778	6781	6784	6785	Remicade_Batch1_01
N	P0DOX5,P01857	EEQYNSTYR_4_3_1_0_1	2900.11	6.3273	967.381	3	31.97	6857	6858	6860	6861	Remicade_Batch1_01
N	P0DOX5,P01857	EEQYNSTYR_4_3_1_0_1	2900.11	6.3273	967.381	3	31.42	6703	6705	6707	6708	Remicade_Batch1_01
N	P0DOX5,P01857	EEQYNSTYR_4_3_1_0_1	2900.11	6.3273	967.381	3	32.54	7031	7037	7039	7040	Remicade_Batch1_01
N	P0DOX5,P01857	EEQYNSTYR_4_3_1_0_1	2900.11	6.3273	967.381	3	29.93	6257	6258	6260	6261	Remicade_Batch1_01
N	P0DOX5,P01857	EEQYNSTYR_4_3_1_0_1	2900.11	6.3273	967.381	3	33.33	7267	7284	7285		Remicade_Batch1_01
N	P0DOX5,P01857	EEQYNSTYR_4_3_1_0_1	2900.11	0.0172	967.375	3	31.63	6857	6858	6860	6861	Remicade_Batch1_02
N	P0DOX5,P01857	EEQYNSTYR_4_3_1_0_1	2900.11	0.0172	967.375	3	31.61	6846	6850	6853	6854	Remicade_Batch1_02
N	P0DOX5,P01857	EEQYNSTYR_4_3_1_0_1	2900.11	0.0172	967.375	3	29.92	6336	6348	6350	6351	Remicade_Batch1_02
N	P0DOX5,P01857	EEQYNSTYR_4_3_1_0_1	2900.11	0.0172	967.375	3	31.57	6859	6861	6863	6864	Remicade_Batch1_03
N	P0DOX5,P01857	EEQYNSTYR_4_3_1_0_1	2900.11	1.25	1450.56	2	31.58	6859	6862	6865	6866	Remicade_Batch1_03
N	P0DOX5,P01857	EEQYNSTYR_4_3_1_0_1	2900.11	0.0172	967.375	3	29.98	6360	6369	6372	6373	Remicade_Batch1_03
N	P0DOX5,P01857	EEQYNSTYR_4_3_1_0_1	2900.11	0.0172	967.375	3	32.98	7280	7295	7297	7298	Remicade_Batch1_03
N	P0DOX5,P01857	EEQYNSTYR_4_3_1_0_1	2900.11	0.1207	967.375	3	31.34	6666	6672	6674	6675	Remicade_Batch2_01
N	P0DOX5,P01857	EEQYNSTYR_4_3_1_0_1	2900.11	0.1207	967.375	3	29.61	6169	6175	6177	6178	Remicade_Batch2_01
N	P0DOX5,P01857	EEQYNSTYR_4_3_1_0_1	2900.11	0.1207	967.375	3	33.03	7165	7178	7180	7181	Remicade_Batch2_01
N	P0DOX5,P01857	EEQYNSTYR_4_3_1_0_1	2900.11	0.1207	967.375	3	30.2	6338	6339	6341	6342	Remicade_Batch2_01
N	P0DOX5,P01857	EEQYNSTYR_4_3_1_0_1	2900.11	0.7327	725.784	4	31.46	6698	6712	6713		Remicade_Batch2_02
N	P0DOX5,P01857	EEQYNSTYR_4_3_1_0_1	2900.11	0.431	967.375	3	31.3	6702	6705	6708	6709	Remicade_Batch2_03
N	P0DOX5,P01857	EEQYNSTYR_4_3_1_0_1	2900.11	0.5603	1450.56	2	31.32	6702	6712	6717	6718	Remicade_Batch2_03
N	P0DOX5,P01857	EEQYNSTYR_4_3_1_0_1	2900.11	0.431	967.375	3	29.69	6236	6238	6240	6241	Remicade_Batch2_03
N	P0DOX5,P01857	EEQYNSTYR_4_3_1_0_1	2900.11	5.4998	967.38	3	31.24	6778	6779	6781	6782	Remicade_Batch3_01
N	P0DOX5,P01857	EEQYNSTYR_4_3_1_0_1	2900.11	0.681	1450.56	2	31.28	6778	6790	6792	6793	Remicade_Batch3_01
N	P0DOX5,P01857	EEQYNSTYR_4_3_1_0_1	2900.11	5.4998	967.38	3	31.83	6970	6971	6973	6974	Remicade_Batch3_01
N	P0DOX5,P01857	EEQYNSTYR_4_3_1_0_1	2900.11	5.4998	967.38	3	29.59	6251	6258	6260	6261	Remicade_Batch3_01
N	P0DOX5,P01857	EEQYNSTYR_4_3_1_0_1	2900.11	5.4998	967.38	3	30.24	6449	6463	6466	6467	Remicade_Batch3_01
N	P0DOX5,P01857	EEQYNSTYR_4_3_1_0_1	2900.11	0.5	967.375	3	31.18	6708	6711	6713	6714	Remicade_Batch3_02
N	P0DOX5,P01857	EEQYNSTYR_4_3_1_0_1	2900.11	0.5	967.375	3	29.46	6170	6186	6187		Remicade_Batch3_02
N	P0DOX5,P01857	EEQYNSTYR_4_3_1_0_1	2900.11	0.5	967.375	3	32.63	7144	7156	7158	7159	Remicade_Batch3_02
N	P0DOX5,P01857	EEQYNSTYR_4_3_1_0_1	2900.11	0.5	967.375	3	30.18	6397	6408	6411	6412	Remicade_Batch3_02
N	P0DOX5,P01857	EEQYNSTYR_4_3_1_0_1	2900.11	0.6379	967.376	3	31.22	6781	6785	6788	6789	Remicade_Batch3_03
N	P0DOX5,P01857	EEQYNSTYR_4_3_1_0_1	2900.11	0.2672	1450.56	2	31.25	6781	6796	6799	6800	Remicade_Batch3_03
N	P0DOX5,P01857	EEQYNSTYR_4_3_1_0_1	2900.11	0.6379	967.376	3	29.6	6255	6266	6269	6270	Remicade_Batch3_03
N	P0DOX5,P01857	EEQYNSTYR_4_3_1_0_1	2900.11	0.6379	967.376	3	30.19	6444	6451	6453	6454	Remicade_Batch3_03
N	P0DOX5,P01857	EEQYNSTYR_4_3_1_0_1	2900.11	0.5345	967.376	3	31.13	6699	6700	6702	6703	Remicade_Batch4_01
N	P0DOX5,P01857	EEQYNSTYR_4_3_1_0_1	2900.11	0.0776	1450.56	2	31.14	6699	6701	6704	6705	Remicade_Batch4_01
N	P0DOX5,P01857	EEQYNSTYR_4_3_1_0_1	2900.11	0.5345	967.376	3	32.52	7129	7137	7140	7141	Remicade_Batch4_01
N	P0DOX5,P01857	EEQYNSTYR_4_3_1_0_1	2900.11	0.5345	967.376	3	29.43	6164	6178	6179		Remicade_Batch4_01
N	P0DOX5,P01857	EEQYNSTYR_4_3_1_0_1	2900.11	0.5345	967.376	3	32.9	7247	7257	7260	7261	Remicade_Batch4_01
N	P0DOX5,P01857	EEQYNSTYR_4_3_1_0_1	2900.11	0.5345	967.376	3	30.04	6357	6362	6365	6366	Remicade_Batch4_01
N	P0DOX5,P01857	EEQYNSTYR_4_3_1_0_1	2900.11	4.155	967.379	3	31.15	6728	6729	6731	6732	Remicade_Batch4_02
N	P0DOX5,P01857	EEQYNSTYR_4_3_1_0_1	2900.11	4.155	967.379	3	32.27	7066	7070	7073	7074	Remicade_Batch4_02
N	P0DOX5,P01857	EEQYNSTYR_4_3_1_0_1	2900.11	4.155	967.379	3	29.49	6221	6230	6232	6233	Remicade_Batch4_02
N	P0DOX5,P01857	EEQYNSTYR_4_3_1_0_1	2900.11	4.155	967.379	3	32.89	7245	7254	7257	7258	Remicade_Batch4_02
N	P0DOX5,P01857	EEQYNSTYR_4_3_1_0_1	2900.11	4.155	967.379	3	30.09	6407	6417	6419	6420	Remicade_Batch4_02
N	P0DOX5,P01857	EEQYNSTYR_4_3_1_0_1	2900.11	0.1896	967.375	3	31.13	6685	6693	6695	6696	Remicade_Batch4_03
N	P0DOX5,P01857	EEQYNSTYR_4_3_1_0_1	2900.11	0.1896	967.375	3	31.68	6858	6859	6861	6862	Remicade_Batch4_03
N	P0DOX5,P01857	EEQYNSTYR_4_3_1_0_1	2900.11	0.1896	967.375	3	29.44	6194	6201	6203	6204	Remicade_Batch4_03
N	P0DOX5,P01857	EEQYNSTYR_4_3_1_0_1	2900.11	0.9051	1450.56	2	31.05	6669	6672	6674	6675	Remicade_Batch4_03
N	P0DOX5,P01857	EEQYNSTYR_4_3_1_0_1	2900.11	0.1896	967.375	3	32.44	7081	7094	7096		Remicade_Batch4_03
N	P0DOX5,P01857	EEQYNSTYR_4_3_1_0_1	2900.11	0.9051	1450.56	2	31.65	6843	6852	6855	6856	Remicade_Batch4_03
N	P0DOX5,P01857	EEQYNSTYR_4_3_1_0_1	2900.11	0.1896	967.375	3	30.05	6374	6379	6382	6383	Remicade_Batch4_03
N	P0DOX5,P01857	EEQYNSTYR_4_3_1_0_1	2900.11	0.0172	967.375	3	31.13	6666	6673	6675	6676	Remicade_Batch5_01
N	P0DOX5,P01857	EEQYNSTYR_4_3_1_0_1	2900.11	1.5258	1450.56	2	31.19	6683	6690	6692	6693	Remicade_Batch5_01
N	P0DOX5,P01857	EEQYNSTYR_4_3_1_0_1	2900.11	1.5603	725.784	4	31.33	6734	6737	6739	6740	Remicade_Batch5_01
N	P0DOX5,P01857	EEQYNSTYR_4_3_1_0_1	2900.11	0.0172	967.375	3	32.42	7068	7076	7079	7080	Remicade_Batch5_01
N	P0DOX5,P01857	EEQYNSTYR_4_3_1_0_1	2900.11	0.0172	967.375	3	30.03	6332	6337	6339	6340	Remicade_Batch5_01
N	P0DOX5,P01857	EEQYNSTYR_4_3_1_0_1	2900.11	0.0172	967.375	3	29.12	6060	6072	6075	6076	Remicade_Batch5_01
N	P0DOX5,P01857	EEQYNSTYR_4_3_1_0_1	2900.11	2.3965	967.377	3	29.44	6257	6259	6262	6263	Remicade_Batch5_02
N	P0DOX5,P01857	EEQYNSTYR_4_3_1_0_1	2900.11	2.3965	967.377	3	31.63	6916	6917	6919	6920	Remicade_Batch5_02
N	P0DOX5,P01857	EEQYNSTYR_4_3_1_0_1	2900.11	2.3965	967.377	3	31.08	6745	6748	6751	6752	Remicade_Batch5_02
N	P0DOX5,P01857	EEQYNSTYR_4_3_1_0_1	2900.11	2.3965	967.377	3	33.32	7422	7437	7439	7440	Remicade_Batch5_02
N	P0DOX5,P01857	EEQYNSTYR_4_3_1_0_1	2900.11	0.5948	725.784	4	31.28	6803	6816	6819	6820	Remicade_Batch5_02
N	P0DOX5,P01857	EEQYNSTYR_4_3_1_0_1	2900.11	2.3965	967.377	3	30.15	6458	6466	6468	6469	Remicade_Batch5_02
N	P0DOX5,P01857	EEQYNSTYR_4_3_1_0_1	2900.11	2.3965	967.377	3	32.24	7094	7103	7105	7106	Remicade_Batch5_02
N	P0DOX5,P01857	EEQYNSTYR_4_3_1_0_1	2900.11	0.2241	967.375	3	29.49	6257	6267	6269	6270	Remicade_Batch5_03
N	P0DOX5,P01857	EEQYNSTYR_4_3_1_0_1	2900.11	0.2241	967.375	3	31.2	6779	6781	6784	6785	Remicade_Batch5_03
N	P0DOX5,P01857	EEQYNSTYR_4_3_1_0_1	2900.11	0.6982	1450.56	2	31.27	6800	6803	6806	6807	Remicade_Batch5_03
N	P0DOX5,P01857	EEQYNSTYR_4_3_1_0_1	2900.11	0.2241	967.375	3	30.09	6441	6445	6448	6449	Remicade_Batch5_03
N	P0DOX5,P01857	EEQYNSTYR_4_3_1_0_1	2900.11	0.0431	725.783	4	31.34	6817	6825	6827	6828	Remicade_Batch5_03
N	P0DOX5,P01857	EEQYNSTYR_4_3_1_1_0	2884.12	0.4681	962.044	3	32.48	7012	7014	7016	7017	Remicade_Batch1_01
N	P0DOX5,P01857	EEQYNSTYR_4_3_1_1_0	2884.12	1.1962	962.045	3	32.23	7038	7044	7046	7047	Remicade_Batch1_02
N	P0DOX5,P01857	EEQYNSTYR_4_3_1_1_0	2884.12	1.7163	962.045	3	32.17	7032	7044	7046	7047	Remicade_Batch1_03
N	P0DOX5,P01857	EEQYNSTYR_4_3_1_1_0	2884.12	1.6123	962.045	3	31.93	6832	6844	6846	6847	Remicade_Batch2_01
N	P0DOX5,P01857	EEQYNSTYR_4_3_1_1_0	2884.12	0.8842	962.044	3	32	6878	6879	6881	6882	Remicade_Batch2_02
N	P0DOX5,P01857	EEQYNSTYR_4_3_1_1_0	2884.12	0.7801	962.044	3	31.92	6882	6887	6889	6890	Remicade_Batch2_03
N	P0DOX5,P01857	EEQYNSTYR_4_3_1_1_0	2884.12	0.26	962.043	3	31.64	6905	6911	6914	6915	Remicade_Batch3_01
N	P0DOX5,P01857	EEQYNSTYR_4_3_1_1_0	2884.12	1.6123	962.045	3	31.87	6909	6920	6923	6924	Remicade_Batch3_02
N	P0DOX5,P01857	EEQYNSTYR_4_3_1_1_0	2884.12	1.5083	962.045	3	32	7018	7020	7022	7023	Remicade_Batch3_03
N	P0DOX5,P01857	EEQYNSTYR_4_3_1_1_0	2884.12	1.5083	962.045	3	31.78	6886	6899	6901		Remicade_Batch4_01
N	P0DOX5,P01857	EEQYNSTYR_4_3_1_1_0	2884.12	2.1324	962.045	3	31.77	6917	6919	6921	6922	Remicade_Batch4_02
N	P0DOX5,P01857	EEQYNSTYR_4_3_1_1_0	2884.12	1.4042	962.045	3	31.91	6929	6932	6934	6935	Remicade_Batch4_03
N	P0DOX5,P01857	EEQYNSTYR_4_3_1_1_0	2884.12	1.8203	962.045	3	31.83	6882	6890	6892	6893	Remicade_Batch5_01
N	P0DOX5,P01857	EEQYNSTYR_4_3_1_1_0	2884.12	2.2364	962.046	3	31.47	6866	6867	6869	6870	Remicade_Batch5_02
N	P0DOX5,P01857	EEQYNSTYR_4_3_1_1_0	2884.12	1.5083	962.045	3	31.81	6970	6974	6976	6977	Remicade_Batch5_03
N	P0DOX5,P01857	EEQYNSTYR_4_3_2_0_0	2739.08	1.004	913.697	3	24.07	4553	4563	4566	4567	Remicade_Batch1_01
N	P0DOX5,P01857	EEQYNSTYR_4_3_2_0_0	2739.08	0.5294	913.698	3	23.75	4487	4499	4501	4502	Remicade_Batch2_01
N	P0DOX5,P01857	EEQYNSTYR_4_3_2_0_0	2739.08	1.223	913.697	3	23.59	4460	4467	4469	4470	Remicade_Batch2_02
N	P0DOX5,P01857	EEQYNSTYR_4_3_2_0_0	2739.08	0.3103	913.698	3	23.86	4554	4556	4559	4560	Remicade_Batch2_03
N	P0DOX5,P01857	EEQYNSTYR_4_3_2_0_0	2739.08	0.2008	913.698	3	23.64	4514	4522	4525	4526	Remicade_Batch4_03
N	P0DOX5,P01857	EEQYNSTYR_4_3_2_0_0	2739.08	1.004	913.697	3	23.49	4524	4537	4539	4540	Remicade_Batch5_02
N	P0DOX5,P01857	EEQYNSTYR_4_4_0_0_0	2650.04	0.6604	884.018	3	23.54	4410	4411	4413	4414	Remicade_Batch1_01
N	P0DOX5,P01857	EEQYNSTYR_4_4_0_0_0	2650.04	0.2453	884.019	3	23.45	4485	4486	4488	4489	Remicade_Batch1_02
N	P0DOX5,P01857	EEQYNSTYR_4_4_0_0_0	2650.04	0.0943	884.019	3	23.42	4456	4468	4471	4472	Remicade_Batch1_03
N	P0DOX5,P01857	EEQYNSTYR_4_4_0_0_0	2650.04	1.1792	1325.52	2	23.22	4348	4361	4363	4364	Remicade_Batch2_02
N	P0DOX5,P01857	EEQYNSTYR_4_4_0_0_0	2650.04	0.2453	884.019	3	23.17	4364	4365	4367	4368	Remicade_Batch2_03
N	P0DOX5,P01857	EEQYNSTYR_4_4_0_0_0	2650.04	0.3491	1325.52	2	23.28	4381	4394	4396		Remicade_Batch2_03
N	P0DOX5,P01857	EEQYNSTYR_4_4_0_0_0	2650.04	0.4717	884.019	3	23.2	4389	4396	4398	4399	Remicade_Batch3_01
N	P0DOX5,P01857	EEQYNSTYR_4_4_0_0_0	2650.04	0.3585	884.019	3	22.89	4302	4309	4311	4312	Remicade_Batch3_02
N	P0DOX5,P01857	EEQYNSTYR_4_4_0_0_0	2650.04	0.5	1325.52	2	23.02	4331	4344	4345		Remicade_Batch3_02
N	P0DOX5,P01857	EEQYNSTYR_4_4_0_0_0	2650.04	0.5849	884.019	3	23.08	4358	4359	4361	4362	Remicade_Batch3_03
N	P0DOX5,P01857	EEQYNSTYR_4_4_0_0_0	2650.04	1.3113	1325.53	2	23.17	4373	4384	4386	4387	Remicade_Batch3_03
N	P0DOX5,P01857	EEQYNSTYR_4_4_0_0_0	2650.04	0.2453	884.019	3	22.76	4232	4239	4241	4242	Remicade_Batch4_01
N	P0DOX5,P01857	EEQYNSTYR_4_4_0_0_0	2650.04	1.1038	1325.52	2	22.81	4245	4254	4256		Remicade_Batch4_01
N	P0DOX5,P01857	EEQYNSTYR_4_4_0_0_0	2650.04	0.1321	884.019	3	22.81	4296	4297	4299	4300	Remicade_Batch4_02
N	P0DOX5,P01857	EEQYNSTYR_4_4_0_0_0	2650.04	0.4717	884.019	3	22.87	4302	4303	4305	4306	Remicade_Batch4_03
N	P0DOX5,P01857	EEQYNSTYR_4_4_0_0_0	2650.04	0.0189	884.019	3	22.86	4259	4261	4264	4265	Remicade_Batch5_01
N	P0DOX5,P01857	EEQYNSTYR_4_4_0_0_0	2650.04	0.1321	884.019	3	22.37	4207	4215	4218	4219	Remicade_Batch5_02
N	P0DOX5,P01857	EEQYNSTYR_4_4_0_0_0	2650.04	0.1321	884.019	3	22.95	4354	4362	4366	4367	Remicade_Batch5_03
N	P0DOX5,P01857	EEQYNSTYR_4_4_0_0_0	2650.04	1.0283	1325.52	2	23.08	4388	4399	4401	4402	Remicade_Batch5_03
N	P0DOX5,P01857	EEQYNSTYR_4_4_0_0_1	2957.13	0.558	986.383	3	32.21	6926	6932	6934	6935	Remicade_Batch1_01
N	P0DOX5,P01857	EEQYNSTYR_4_4_0_0_1	2957.13	0.558	986.383	3	32.26	6943	6947	6949	6950	Remicade_Batch1_01
N	P0DOX5,P01857	EEQYNSTYR_4_4_0_0_1	2957.13	1.5725	986.384	3	31.78	6809	6811	6814	6815	Remicade_Batch2_02
N	P0DOX5,P01857	EEQYNSTYR_4_4_0_0_1	2957.13	0.9638	986.383	3	31.62	6841	6843	6845	6846	Remicade_Batch3_02
N	P0DOX5,P01857	EEQYNSTYR_4_4_0_0_1	2957.13	2.0797	986.384	3	31.67	6915	6917	6919	6920	Remicade_Batch3_03
N	P0DOX5,P01857	EEQYNSTYR_4_4_0_0_1	2957.13	0.7609	986.383	3	31.51	6814	6817	6819	6820	Remicade_Batch4_01
N	P0DOX5,P01857	EEQYNSTYR_4_4_0_0_1	2957.13	1.7754	986.384	3	31.58	6828	6831	6833	6834	Remicade_Batch4_03
N	P0DOX5,P01857	EEQYNSTYR_4_4_0_0_1	2957.13	0.7609	986.383	3	31.6	6817	6821	6824	6825	Remicade_Batch5_01
N	P0DOX5,P01857	EEQYNSTYR_4_4_0_0_1	2957.13	0.558	986.383	3	31.62	6904	6914	6917	6918	Remicade_Batch5_03
N	P0DOX5,P01857	EEQYNSTYR_4_4_1_0_0	2796.1	1.5557	932.706	3	23.33	4348	4350	4353	4354	Remicade_Batch1_01
N	P0DOX5,P01857	EEQYNSTYR_4_4_1_0_0	2796.1	1.5557	932.706	3	23.87	4503	4504	4506	4507	Remicade_Batch1_01
N	P0DOX5,P01857	EEQYNSTYR_4_4_1_0_0	2796.1	1.5557	932.706	3	24.5	4678	4679	4681	4682	Remicade_Batch1_01
N	P0DOX5,P01857	EEQYNSTYR_4_4_1_0_0	2796.1	1.5557	932.706	3	25.11	4843	4844	4846	4847	Remicade_Batch1_01
N	P0DOX5,P01857	EEQYNSTYR_4_4_1_0_0	2796.1	1.5557	932.706	3	26.82	5318	5319	5321	5322	Remicade_Batch1_01
N	P0DOX5,P01857	EEQYNSTYR_4_4_1_0_0	2796.1	1.5557	932.706	3	26.26	5157	5158	5160	5161	Remicade_Batch1_01
N	P0DOX5,P01857	EEQYNSTYR_4_4_1_0_0	2796.1	1.5557	932.706	3	22.73	4185	4186	4188	4189	Remicade_Batch1_01
N	P0DOX5,P01857	EEQYNSTYR_4_4_1_0_0	2796.1	1.5557	932.706	3	27.37	5479	5480	5482	5483	Remicade_Batch1_01
N	P0DOX5,P01857	EEQYNSTYR_4_4_1_0_0	2796.1	1.5557	932.706	3	22.14	4024	4025	4027	4028	Remicade_Batch1_01
N	P0DOX5,P01857	EEQYNSTYR_4_4_1_0_0	2796.1	2.4141	932.707	3	24.97	4897	4898	4900	4901	Remicade_Batch1_02
N	P0DOX5,P01857	EEQYNSTYR_4_4_1_0_0	2796.1	2.4141	932.707	3	23.79	4575	4576	4578	4579	Remicade_Batch1_02
N	P0DOX5,P01857	EEQYNSTYR_4_4_1_0_0	2796.1	2.4141	932.707	3	24.38	4743	4745	4748	4749	Remicade_Batch1_02
N	P0DOX5,P01857	EEQYNSTYR_4_4_1_0_0	2796.1	2.4141	932.707	3	25.56	5051	5052	5054	5055	Remicade_Batch1_02
N	P0DOX5,P01857	EEQYNSTYR_4_4_1_0_0	2796.1	2.4141	932.707	3	26.12	5209	5210	5212	5213	Remicade_Batch1_02
N	P0DOX5,P01857	EEQYNSTYR_4_4_1_0_0	2796.1	1.0193	932.706	3	28.01	5751	5753	5755	5756	Remicade_Batch1_02
N	P0DOX5,P01857	EEQYNSTYR_4_4_1_0_0	2796.1	2.4141	932.707	3	26.85	5421	5423	5426	5427	Remicade_Batch1_02
N	P0DOX5,P01857	EEQYNSTYR_4_4_1_0_0	2796.1	2.1995	932.707	3	22.12	4110	4111	4113	4114	Remicade_Batch1_03
N	P0DOX5,P01857	EEQYNSTYR_4_4_1_0_0	2796.1	2.1995	932.707	3	23.76	4564	4565	4567	4568	Remicade_Batch1_03
N	P0DOX5,P01857	EEQYNSTYR_4_4_1_0_0	2796.1	2.1995	932.707	3	24.32	4722	4723	4725	4726	Remicade_Batch1_03
N	P0DOX5,P01857	EEQYNSTYR_4_4_1_0_0	2796.1	2.1995	932.707	3	24.9	4874	4876	4878	4879	Remicade_Batch1_03
N	P0DOX5,P01857	EEQYNSTYR_4_4_1_0_0	2796.1	2.1995	932.707	3	26.15	5216	5218	5221	5222	Remicade_Batch1_03
N	P0DOX5,P01857	EEQYNSTYR_4_4_1_0_0	2796.1	2.1995	932.707	3	25.5	5037	5038	5040	5041	Remicade_Batch1_03
N	P0DOX5,P01857	EEQYNSTYR_4_4_1_0_0	2796.1	2.1995	932.707	3	23.54	4437	4438	4440	4441	Remicade_Batch2_01
N	P0DOX5,P01857	EEQYNSTYR_4_4_1_0_0	2796.1	2.1995	932.707	3	24.11	4592	4594	4597	4598	Remicade_Batch2_01
N	P0DOX5,P01857	EEQYNSTYR_4_4_1_0_0	2796.1	2.1995	932.707	3	24.94	4814	4815	4817	4818	Remicade_Batch2_01
N	P0DOX5,P01857	EEQYNSTYR_4_4_1_0_0	2796.1	2.1995	932.707	3	25.51	4968	4970	4972	4973	Remicade_Batch2_01
N	P0DOX5,P01857	EEQYNSTYR_4_4_1_0_0	2796.1	2.4141	932.707	3	27.91	5652	5653	5655	5656	Remicade_Batch2_01
N	P0DOX5,P01857	EEQYNSTYR_4_4_1_0_0	2796.1	2.1995	932.707	3	26.78	5331	5333	5336	5337	Remicade_Batch2_01
N	P0DOX5,P01857	EEQYNSTYR_4_4_1_0_0	2796.1	2.1995	932.707	3	26.11	5146	5148	5150	5151	Remicade_Batch2_01
N	P0DOX5,P01857	EEQYNSTYR_4_4_1_0_0	2796.1	2.1995	932.707	3	21.79	3976	3977	3979	3980	Remicade_Batch2_01
N	P0DOX5,P01857	EEQYNSTYR_4_4_1_0_0	2796.1	1.2339	932.706	3	23.46	4429	4430	4432	4433	Remicade_Batch2_02
N	P0DOX5,P01857	EEQYNSTYR_4_4_1_0_0	2796.1	1.2339	932.706	3	24.01	4579	4580	4582	4583	Remicade_Batch2_02
N	P0DOX5,P01857	EEQYNSTYR_4_4_1_0_0	2796.1	1.2339	932.706	3	22.92	4277	4278	4280	4281	Remicade_Batch2_02
N	P0DOX5,P01857	EEQYNSTYR_4_4_1_0_0	2796.1	1.2339	932.706	3	25.5	4983	4984	4986	4987	Remicade_Batch2_02
N	P0DOX5,P01857	EEQYNSTYR_4_4_1_0_0	2796.1	1.2339	932.706	3	24.93	4822	4823	4825	4826	Remicade_Batch2_02
N	P0DOX5,P01857	EEQYNSTYR_4_4_1_0_0	2796.1	1.2339	932.706	3	26.87	5370	5372	5374	5375	Remicade_Batch2_02
N	P0DOX5,P01857	EEQYNSTYR_4_4_1_0_0	2796.1	1.2339	932.706	3	21.72	3956	3957	3959	3960	Remicade_Batch2_02
N	P0DOX5,P01857	EEQYNSTYR_4_4_1_0_0	2796.1	1.2339	932.706	3	22.28	4107	4108	4110	4111	Remicade_Batch2_02
N	P0DOX5,P01857	EEQYNSTYR_4_4_1_0_0	2796.1	1.5557	932.706	3	23.57	4477	4478	4480	4481	Remicade_Batch2_03
N	P0DOX5,P01857	EEQYNSTYR_4_4_1_0_0	2796.1	1.5557	932.706	3	24.13	4626	4627	4629	4630	Remicade_Batch2_03
N	P0DOX5,P01857	EEQYNSTYR_4_4_1_0_0	2796.1	1.5557	932.706	3	24.69	4774	4776	4778	4779	Remicade_Batch2_03
N	P0DOX5,P01857	EEQYNSTYR_4_4_1_0_0	2796.1	2.0922	932.707	3	27.86	5674	5675	5677	5678	Remicade_Batch2_03
N	P0DOX5,P01857	EEQYNSTYR_4_4_1_0_0	2796.1	1.5557	932.706	3	25.29	4932	4938	4940	4941	Remicade_Batch2_03
N	P0DOX5,P01857	EEQYNSTYR_4_4_1_0_0	2796.1	1.5557	932.706	3	25.84	5098	5099	5101	5102	Remicade_Batch2_03
N	P0DOX5,P01857	EEQYNSTYR_4_4_1_0_0	2796.1	1.5557	932.706	3	21.74	3977	3978	3980	3981	Remicade_Batch2_03
N	P0DOX5,P01857	EEQYNSTYR_4_4_1_0_0	2796.1	1.5557	932.706	3	26.45	5272	5274	5276	5277	Remicade_Batch2_03
N	P0DOX5,P01857	EEQYNSTYR_4_4_1_0_0	2796.1	1.5557	932.706	3	22.33	4126	4133	4135	4136	Remicade_Batch2_03
N	P0DOX5,P01857	EEQYNSTYR_4_4_1_0_0	2796.1	2.1995	932.707	3	23.46	4465	4466	4468	4469	Remicade_Batch3_01
N	P0DOX5,P01857	EEQYNSTYR_4_4_1_0_0	2796.1	2.1995	932.707	3	24.01	4615	4617	4620	4621	Remicade_Batch3_01
N	P0DOX5,P01857	EEQYNSTYR_4_4_1_0_0	2796.1	2.1995	932.707	3	24.76	4818	4820	4823	4824	Remicade_Batch3_01
N	P0DOX5,P01857	EEQYNSTYR_4_4_1_0_0	2796.1	2.1995	932.707	3	26.07	5195	5201	5204	5205	Remicade_Batch3_01
N	P0DOX5,P01857	EEQYNSTYR_4_4_1_0_0	2796.1	2.1995	932.707	3	25.36	4985	4987	4989	4990	Remicade_Batch3_01
N	P0DOX5,P01857	EEQYNSTYR_4_4_1_0_0	2796.1	2.1995	932.707	3	22.89	4298	4306	4310	4311	Remicade_Batch3_01
N	P0DOX5,P01857	EEQYNSTYR_4_4_1_0_0	2796.1	2.1995	932.707	3	21.7	3974	3975	3977	3978	Remicade_Batch3_01
N	P0DOX5,P01857	EEQYNSTYR_4_4_1_0_0	2796.1	2.5214	932.707	3	23.88	4582	4583	4585	4586	Remicade_Batch3_02
N	P0DOX5,P01857	EEQYNSTYR_4_4_1_0_0	2796.1	2.5214	932.707	3	23.29	4421	4422	4424	4425	Remicade_Batch3_02
N	P0DOX5,P01857	EEQYNSTYR_4_4_1_0_0	2796.1	2.5214	932.707	3	25.59	5048	5050	5052	5053	Remicade_Batch3_02
N	P0DOX5,P01857	EEQYNSTYR_4_4_1_0_0	2796.1	2.5214	932.707	3	24.46	4727	4734	4736	4737	Remicade_Batch3_02
N	P0DOX5,P01857	EEQYNSTYR_4_4_1_0_0	2796.1	3.487	932.708	3	27.06	5444	5457	5460	5461	Remicade_Batch3_02
N	P0DOX5,P01857	EEQYNSTYR_4_4_1_0_0	2796.1	2.5214	932.707	3	25.02	4886	4887	4889	4890	Remicade_Batch3_02
N	P0DOX5,P01857	EEQYNSTYR_4_4_1_0_0	2796.1	2.5214	932.707	3	22.09	4086	4087	4089	4090	Remicade_Batch3_02
N	P0DOX5,P01857	EEQYNSTYR_4_4_1_0_0	2796.1	2.5214	932.707	3	21.5	3922	3927	3929	3930	Remicade_Batch3_02
N	P0DOX5,P01857	EEQYNSTYR_4_4_1_0_0	2796.1	2.5214	932.707	3	22.9	4309	4310	4312	4313	Remicade_Batch3_03
N	P0DOX5,P01857	EEQYNSTYR_4_4_1_0_0	2796.1	2.5214	932.707	3	23.46	4464	4465	4467	4468	Remicade_Batch3_03
N	P0DOX5,P01857	EEQYNSTYR_4_4_1_0_0	2796.1	2.5214	932.707	3	24.02	4626	4627	4629	4630	Remicade_Batch3_03
N	P0DOX5,P01857	EEQYNSTYR_4_4_1_0_0	2796.1	2.5214	932.707	3	24.69	4804	4805	4807	4808	Remicade_Batch3_03
N	P0DOX5,P01857	EEQYNSTYR_4_4_1_0_0	2796.1	1.4484	932.706	3	27.52	5615	5619	5622	5623	Remicade_Batch3_03
N	P0DOX5,P01857	EEQYNSTYR_4_4_1_0_0	2796.1	2.5214	932.707	3	25.27	4963	4970	4972	4973	Remicade_Batch3_03
N	P0DOX5,P01857	EEQYNSTYR_4_4_1_0_0	2796.1	2.5214	932.707	3	26.95	5452	5454	5456	5457	Remicade_Batch3_03
N	P0DOX5,P01857	EEQYNSTYR_4_4_1_0_0	2796.1	2.5214	932.707	3	21.65	3957	3960	3963	3964	Remicade_Batch3_03
N	P0DOX5,P01857	EEQYNSTYR_4_4_1_0_0	2796.1	2.0922	932.707	3	23.21	4366	4367	4369	4370	Remicade_Batch4_01
N	P0DOX5,P01857	EEQYNSTYR_4_4_1_0_0	2796.1	2.0922	932.707	3	22.62	4198	4199	4201	4202	Remicade_Batch4_01
N	P0DOX5,P01857	EEQYNSTYR_4_4_1_0_0	2796.1	2.0922	932.707	3	23.76	4519	4520	4522	4523	Remicade_Batch4_01
N	P0DOX5,P01857	EEQYNSTYR_4_4_1_0_0	2796.1	2.0922	932.707	3	24.31	4670	4671	4673	4674	Remicade_Batch4_01
N	P0DOX5,P01857	EEQYNSTYR_4_4_1_0_0	2796.1	2.0922	932.707	3	26.19	5189	5195	5197	5198	Remicade_Batch4_01
N	P0DOX5,P01857	EEQYNSTYR_4_4_1_0_0	2796.1	0.5901	932.705	3	28.66	5936	5945	5948	5949	Remicade_Batch4_01
N	P0DOX5,P01857	EEQYNSTYR_4_4_1_0_0	2796.1	2.0922	932.707	3	25.56	5009	5013	5015	5016	Remicade_Batch4_01
N	P0DOX5,P01857	EEQYNSTYR_4_4_1_0_0	2796.1	2.0922	932.707	3	24.93	4837	4839	4842	4843	Remicade_Batch4_01
N	P0DOX5,P01857	EEQYNSTYR_4_4_1_0_0	2796.1	2.0922	932.707	3	21.39	3854	3857	3860	3861	Remicade_Batch4_01
N	P0DOX5,P01857	EEQYNSTYR_4_4_1_0_0	2796.1	2.3068	932.707	3	23.13	4391	4392	4394	4395	Remicade_Batch4_02
N	P0DOX5,P01857	EEQYNSTYR_4_4_1_0_0	2796.1	2.3068	932.707	3	24.4	4738	4739	4741	4742	Remicade_Batch4_02
N	P0DOX5,P01857	EEQYNSTYR_4_4_1_0_0	2796.1	2.3068	932.707	3	23.74	4561	4562	4564	4565	Remicade_Batch4_02
N	P0DOX5,P01857	EEQYNSTYR_4_4_1_0_0	2796.1	2.3068	932.707	3	26.14	5217	5220	5223	5224	Remicade_Batch4_02
N	P0DOX5,P01857	EEQYNSTYR_4_4_1_0_0	2796.1	0.6974	932.705	3	26.7	5375	5376	5378	5379	Remicade_Batch4_02
N	P0DOX5,P01857	EEQYNSTYR_4_4_1_0_0	2796.1	2.3068	932.707	3	25.58	5058	5059	5061	5062	Remicade_Batch4_02
N	P0DOX5,P01857	EEQYNSTYR_4_4_1_0_0	2796.1	2.3068	932.707	3	25	4890	4896	4899	4900	Remicade_Batch4_02
N	P0DOX5,P01857	EEQYNSTYR_4_4_1_0_0	2796.1	2.3068	932.707	3	21.38	3893	3894	3896	3897	Remicade_Batch4_02
N	P0DOX5,P01857	EEQYNSTYR_4_4_1_0_0	2796.1	0.6974	932.705	3	27.29	5548	5549	5551	5552	Remicade_Batch4_02
N	P0DOX5,P01857	EEQYNSTYR_4_4_1_0_0	2796.1	2.3068	932.707	3	22.23	4129	4137	4140	4141	Remicade_Batch4_02
N	P0DOX5,P01857	EEQYNSTYR_4_4_1_0_0	2796.1	2.0922	932.707	3	23.2	4401	4402	4404	4405	Remicade_Batch4_03
N	P0DOX5,P01857	EEQYNSTYR_4_4_1_0_0	2796.1	2.0922	932.707	3	23.77	4557	4559	4562	4563	Remicade_Batch4_03
N	P0DOX5,P01857	EEQYNSTYR_4_4_1_0_0	2796.1	2.0922	932.707	3	26.19	5226	5228	5231	5232	Remicade_Batch4_03
N	P0DOX5,P01857	EEQYNSTYR_4_4_1_0_0	2796.1	0.912	932.706	3	28.41	5884	5896	5898	5899	Remicade_Batch4_03
N	P0DOX5,P01857	EEQYNSTYR_4_4_1_0_0	2796.1	1.3412	932.706	3	26.96	5445	5448	5450	5451	Remicade_Batch4_03
N	P0DOX5,P01857	EEQYNSTYR_4_4_1_0_0	2796.1	2.0922	932.707	3	25.08	4906	4908	4911	4912	Remicade_Batch4_03
N	P0DOX5,P01857	EEQYNSTYR_4_4_1_0_0	2796.1	2.0922	932.707	3	22.35	4163	4164	4166	4167	Remicade_Batch4_03
N	P0DOX5,P01857	EEQYNSTYR_4_4_1_0_0	2796.1	1.5557	932.706	3	27.75	5679	5681	5683	5684	Remicade_Batch4_03
N	P0DOX5,P01857	EEQYNSTYR_4_4_1_0_0	2796.1	1.7703	932.706	3	23.19	4354	4355	4357	4358	Remicade_Batch5_01
N	P0DOX5,P01857	EEQYNSTYR_4_4_1_0_0	2796.1	1.7703	932.706	3	23.78	4526	4528	4531	4532	Remicade_Batch5_01
N	P0DOX5,P01857	EEQYNSTYR_4_4_1_0_0	2796.1	1.7703	932.706	3	24.46	4712	4713	4715	4716	Remicade_Batch5_01
N	P0DOX5,P01857	EEQYNSTYR_4_4_1_0_0	2796.1	1.7703	932.706	3	25.04	4875	4877	4879	4880	Remicade_Batch5_01
N	P0DOX5,P01857	EEQYNSTYR_4_4_1_0_0	2796.1	1.7703	932.706	3	25.87	5110	5111	5113	5114	Remicade_Batch5_01
N	P0DOX5,P01857	EEQYNSTYR_4_4_1_0_0	2796.1	1.7703	932.706	3	26.5	5278	5288	5291	5292	Remicade_Batch5_01
N	P0DOX5,P01857	EEQYNSTYR_4_4_1_0_0	2796.1	1.7703	932.706	3	21.38	3855	3856	3858	3859	Remicade_Batch5_01
N	P0DOX5,P01857	EEQYNSTYR_4_4_1_0_0	2796.1	1.7703	932.706	3	21.93	4005	4006	4008	4009	Remicade_Batch5_01
N	P0DOX5,P01857	EEQYNSTYR_4_4_1_0_0	2796.1	1.4484	932.706	3	27.08	5450	5452	5454	5455	Remicade_Batch5_01
N	P0DOX5,P01857	EEQYNSTYR_4_4_1_0_0	2796.1	1.7703	932.706	3	22.49	4157	4158	4160	4161	Remicade_Batch5_01
N	P0DOX5,P01857	EEQYNSTYR_4_4_1_0_0	2796.1	1.663	932.706	3	26.17	5288	5289	5291	5292	Remicade_Batch5_02
N	P0DOX5,P01857	EEQYNSTYR_4_4_1_0_0	2796.1	1.663	932.706	3	24.34	4764	4766	4768	4769	Remicade_Batch5_02
N	P0DOX5,P01857	EEQYNSTYR_4_4_1_0_0	2796.1	1.4484	932.706	3	26.97	5510	5519	5521	5522	Remicade_Batch5_02
N	P0DOX5,P01857	EEQYNSTYR_4_4_1_0_0	2796.1	1.663	932.706	3	24.93	4928	4930	4932	4933	Remicade_Batch5_02
N	P0DOX5,P01857	EEQYNSTYR_4_4_1_0_0	2796.1	1.5826	1398.55	2	23.79	4619	4620	4622	4623	Remicade_Batch5_02
N	P0DOX5,P01857	EEQYNSTYR_4_4_1_0_0	2796.1	1.5826	1398.55	2	23.19	4447	4448	4450	4451	Remicade_Batch5_02
N	P0DOX5,P01857	EEQYNSTYR_4_4_1_0_0	2796.1	1.5826	1398.55	2	24.47	4793	4801	4803	4804	Remicade_Batch5_02
N	P0DOX5,P01857	EEQYNSTYR_4_4_1_0_0	2796.1	1.8776	932.707	3	28.58	6000	6009	6012	6013	Remicade_Batch5_02
N	P0DOX5,P01857	EEQYNSTYR_4_4_1_0_0	2796.1	1.4484	932.706	3	27.63	5696	5705	5707	5708	Remicade_Batch5_02
N	P0DOX5,P01857	EEQYNSTYR_4_4_1_0_0	2796.1	2.1995	932.707	3	23.29	4462	4463	4465	4466	Remicade_Batch5_03
N	P0DOX5,P01857	EEQYNSTYR_4_4_1_0_0	2796.1	2.1995	932.707	3	22.72	4294	4296	4299	4300	Remicade_Batch5_03
N	P0DOX5,P01857	EEQYNSTYR_4_4_1_0_0	2796.1	2.1995	932.707	3	23.85	4627	4628	4630	4631	Remicade_Batch5_03
N	P0DOX5,P01857	EEQYNSTYR_4_4_1_0_0	2796.1	2.1995	932.707	3	24.45	4785	4786	4788	4789	Remicade_Batch5_03
N	P0DOX5,P01857	EEQYNSTYR_4_4_1_0_0	2796.1	2.1995	932.707	3	26.85	5464	5465	5467	5468	Remicade_Batch5_03
N	P0DOX5,P01857	EEQYNSTYR_4_4_1_0_0	2796.1	2.1995	932.707	3	26.13	5256	5262	5264	5265	Remicade_Batch5_03
N	P0DOX5,P01857	EEQYNSTYR_4_4_1_0_0	2796.1	1.5557	932.706	3	28.68	6014	6020	6022	6023	Remicade_Batch5_03
N	P0DOX5,P01857	EEQYNSTYR_4_4_1_0_0	2796.1	2.1995	932.707	3	25.01	4939	4940	4942	4943	Remicade_Batch5_03
N	P0DOX5,P01857	EEQYNSTYR_4_4_1_0_0	2796.1	2.1995	932.707	3	25.57	5101	5103	5105	5106	Remicade_Batch5_03
N	P0DOX5,P01857	EEQYNSTYR_4_4_1_0_0	2796.1	2.1995	932.707	3	21.58	3978	3979	3981	3982	Remicade_Batch5_03
N	P0DOX5,P01857	EEQYNSTYR_4_4_1_0_1	3103.19	5.2043	1035.07	3	31.81	6811	6812	6814	6815	Remicade_Batch1_01
N	P0DOX5,P01857	EEQYNSTYR_4_4_1_0_1	3103.19	5.2043	1035.07	3	32.69	7069	7083	7085	7086	Remicade_Batch1_01
N	P0DOX5,P01857	EEQYNSTYR_4_4_1_0_1	3103.19	1.0795	1035.07	3	31.51	6814	6817	6819	6820	Remicade_Batch1_02
N	P0DOX5,P01857	EEQYNSTYR_4_4_1_0_1	3103.19	3.1016	1552.09	2	31.69	6872	6874	6876	6877	Remicade_Batch1_02
N	P0DOX5,P01857	EEQYNSTYR_4_4_1_0_1	3103.19	3.1016	1552.09	2	31.65	6857	6863	6866	6867	Remicade_Batch1_02
N	P0DOX5,P01857	EEQYNSTYR_4_4_1_0_1	3103.19	1.0795	1035.07	3	32.47	7111	7116	7118	7119	Remicade_Batch1_02
N	P0DOX5,P01857	EEQYNSTYR_4_4_1_0_1	3103.19	0.5962	1035.07	3	31.45	6821	6822	6824	6825	Remicade_Batch1_03
N	P0DOX5,P01857	EEQYNSTYR_4_4_1_0_1	3103.19	1.1037	1552.1	2	31.51	6838	6840	6842	6843	Remicade_Batch1_03
N	P0DOX5,P01857	EEQYNSTYR_4_4_1_0_1	3103.19	1.0795	1035.07	3	31.34	6666	6668	6670	6671	Remicade_Batch2_01
N	P0DOX5,P01857	EEQYNSTYR_4_4_1_0_1	3103.19	1.0795	1035.07	3	32.36	6965	6978	6981	6982	Remicade_Batch2_01
N	P0DOX5,P01857	EEQYNSTYR_4_4_1_0_1	3103.19	1.0795	1035.07	3	29.61	6169	6176	6179	6180	Remicade_Batch2_01
N	P0DOX5,P01857	EEQYNSTYR_4_4_1_0_1	3103.19	5.4943	1035.07	3	31.29	6664	6665	6667	6668	Remicade_Batch2_02
N	P0DOX5,P01857	EEQYNSTYR_4_4_1_0_1	3103.19	5.4943	1035.07	3	32.04	6878	6890	6892	6893	Remicade_Batch2_02
N	P0DOX5,P01857	EEQYNSTYR_4_4_1_0_1	3103.19	0.1128	1035.07	3	31.17	6665	6666	6668	6669	Remicade_Batch2_03
N	P0DOX5,P01857	EEQYNSTYR_4_4_1_0_1	3103.19	1.7482	1552.1	2	31.24	6686	6690	6693	6694	Remicade_Batch2_03
N	P0DOX5,P01857	EEQYNSTYR_4_4_1_0_1	3103.19	0.1128	1035.07	3	31.96	6897	6901	6904	6905	Remicade_Batch2_03
N	P0DOX5,P01857	EEQYNSTYR_4_4_1_0_1	3103.19	0.2739	1035.07	3	31.18	6761	6762	6764	6765	Remicade_Batch3_01
N	P0DOX5,P01857	EEQYNSTYR_4_4_1_0_1	3103.19	0.2739	1035.07	3	29.48	6218	6226	6228	6229	Remicade_Batch3_01
N	P0DOX5,P01857	EEQYNSTYR_4_4_1_0_1	3103.19	1.0473	1035.07	3	29.32	6169	6179	6181	6182	Remicade_Batch3_01
N	P0DOX5,P01857	EEQYNSTYR_4_4_1_0_1	3103.19	0.1772	1035.07	3	31.06	6674	6675	6677	6678	Remicade_Batch3_02
N	P0DOX5,P01857	EEQYNSTYR_4_4_1_0_1	3103.19	1.0393	1552.1	2	31.34	6757	6759	6761	6762	Remicade_Batch3_02
N	P0DOX5,P01857	EEQYNSTYR_4_4_1_0_1	3103.19	0.1772	1035.07	3	31.92	6925	6935	6938	6939	Remicade_Batch3_02
N	P0DOX5,P01857	EEQYNSTYR_4_4_1_0_1	3103.19	0.1772	1035.07	3	29.37	6154	6158	6160	6161	Remicade_Batch3_02
N	P0DOX5,P01857	EEQYNSTYR_4_4_1_0_1	3103.19	0.1772	1035.07	3	31.11	6750	6751	6753	6754	Remicade_Batch3_03
N	P0DOX5,P01857	EEQYNSTYR_4_4_1_0_1	3103.19	1.2971	1552.1	2	31.38	6834	6835	6837	6838	Remicade_Batch3_03
N	P0DOX5,P01857	EEQYNSTYR_4_4_1_0_1	3103.19	0.1772	1035.07	3	29.47	6220	6228	6230	6231	Remicade_Batch3_03
N	P0DOX5,P01857	EEQYNSTYR_4_4_1_0_1	3103.19	0.3061	1035.07	3	31.02	6660	6663	6666	6667	Remicade_Batch4_01
N	P0DOX5,P01857	EEQYNSTYR_4_4_1_0_1	3103.19	0.3061	1035.07	3	31.64	6852	6858	6860	6861	Remicade_Batch4_01
N	P0DOX5,P01857	EEQYNSTYR_4_4_1_0_1	3103.19	0.3061	1035.07	3	29.39	6164	6168	6171	6172	Remicade_Batch4_01
N	P0DOX5,P01857	EEQYNSTYR_4_4_1_0_1	3103.19	0.4995	1035.07	3	31	6675	6676	6678	6679	Remicade_Batch4_02
N	P0DOX5,P01857	EEQYNSTYR_4_4_1_0_1	3103.19	0.4995	1035.07	3	31.66	6882	6889	6891	6892	Remicade_Batch4_02
N	P0DOX5,P01857	EEQYNSTYR_4_4_1_0_1	3103.19	0.4995	1035.07	3	29.47	6221	6225	6228	6229	Remicade_Batch4_02
N	P0DOX5,P01857	EEQYNSTYR_4_4_1_0_1	3103.19	0.4995	1035.07	3	32.63	7159	7173	7174		Remicade_Batch4_02
N	P0DOX5,P01857	EEQYNSTYR_4_4_1_0_1	3103.19	0.1772	1035.07	3	31.26	6730	6731	6733	6734	Remicade_Batch4_03
N	P0DOX5,P01857	EEQYNSTYR_4_4_1_0_1	3103.19	1.6838	1552.1	2	31.26	6730	6732	6735	6736	Remicade_Batch4_03
N	P0DOX5,P01857	EEQYNSTYR_4_4_1_0_1	3103.19	0.1772	1035.07	3	31.94	6929	6940	6943	6944	Remicade_Batch4_03
N	P0DOX5,P01857	EEQYNSTYR_4_4_1_0_1	3103.19	0.1772	1035.07	3	29.48	6210	6212	6215	6216	Remicade_Batch4_03
N	P0DOX5,P01857	EEQYNSTYR_4_4_1_0_1	3103.19	1.0795	1035.07	3	32.39	7081	7082	7084	7085	Remicade_Batch4_03
N	P0DOX5,P01857	EEQYNSTYR_4_4_1_0_1	3103.19	0.8862	1035.07	3	31	6628	6629	6631	6632	Remicade_Batch5_01
N	P0DOX5,P01857	EEQYNSTYR_4_4_1_0_1	3103.19	0.8862	1035.07	3	29.26	6109	6111	6114	6115	Remicade_Batch5_01
N	P0DOX5,P01857	EEQYNSTYR_4_4_1_0_1	3103.19	1.7482	1552.1	2	31.16	6683	6684	6686	6687	Remicade_Batch5_01
N	P0DOX5,P01857	EEQYNSTYR_4_4_1_0_1	3103.19	0.8862	1035.07	3	31.76	6865	6868	6870	6871	Remicade_Batch5_01
N	P0DOX5,P01857	EEQYNSTYR_4_4_1_0_1	3103.19	0.8862	1035.07	3	29.24	6092	6104	6106	6107	Remicade_Batch5_01
N	P0DOX5,P01857	EEQYNSTYR_4_4_1_0_1	3103.19	2.4008	1035.07	3	30.96	6708	6709	6711	6712	Remicade_Batch5_02
N	P0DOX5,P01857	EEQYNSTYR_4_4_1_0_1	3103.19	2.4008	1035.07	3	31.58	6900	6902	6904	6905	Remicade_Batch5_02
N	P0DOX5,P01857	EEQYNSTYR_4_4_1_0_1	3103.19	2.4008	1035.07	3	29.38	6244	6245	6247	6248	Remicade_Batch5_02
N	P0DOX5,P01857	EEQYNSTYR_4_4_1_0_1	3103.19	2.4008	1035.07	3	32.02	7031	7034	7036	7037	Remicade_Batch5_02
N	P0DOX5,P01857	EEQYNSTYR_4_4_1_0_1	3103.19	1.2648	776.554	4	31.15	6766	6773	6776	6777	Remicade_Batch5_02
N	P0DOX5,P01857	EEQYNSTYR_4_4_1_0_1	3103.19	1.007	776.554	4	31.24	6779	6794	6796	6797	Remicade_Batch5_03
N	P0DOX5,P01857	EEQYNSTYR_4_4_1_0_1	3103.19	0.5962	1035.07	3	31.05	6728	6730	6732	6733	Remicade_Batch5_03
N	P0DOX5,P01857	EEQYNSTYR_4_4_1_0_1	3103.19	0.5962	1035.07	3	31.72	6935	6944	6946	6947	Remicade_Batch5_03
N	P0DOX5,P01857	EEQYNSTYR_4_4_1_0_1	3103.19	1.6838	1552.1	2	31.27	6800	6802	6804	6805	Remicade_Batch5_03
N	P0DOX5,P01857	EEQYNSTYR_4_4_1_0_1	3103.19	0.5962	1035.07	3	29.43	6241	6249	6252	6253	Remicade_Batch5_03
N	P0DOX5,P01857	EEQYNSTYR_4_4_1_0_1	3103.19	0.5962	1035.07	3	32.18	7088	7095	7097	7098	Remicade_Batch5_03
N	P0DOX5,P01857	EEQYNSTYR_4_4_1_0_1	3103.19	0.5962	1035.07	3	32.47	7171	7184	7186		Remicade_Batch5_03
N	P0DOX5,P01857	EEQYNSTYR_4_4_1_1_0	3087.19	1.2795	1029.74	3	32.11	7013	7022	7024	7025	Remicade_Batch1_03
N	P0DOX5,P01857	EEQYNSTYR_4_4_1_1_0	3087.19	1.0851	1029.74	3	31.97	6849	6856	6858		Remicade_Batch2_01
N	P0DOX5,P01857	EEQYNSTYR_4_4_2_0_0	2942.16	0.4588	981.391	3	23.72	4578	4593	4596		Remicade_Batch5_03
N	P0DOX5,P01857	EEQYNSTYR_4_5_0_0_0	2853.12	0.2278	951.712	3	23.96	4521	4529	4532	4533	Remicade_Batch1_01
N	P0DOX5,P01857	EEQYNSTYR_4_5_1_0_0	2999.18	0.7835	1000.4	3	23.95	4610	4618	4621	4622	Remicade_Batch1_03
N	P0DOX5,P01857	EEQYNSTYR_4_5_1_0_0	2999.18	0.3168	1000.4	3	23.63	4454	4465	4467	4468	Remicade_Batch2_01
N	P0DOX5,P01857	EEQYNSTYR_4_5_1_0_0	2999.18	0.1834	1000.4	3	23.45	4499	4511	4514	4515	Remicade_Batch5_03
N	P0DOX5,P01857	EEQYNSTYR_5_2_0_0_0	2405.94	3.1485	1203.48	2	23.27	4335	4336	4338	4339	Remicade_Batch1_01
N	P0DOX5,P01857	EEQYNSTYR_5_2_0_0_0	2405.94	3.1485	1203.48	2	22.69	4172	4174	4177	4178	Remicade_Batch1_01
N	P0DOX5,P01857	EEQYNSTYR_5_2_0_0_0	2405.94	3.1485	1203.48	3	21.09	3721	3724			Remicade_Batch1_01
N	P0DOX5,P01857	EEQYNSTYR_5_2_0_0_0	2405.94	3.1485	1203.48	5	24.18	4581	4591			Remicade_Batch1_01
N	P0DOX5,P01857	EEQYNSTYR_5_2_0_0_0	2405.94	0.8209	1203.47	5	31.2	6625	6638			Remicade_Batch1_01
N	P0DOX5,P01857	EEQYNSTYR_5_2_0_0_0	2405.94	7.4192	802.656	3	23.01	4362	4363	4365	4366	Remicade_Batch1_02
N	P0DOX5,P01857	EEQYNSTYR_5_2_0_0_0	2405.94	7.4192	802.656	3	22.45	4202	4210	4213	4214	Remicade_Batch1_02
N	P0DOX5,P01857	EEQYNSTYR_5_2_0_0_0	2405.94	3.7304	1203.48	2	23.12	4392	4393	4395		Remicade_Batch1_02
N	P0DOX5,P01857	EEQYNSTYR_5_2_0_0_0	2405.94	7.4192	802.656	3	20.94	3781	3789	3791		Remicade_Batch1_02
N	P0DOX5,P01857	EEQYNSTYR_5_2_0_0_0	2405.94	3.7304	1203.48	2	22.53	4228	4230	4233	4234	Remicade_Batch1_02
N	P0DOX5,P01857	EEQYNSTYR_5_2_0_0_0	2405.94	0.9871	1203.47	2	31.39	6781	6784	6786	6787	Remicade_Batch1_02
N	P0DOX5,P01857	EEQYNSTYR_5_2_0_0_0	2405.94	3.7304	1203.48	3	21.32	3898	3900			Remicade_Batch1_02
N	P0DOX5,P01857	EEQYNSTYR_5_2_0_0_0	2405.94	6.7957	802.656	3	23.05	4364	4365	4367	4368	Remicade_Batch1_03
N	P0DOX5,P01857	EEQYNSTYR_5_2_0_0_0	2405.94	3.0653	1203.47	2	23.16	4394	4396	4399	4400	Remicade_Batch1_03
N	P0DOX5,P01857	EEQYNSTYR_5_2_0_0_0	2405.94	3.0653	1203.47	2	21.07	3807	3816	3819	3820	Remicade_Batch1_03
N	P0DOX5,P01857	EEQYNSTYR_5_2_0_0_0	2405.94	3.0653	1203.47	2	22.58	4234	4236	4239		Remicade_Batch1_03
N	P0DOX5,P01857	EEQYNSTYR_5_2_0_0_0	2405.94	6.7957	802.656	3	22.5	4206	4214	4217	4218	Remicade_Batch1_03
N	P0DOX5,P01857	EEQYNSTYR_5_2_0_0_0	2405.94	6.7957	802.656	3	21.16	3836	3840	3843		Remicade_Batch1_03
N	P0DOX5,P01857	EEQYNSTYR_5_2_0_0_0	2405.94	0.904	1203.47	5	31.33	6768	6780			Remicade_Batch1_03
N	P0DOX5,P01857	EEQYNSTYR_5_2_0_0_0	2405.94	7.5438	802.656	3	22.85	4252	4253	4255	4256	Remicade_Batch2_01
N	P0DOX5,P01857	EEQYNSTYR_5_2_0_0_0	2405.94	3.7304	1203.48	2	21.33	3838	3846	3848	3849	Remicade_Batch2_01
N	P0DOX5,P01857	EEQYNSTYR_5_2_0_0_0	2405.94	3.7304	1203.48	2	20.71	3668	3669	3671	3672	Remicade_Batch2_01
N	P0DOX5,P01857	EEQYNSTYR_5_2_0_0_0	2405.94	3.7304	1203.48	2	22.43	4141	4142	4144	4145	Remicade_Batch2_01
N	P0DOX5,P01857	EEQYNSTYR_5_2_0_0_0	2405.94	3.7304	1203.48	2	23.01	4295	4296	4298	4299	Remicade_Batch2_01
N	P0DOX5,P01857	EEQYNSTYR_5_2_0_0_0	2405.94	3.7304	1203.48	2	24.03	4560	4572	4574	4575	Remicade_Batch2_01
N	P0DOX5,P01857	EEQYNSTYR_5_2_0_0_0	2405.94	7.5438	802.656	3	20.82	3695	3698	3701	3702	Remicade_Batch2_01
N	P0DOX5,P01857	EEQYNSTYR_5_2_0_0_0	2405.94	7.5438	802.656	3	22.26	4087	4096	4098	4099	Remicade_Batch2_01
N	P0DOX5,P01857	EEQYNSTYR_5_2_0_0_0	2405.94	1.2365	1203.47	5	31.03	6570	6580			Remicade_Batch2_01
N	P0DOX5,P01857	EEQYNSTYR_5_2_0_0_0	2405.94	4.5616	1203.48	2	22.51	4161	4168	4170	4171	Remicade_Batch2_02
N	P0DOX5,P01857	EEQYNSTYR_5_2_0_0_0	2405.94	4.5616	1203.48	2	21.43	3865	3877	3879		Remicade_Batch2_02
N	P0DOX5,P01857	EEQYNSTYR_5_2_0_0_0	2405.94	4.5616	1203.48	2	23.72	4488	4500	4503		Remicade_Batch2_02
N	P0DOX5,P01857	EEQYNSTYR_5_2_0_0_0	2405.94	4.5616	1203.48	3	20.82	3698	3699			Remicade_Batch2_02
N	P0DOX5,P01857	EEQYNSTYR_5_2_0_0_0	2405.94	1.2365	1203.47	5	30.7	6498	6506			Remicade_Batch2_02
N	P0DOX5,P01857	EEQYNSTYR_5_2_0_0_0	2405.94	7.9179	802.657	3	22.66	4214	4221	4223	4224	Remicade_Batch2_03
N	P0DOX5,P01857	EEQYNSTYR_5_2_0_0_0	2405.94	4.146	1203.48	2	23.11	4332	4345	4347		Remicade_Batch2_03
N	P0DOX5,P01857	EEQYNSTYR_5_2_0_0_0	2405.94	4.146	1203.48	2	22.52	4182	4183	4185	4186	Remicade_Batch2_03
N	P0DOX5,P01857	EEQYNSTYR_5_2_0_0_0	2405.94	4.146	1203.48	2	24.29	4668	4670	4673	4674	Remicade_Batch2_03
N	P0DOX5,P01857	EEQYNSTYR_5_2_0_0_0	2405.94	4.146	1203.48	3	20.72	3673	3686			Remicade_Batch2_03
N	P0DOX5,P01857	EEQYNSTYR_5_2_0_0_0	2405.94	1.4859	1203.47	5	31.1	6635	6645			Remicade_Batch2_03
N	P0DOX5,P01857	EEQYNSTYR_5_2_0_0_0	2405.94	7.0451	802.656	3	22.48	4194	4195	4197	4198	Remicade_Batch3_01
N	P0DOX5,P01857	EEQYNSTYR_5_2_0_0_0	2405.94	2.9822	1203.47	2	20.97	3760	3763	3765		Remicade_Batch3_01
N	P0DOX5,P01857	EEQYNSTYR_5_2_0_0_0	2405.94	2.9822	1203.47	2	22.99	4327	4334	4336	4337	Remicade_Batch3_01
N	P0DOX5,P01857	EEQYNSTYR_5_2_0_0_0	2405.94	2.9822	1203.47	2	20.4	3594	3595	3597	3598	Remicade_Batch3_01
N	P0DOX5,P01857	EEQYNSTYR_5_2_0_0_0	2405.94	2.9822	1203.47	2	23.72	4524	4538	4539		Remicade_Batch3_01
N	P0DOX5,P01857	EEQYNSTYR_5_2_0_0_0	2405.94	2.9822	1203.47	3	22.4	4164	4172			Remicade_Batch3_01
N	P0DOX5,P01857	EEQYNSTYR_5_2_0_0_0	2405.94	1.4859	1203.47	5	30.85	6642	6654			Remicade_Batch3_01
N	P0DOX5,P01857	EEQYNSTYR_5_2_0_0_0	2405.94	6.4216	802.655	3	25.29	4953	4965	4968	4969	Remicade_Batch3_02
N	P0DOX5,P01857	EEQYNSTYR_5_2_0_0_0	2405.94	2.816	1203.47	2	22.72	4257	4265	4268	4269	Remicade_Batch3_02
N	P0DOX5,P01857	EEQYNSTYR_5_2_0_0_0	2405.94	2.816	1203.47	2	22.13	4086	4097	4099	4100	Remicade_Batch3_02
N	P0DOX5,P01857	EEQYNSTYR_5_2_0_0_0	2405.94	2.816	1203.47	2	20.53	3629	3636	3638	3639	Remicade_Batch3_02
N	P0DOX5,P01857	EEQYNSTYR_5_2_0_0_0	2405.94	2.816	1203.47	2	24.17	4650	4658	4661	4662	Remicade_Batch3_02
N	P0DOX5,P01857	EEQYNSTYR_5_2_0_0_0	2405.94	1.1534	1203.47	2	30.9	6624	6626	6629	6630	Remicade_Batch3_02
N	P0DOX5,P01857	EEQYNSTYR_5_2_0_0_0	2405.94	2.816	1203.47	2	24.93	4856	4863	4866		Remicade_Batch3_02
N	P0DOX5,P01857	EEQYNSTYR_5_2_0_0_0	2405.94	2.816	1203.47	2	25.53	5031	5033	5035	5036	Remicade_Batch3_02
N	P0DOX5,P01857	EEQYNSTYR_5_2_0_0_0	2405.94	6.4216	802.655	4	20.65	3660	3671			Remicade_Batch3_02
N	P0DOX5,P01857	EEQYNSTYR_5_2_0_0_0	2405.94	6.4216	802.655	4	22.36	4161	4162			Remicade_Batch3_02
N	P0DOX5,P01857	EEQYNSTYR_5_2_0_0_0	2405.94	6.4216	802.655	4	24.65	4782	4785			Remicade_Batch3_02
N	P0DOX5,P01857	EEQYNSTYR_5_2_0_0_0	2405.94	7.7932	802.656	3	22.48	4195	4196	4198	4199	Remicade_Batch3_03
N	P0DOX5,P01857	EEQYNSTYR_5_2_0_0_0	2405.94	4.3954	1203.48	2	22.8	4279	4280	4282	4283	Remicade_Batch3_03
N	P0DOX5,P01857	EEQYNSTYR_5_2_0_0_0	2405.94	4.3954	1203.48	2	22.23	4112	4123	4125		Remicade_Batch3_03
N	P0DOX5,P01857	EEQYNSTYR_5_2_0_0_0	2405.94	4.3954	1203.48	2	23.64	4514	4520	4522	4523	Remicade_Batch3_03
N	P0DOX5,P01857	EEQYNSTYR_5_2_0_0_0	2405.94	4.3954	1203.48	3	20.66	3662	3670			Remicade_Batch3_03
N	P0DOX5,P01857	EEQYNSTYR_5_2_0_0_0	2405.94	4.3954	1203.48	3	21.39	3875	3888			Remicade_Batch3_03
N	P0DOX5,P01857	EEQYNSTYR_5_2_0_0_0	2405.94	1.8184	1203.47	2	22	4013	4026	4027		Remicade_Batch4_01
N	P0DOX5,P01857	EEQYNSTYR_5_2_0_0_0	2405.94	1.8184	1203.47	2	22.57	4185	4186	4188	4189	Remicade_Batch4_01
N	P0DOX5,P01857	EEQYNSTYR_5_2_0_0_0	2405.94	1.8184	1203.47	2	21.25	3808	3819	3822	3823	Remicade_Batch4_01
N	P0DOX5,P01857	EEQYNSTYR_5_2_0_0_0	2405.94	1.8184	1203.47	2	20.5	3597	3605	3607	3608	Remicade_Batch4_01
N	P0DOX5,P01857	EEQYNSTYR_5_2_0_0_0	2405.94	1.8184	1203.47	2	23.46	4427	4441	4443	4444	Remicade_Batch4_01
N	P0DOX5,P01857	EEQYNSTYR_5_2_0_0_0	2405.94	6.2969	802.655	4	20.55	3615	3620			Remicade_Batch4_01
N	P0DOX5,P01857	EEQYNSTYR_5_2_0_0_0	2405.94	6.2969	802.655	4	22.23	4092	4093			Remicade_Batch4_01
N	P0DOX5,P01857	EEQYNSTYR_5_2_0_0_0	2405.94	1.3197	1203.47	5	30.78	6583	6594			Remicade_Batch4_01
N	P0DOX5,P01857	EEQYNSTYR_5_2_0_0_0	2405.94	1.9015	1203.47	2	22.68	4251	4259	4262	4263	Remicade_Batch4_02
N	P0DOX5,P01857	EEQYNSTYR_5_2_0_0_0	2405.94	1.9015	1203.47	2	24.27	4690	4701	4703	4704	Remicade_Batch4_02
N	P0DOX5,P01857	EEQYNSTYR_5_2_0_0_0	2405.94	1.9015	1203.47	2	22.07	4078	4086	4089	4090	Remicade_Batch4_02
N	P0DOX5,P01857	EEQYNSTYR_5_2_0_0_0	2405.94	1.9015	1203.47	3	20.51	3641	3653			Remicade_Batch4_02
N	P0DOX5,P01857	EEQYNSTYR_5_2_0_0_0	2405.94	7.0451	802.656	4	20.57	3658	3667			Remicade_Batch4_02
N	P0DOX5,P01857	EEQYNSTYR_5_2_0_0_0	2405.94	7.0451	802.656	4	22.21	4129	4130			Remicade_Batch4_02
N	P0DOX5,P01857	EEQYNSTYR_5_2_0_0_0	2405.94	1.4859	1203.47	5	30.7	6591	6597			Remicade_Batch4_02
N	P0DOX5,P01857	EEQYNSTYR_5_2_0_0_0	2405.94	1.3197	1203.47	2	20.92	3756	3758	3760		Remicade_Batch4_03
N	P0DOX5,P01857	EEQYNSTYR_5_2_0_0_0	2405.94	1.3197	1203.47	2	22.63	4231	4238	4240	4241	Remicade_Batch4_03
N	P0DOX5,P01857	EEQYNSTYR_5_2_0_0_0	2405.94	1.3197	1203.47	2	22.03	4058	4066	4069		Remicade_Batch4_03
N	P0DOX5,P01857	EEQYNSTYR_5_2_0_0_0	2405.94	1.3197	1203.47	2	20.35	3593	3594	3596	3597	Remicade_Batch4_03
N	P0DOX5,P01857	EEQYNSTYR_5_2_0_0_0	2405.94	1.4028	1203.47	2	30.85	6604	6614	6616	6617	Remicade_Batch4_03
N	P0DOX5,P01857	EEQYNSTYR_5_2_0_0_0	2405.94	1.3197	1203.47	2	24.09	4635	4642	4644	4645	Remicade_Batch4_03
N	P0DOX5,P01857	EEQYNSTYR_5_2_0_0_0	2405.94	6.7957	802.656	3	20.4	3607	3608	3610	3611	Remicade_Batch4_03
N	P0DOX5,P01857	EEQYNSTYR_5_2_0_0_0	2405.94	6.7957	802.656	6	22.24	4130	4131			Remicade_Batch4_03
N	P0DOX5,P01857	EEQYNSTYR_5_2_0_0_0	2405.94	6.7957	802.656	3	22.43	4140	4141	4143	4144	Remicade_Batch5_01
N	P0DOX5,P01857	EEQYNSTYR_5_2_0_0_0	2405.94	1.1534	1203.47	2	30.81	6560	6573	6575		Remicade_Batch5_01
N	P0DOX5,P01857	EEQYNSTYR_5_2_0_0_0	2405.94	0.8209	1203.47	2	22.54	4172	4173	4175	4176	Remicade_Batch5_01
N	P0DOX5,P01857	EEQYNSTYR_5_2_0_0_0	2405.94	0.8209	1203.47	2	20.35	3557	3566	3569	3570	Remicade_Batch5_01
N	P0DOX5,P01857	EEQYNSTYR_5_2_0_0_0	2405.94	0.8209	1203.47	2	21.96	4005	4013	4016	4017	Remicade_Batch5_01
N	P0DOX5,P01857	EEQYNSTYR_5_2_0_0_0	2405.94	6.7957	802.656	4	20.42	3573	3583			Remicade_Batch5_01
N	P0DOX5,P01857	EEQYNSTYR_5_2_0_0_0	2405.94	6.7957	802.656	4	21.85	3979	3986			Remicade_Batch5_01
N	P0DOX5,P01857	EEQYNSTYR_5_2_0_0_0	2405.94	5.4241	802.654	3	22.17	4156	4157	4159	4160	Remicade_Batch5_02
N	P0DOX5,P01857	EEQYNSTYR_5_2_0_0_0	2405.94	0.239	1203.47	2	22.03	4097	4109	4111	4112	Remicade_Batch5_02
N	P0DOX5,P01857	EEQYNSTYR_5_2_0_0_0	2405.94	0.239	1203.47	2	20.45	3659	3668	3671	3672	Remicade_Batch5_02
N	P0DOX5,P01857	EEQYNSTYR_5_2_0_0_0	2405.94	0.239	1203.47	2	22.66	4278	4292	4294		Remicade_Batch5_02
N	P0DOX5,P01857	EEQYNSTYR_5_2_0_0_0	2405.94	5.4241	802.654	4	20.49	3674	3679			Remicade_Batch5_02
N	P0DOX5,P01857	EEQYNSTYR_5_2_0_0_0	2405.94	5.7982	802.655	3	22.44	4220	4221	4223	4224	Remicade_Batch5_03
N	P0DOX5,P01857	EEQYNSTYR_5_2_0_0_0	2405.94	0.4052	1203.47	2	20.5	3666	3673	3676	3677	Remicade_Batch5_03
N	P0DOX5,P01857	EEQYNSTYR_5_2_0_0_0	2405.94	0.4052	1203.47	2	22.88	4339	4341	4344	4345	Remicade_Batch5_03
N	P0DOX5,P01857	EEQYNSTYR_5_2_0_0_0	2405.94	0.4052	1203.47	2	22.29	4170	4177	4179	4180	Remicade_Batch5_03
N	P0DOX5,P01857	EEQYNSTYR_5_2_0_0_0	2405.94	5.7982	802.655	4	20.61	3700	3704			Remicade_Batch5_03
N	P0DOX5,P01857	EEQYNSTYR_5_2_0_0_0	2405.94	0.4884	1203.47	3	30.97	6695	6707			Remicade_Batch5_03
N	P0DOX5,P01857	EEQYNSTYR_5_2_1_0_0	2551.99	1.5968	1276.5	4	22.83	4198	4211			Remicade_Batch1_01
N	P0DOX5,P01857	EEQYNSTYR_5_2_1_0_0	2551.99	1.5184	1276.5	4	22.58	4244	4246			Remicade_Batch1_02
N	P0DOX5,P01857	EEQYNSTYR_5_2_1_0_0	2551.99	1.5184	1276.5	4	30.93	6633	6646			Remicade_Batch1_02
N	P0DOX5,P01857	EEQYNSTYR_5_2_1_0_0	2551.99	1.5968	1276.5	2	22.65	4247	4255	4258	4259	Remicade_Batch1_03
N	P0DOX5,P01857	EEQYNSTYR_5_2_1_0_0	2551.99	0.9698	1276.5	2	31.06	6683	6698	6701		Remicade_Batch1_03
N	P0DOX5,P01857	EEQYNSTYR_5_2_1_0_0	2551.99	1.9103	1276.5	2	22.41	4128	4136	4139	4140	Remicade_Batch2_01
N	P0DOX5,P01857	EEQYNSTYR_5_2_1_0_0	2551.99	1.8319	1276.5	2	30.65	6466	6473	6475	6476	Remicade_Batch2_01
N	P0DOX5,P01857	EEQYNSTYR_5_2_1_0_0	2551.99	2.3021	1276.5	2	30.44	6427	6436	6438	6439	Remicade_Batch2_02
N	P0DOX5,P01857	EEQYNSTYR_5_2_1_0_0	2551.99	2.067	1276.5	4	22.46	4146	4154			Remicade_Batch2_02
N	P0DOX5,P01857	EEQYNSTYR_5_2_1_0_0	2551.99	1.8319	1276.5	2	30.68	6512	6526	6528		Remicade_Batch2_03
N	P0DOX5,P01857	EEQYNSTYR_5_2_1_0_0	2551.99	1.9886	1276.5	4	22.5	4169	4177			Remicade_Batch2_03
N	P0DOX5,P01857	EEQYNSTYR_5_2_1_0_0	2551.99	0.9698	1276.5	2	30.62	6570	6582	6584	6585	Remicade_Batch3_01
N	P0DOX5,P01857	EEQYNSTYR_5_2_1_0_0	2551.99	1.5184	1276.5	4	22.35	4145	4158			Remicade_Batch3_01
N	P0DOX5,P01857	EEQYNSTYR_5_2_1_0_0	2551.99	2.2238	1276.5	2	22.16	4103	4105	4108	4109	Remicade_Batch3_02
N	P0DOX5,P01857	EEQYNSTYR_5_2_1_0_0	2551.99	1.4401	1276.5	2	30.55	6510	6520	6522		Remicade_Batch3_02
N	P0DOX5,P01857	EEQYNSTYR_5_2_1_0_0	2551.99	1.9886	1276.5	2	22.33	4144	4152	4155		Remicade_Batch3_03
N	P0DOX5,P01857	EEQYNSTYR_5_2_1_0_0	2551.99	3.0858	1276.5	2	30.7	6607	6619	6622	6623	Remicade_Batch3_03
N	P0DOX5,P01857	EEQYNSTYR_5_2_1_0_0	2551.99	1.8319	1276.5	2	30.5	6493	6500	6502	6503	Remicade_Batch4_01
N	P0DOX5,P01857	EEQYNSTYR_5_2_1_0_0	2551.99	1.5184	1276.5	4	22.05	4028	4042			Remicade_Batch4_01
N	P0DOX5,P01857	EEQYNSTYR_5_2_1_0_0	2551.99	1.5184	1276.5	2	22.07	4078	4085	4087	4088	Remicade_Batch4_02
N	P0DOX5,P01857	EEQYNSTYR_5_2_1_0_0	2551.99	1.8319	1276.5	2	30.3	6474	6479	6481	6482	Remicade_Batch4_02
N	P0DOX5,P01857	EEQYNSTYR_5_2_1_0_0	2551.99	1.5968	1276.5	2	30.6	6537	6539	6541	6542	Remicade_Batch4_03
N	P0DOX5,P01857	EEQYNSTYR_5_2_1_0_0	2551.99	1.8319	1276.5	4	22.14	4094	4101			Remicade_Batch4_03
N	P0DOX5,P01857	EEQYNSTYR_5_2_1_0_0	2551.99	1.2049	1276.5	2	22.02	4018	4030	4033	4034	Remicade_Batch5_01
N	P0DOX5,P01857	EEQYNSTYR_5_2_1_0_0	2551.99	1.1266	1276.5	2	30.48	6460	6470	6473	6474	Remicade_Batch5_01
N	P0DOX5,P01857	EEQYNSTYR_5_2_1_0_0	2551.99	0.7347	1276.5	2	22.09	4115	4131	4134	4135	Remicade_Batch5_02
N	P0DOX5,P01857	EEQYNSTYR_5_2_1_0_0	2551.99	1.9886	1276.5	2	30.61	6590	6601	6604	6605	Remicade_Batch5_02
N	P0DOX5,P01857	EEQYNSTYR_5_2_1_0_0	2551.99	1.1266	1276.5	2	22.25	4152	4165	4167	4168	Remicade_Batch5_03
N	P0DOX5,P01857	EEQYNSTYR_5_2_1_0_0	2551.99	1.6752	1276.5	2	30.57	6575	6587	6590	6591	Remicade_Batch5_03
N	P0DOX5,P01857	EEQYNSTYR_5_3_0_0_0	2609.01	7.3783	870.35	3	22.85	4216	4218	4221	4222	Remicade_Batch1_01
N	P0DOX5,P01857	EEQYNSTYR_5_3_0_0_0	2609.01	4.8486	870.347	3	23.43	4377	4379	4382	4383	Remicade_Batch1_01
N	P0DOX5,P01857	EEQYNSTYR_5_3_0_0_0	2609.01	1.9069	1305.01	2	23.3	4446	4447	4449	4450	Remicade_Batch1_02
N	P0DOX5,P01857	EEQYNSTYR_5_3_0_0_0	2609.01	4.9636	870.348	4	23.24	4428	4429			Remicade_Batch1_02
N	P0DOX5,P01857	EEQYNSTYR_5_3_0_0_0	2609.01	5.1935	870.348	3	23.28	4430	4431	4433	4434	Remicade_Batch1_03
N	P0DOX5,P01857	EEQYNSTYR_5_3_0_0_0	2609.01	2.0602	1305.01	2	23.33	4443	4444	4446	4447	Remicade_Batch1_03
N	P0DOX5,P01857	EEQYNSTYR_5_3_0_0_0	2609.01	1.2936	1305.01	2	22.73	4276	4277	4279	4280	Remicade_Batch1_03
N	P0DOX5,P01857	EEQYNSTYR_5_3_0_0_0	2609.01	5.7685	870.348	3	23.17	4336	4337	4339	4340	Remicade_Batch2_01
N	P0DOX5,P01857	EEQYNSTYR_5_3_0_0_0	2609.01	1.8302	1305.01	2	23.07	4308	4310	4313	4314	Remicade_Batch2_01
N	P0DOX5,P01857	EEQYNSTYR_5_3_0_0_0	2609.01	1.8302	1305.01	2	22.47	4141	4150	4153	4154	Remicade_Batch2_01
N	P0DOX5,P01857	EEQYNSTYR_5_3_0_0_0	2609.01	7.8382	870.35	3	22.49	4161	4162	4164	4165	Remicade_Batch2_02
N	P0DOX5,P01857	EEQYNSTYR_5_3_0_0_0	2609.01	4.1587	870.347	3	23.07	4320	4321	4323	4324	Remicade_Batch2_02
N	P0DOX5,P01857	EEQYNSTYR_5_3_0_0_0	2609.01	2.2901	1305.01	2	23.17	4349	4362	4363		Remicade_Batch2_03
N	P0DOX5,P01857	EEQYNSTYR_5_3_0_0_0	2609.01	6.4584	870.349	4	23.18	4364	4366			Remicade_Batch2_03
N	P0DOX5,P01857	EEQYNSTYR_5_3_0_0_0	2609.01	7.6082	870.35	3	22.37	4164	4165	4167	4168	Remicade_Batch3_01
N	P0DOX5,P01857	EEQYNSTYR_5_3_0_0_0	2609.01	3.8137	870.347	3	23.02	4343	4344	4346	4347	Remicade_Batch3_01
N	P0DOX5,P01857	EEQYNSTYR_5_3_0_0_0	2609.01	4.7336	870.347	3	25.38	4985	4991	4993	4994	Remicade_Batch3_02
N	P0DOX5,P01857	EEQYNSTYR_5_3_0_0_0	2609.01	4.7336	870.347	3	24.67	4782	4790	4793	4794	Remicade_Batch3_02
N	P0DOX5,P01857	EEQYNSTYR_5_3_0_0_0	2609.01	1.9069	1305.01	2	22.84	4289	4297	4300	4301	Remicade_Batch3_02
N	P0DOX5,P01857	EEQYNSTYR_5_3_0_0_0	2609.01	6.1134	870.349	3	23.02	4341	4343	4346	4347	Remicade_Batch3_03
N	P0DOX5,P01857	EEQYNSTYR_5_3_0_0_0	2609.01	1.8302	1305.01	2	22.96	4326	4327	4329	4330	Remicade_Batch3_03
N	P0DOX5,P01857	EEQYNSTYR_5_3_0_0_0	2609.01	0.6037	1305.01	2	20.9	3715	3723	3726	3727	Remicade_Batch4_01
N	P0DOX5,P01857	EEQYNSTYR_5_3_0_0_0	2609.01	6.4584	870.349	4	22.68	4217	4218			Remicade_Batch4_01
N	P0DOX5,P01857	EEQYNSTYR_5_3_0_0_0	2609.01	7.3783	870.35	3	22.66	4251	4253	4256	4257	Remicade_Batch4_02
N	P0DOX5,P01857	EEQYNSTYR_5_3_0_0_0	2609.01	0.297	1305.01	2	22.1	4095	4096	4098	4099	Remicade_Batch4_02
N	P0DOX5,P01857	EEQYNSTYR_5_3_0_0_0	2609.01	7.3783	870.35	3	22.09	4078	4091	4093		Remicade_Batch4_02
N	P0DOX5,P01857	EEQYNSTYR_5_3_0_0_0	2609.01	7.3783	870.35	3	20.47	3641	3642	3644	3645	Remicade_Batch4_02
N	P0DOX5,P01857	EEQYNSTYR_5_3_0_0_0	2609.01	7.3783	870.35	3	22.77	4275	4277	4280	4281	Remicade_Batch4_03
N	P0DOX5,P01857	EEQYNSTYR_5_3_0_0_0	2609.01	7.6082	870.35	3	20.83	3727	3735	3738	3739	Remicade_Batch4_03
N	P0DOX5,P01857	EEQYNSTYR_5_3_0_0_0	2609.01	0.1437	1305.01	2	22.19	4113	4114	4116	4117	Remicade_Batch4_03
N	P0DOX5,P01857	EEQYNSTYR_5_3_0_0_0	2609.01	0.1437	1305.01	2	20.34	3576	3589	3591		Remicade_Batch4_03
N	P0DOX5,P01857	EEQYNSTYR_5_3_0_0_0	2609.01	7.6082	870.35	3	22.15	4094	4102	4105	4106	Remicade_Batch4_03
N	P0DOX5,P01857	EEQYNSTYR_5_3_0_0_0	2609.01	5.4235	870.348	3	22.7	4217	4218	4220	4221	Remicade_Batch5_01
N	P0DOX5,P01857	EEQYNSTYR_5_3_0_0_0	2609.01	7.0333	870.349	3	22.14	4048	4061	4062		Remicade_Batch5_01
N	P0DOX5,P01857	EEQYNSTYR_5_3_0_0_0	2609.01	7.0333	870.349	3	20.25	3522	3535	3537	3538	Remicade_Batch5_01
N	P0DOX5,P01857	EEQYNSTYR_5_3_0_0_0	2609.01	6.6883	870.349	3	22.11	4137	4138	4140	4141	Remicade_Batch5_02
N	P0DOX5,P01857	EEQYNSTYR_5_3_0_0_0	2609.01	6.6883	870.349	3	20.88	3786	3789	3791	3792	Remicade_Batch5_02
N	P0DOX5,P01857	EEQYNSTYR_5_3_0_0_0	2609.01	0.2396	1305.01	2	20.96	3801	3812	3814		Remicade_Batch5_02
N	P0DOX5,P01857	EEQYNSTYR_5_3_0_0_0	2609.01	7.0333	870.349	3	22.33	4187	4188	4190	4191	Remicade_Batch5_03
N	P0DOX5,P01857	EEQYNSTYR_5_3_0_0_0	2609.01	5.8834	870.348	3	22.93	4354	4355	4357	4358	Remicade_Batch5_03
N	P0DOX5,P01857	EEQYNSTYR_5_3_0_0_0	2609.01	0.4504	1305.01	2	22.33	4187	4189	4192	4193	Remicade_Batch5_03
N	P0DOX5,P01857	EEQYNSTYR_5_3_0_0_0	2609.01	7.0333	870.349	3	20.89	3782	3785	3787	3788	Remicade_Batch5_03
N	P0DOX5,P01857	EEQYNSTYR_5_3_0_0_1	2916.11	0.2229	972.707	3	31.41	6686	6700	6702		Remicade_Batch1_01
N	P0DOX5,P01857	EEQYNSTYR_5_3_0_0_1	2916.11	1.0545	1458.56	2	31.51	6717	6728	6730	6731	Remicade_Batch1_01
N	P0DOX5,P01857	EEQYNSTYR_5_3_0_0_1	2916.11	0.943	972.706	3	31.6	6846	6849	6851	6852	Remicade_Batch1_02
N	P0DOX5,P01857	EEQYNSTYR_5_3_0_0_1	2916.11	1.1488	972.706	3	31.55	6852	6853	6855	6856	Remicade_Batch1_03
N	P0DOX5,P01857	EEQYNSTYR_5_3_0_0_1	2916.11	0.3172	1458.56	2	31.63	6877	6878	6880	6881	Remicade_Batch1_03
N	P0DOX5,P01857	EEQYNSTYR_5_3_0_0_1	2916.11	0.0171	972.707	3	31.2	6614	6625	6628	6629	Remicade_Batch2_01
N	P0DOX5,P01857	EEQYNSTYR_5_3_0_0_1	2916.11	1.0031	1458.55	2	31.37	6666	6679	6682	6683	Remicade_Batch2_01
N	P0DOX5,P01857	EEQYNSTYR_5_3_0_0_1	2916.11	2.5548	972.709	3	30.96	6568	6573	6575	6576	Remicade_Batch2_02
N	P0DOX5,P01857	EEQYNSTYR_5_3_0_0_1	2916.11	0.2229	972.707	3	31.3	6702	6704	6706	6707	Remicade_Batch2_03
N	P0DOX5,P01857	EEQYNSTYR_5_3_0_0_1	2916.11	1.2774	1458.55	2	31.37	6719	6725	6727	6728	Remicade_Batch2_03
N	P0DOX5,P01857	EEQYNSTYR_5_3_0_0_1	2916.11	0.5315	972.706	3	31.2	6761	6767	6770	6771	Remicade_Batch3_01
N	P0DOX5,P01857	EEQYNSTYR_5_3_0_0_1	2916.11	0.5315	972.706	3	31.76	6939	6949	6951	6952	Remicade_Batch3_01
N	P0DOX5,P01857	EEQYNSTYR_5_3_0_0_1	2916.11	0.2915	972.707	3	31.14	6691	6698	6701	6702	Remicade_Batch3_02
N	P0DOX5,P01857	EEQYNSTYR_5_3_0_0_1	2916.11	0.12	972.707	3	31.22	6781	6784	6786	6787	Remicade_Batch3_03
N	P0DOX5,P01857	EEQYNSTYR_5_3_0_0_1	2916.11	0.523	1458.56	2	31.33	6818	6819	6821	6822	Remicade_Batch3_03
N	P0DOX5,P01857	EEQYNSTYR_5_3_0_0_1	2916.11	0.3258	972.706	3	31.07	6677	6680	6683	6684	Remicade_Batch4_01
N	P0DOX5,P01857	EEQYNSTYR_5_3_0_0_1	2916.11	1.6889	1458.55	2	31.12	6689	6694	6696	6697	Remicade_Batch4_01
N	P0DOX5,P01857	EEQYNSTYR_5_3_0_0_1	2916.11	0.6344	972.706	3	31.2	6744	6745	6747	6748	Remicade_Batch4_02
N	P0DOX5,P01857	EEQYNSTYR_5_3_0_0_1	2916.11	0.523	1458.56	2	31.16	6728	6734	6736	6737	Remicade_Batch4_02
N	P0DOX5,P01857	EEQYNSTYR_5_3_0_0_1	2916.11	0.6344	972.706	3	28.79	6007	6020	6023		Remicade_Batch4_02
N	P0DOX5,P01857	EEQYNSTYR_5_3_0_0_1	2916.11	0.12	972.707	3	31.1	6685	6686	6688	6689	Remicade_Batch4_03
N	P0DOX5,P01857	EEQYNSTYR_5_3_0_0_1	2916.11	1.6203	1458.55	2	31.16	6699	6701	6703	6704	Remicade_Batch4_03
N	P0DOX5,P01857	EEQYNSTYR_5_3_0_0_1	2916.11	0.6344	972.706	3	31.08	6646	6654	6657	6658	Remicade_Batch5_01
N	P0DOX5,P01857	EEQYNSTYR_5_3_0_0_1	2916.11	1.9632	1458.55	2	31.13	6666	6674	6677	6678	Remicade_Batch5_01
N	P0DOX5,P01857	EEQYNSTYR_5_3_0_0_1	2916.11	1.0459	972.706	3	31.03	6725	6730	6732	6733	Remicade_Batch5_02
N	P0DOX5,P01857	EEQYNSTYR_5_3_0_0_1	2916.11	0.7287	1458.56	2	31.15	6766	6772	6774	6775	Remicade_Batch5_02
N	P0DOX5,P01857	EEQYNSTYR_5_3_0_0_1	2916.11	1.0459	972.706	3	31.82	6968	6975	6977	6978	Remicade_Batch5_02
N	P0DOX5,P01857	EEQYNSTYR_5_3_0_0_1	2916.11	0.6344	972.706	3	31.2	6779	6780	6782	6783	Remicade_Batch5_03
N	P0DOX5,P01857	EEQYNSTYR_5_3_0_0_1	2916.11	0.6344	972.706	3	31.16	6764	6769	6772	6773	Remicade_Batch5_03
N	P0DOX5,P01857	EEQYNSTYR_5_3_0_0_1	2916.11	1.0716	1458.55	2	31.22	6779	6789	6791	6792	Remicade_Batch5_03
N	P0DOX5,P01857	EEQYNSTYR_5_3_1_0_0	2755.07	5.6078	919.034	4	23.32	4348	4349			Remicade_Batch1_01
N	P0DOX5,P01857	EEQYNSTYR_5_3_1_0_0	2755.07	1.5517	1378.04	2	23.19	4409	4416	4418	4419	Remicade_Batch1_02
N	P0DOX5,P01857	EEQYNSTYR_5_3_1_0_0	2755.07	2.4228	1378.04	2	22.61	4244	4252	4255	4256	Remicade_Batch1_02
N	P0DOX5,P01857	EEQYNSTYR_5_3_1_0_0	2755.07	5.3901	919.034	4	23.17	4409	4410			Remicade_Batch1_02
N	P0DOX5,P01857	EEQYNSTYR_5_3_1_0_0	2755.07	1.9147	1378.04	2	23.21	4411	4412	4414	4415	Remicade_Batch1_03
N	P0DOX5,P01857	EEQYNSTYR_5_3_1_0_0	2755.07	2.2776	1378.04	2	22.65	4247	4254	4256	4257	Remicade_Batch1_03
N	P0DOX5,P01857	EEQYNSTYR_5_3_1_0_0	2755.07	6.3701	919.035	4	23.16	4394	4395			Remicade_Batch1_03
N	P0DOX5,P01857	EEQYNSTYR_5_3_1_0_0	2755.07	7.2412	919.036	3	22.9	4265	4266	4268	4269	Remicade_Batch2_01
N	P0DOX5,P01857	EEQYNSTYR_5_3_1_0_0	2755.07	1.9147	1378.04	2	22.96	4280	4281	4283	4284	Remicade_Batch2_01
N	P0DOX5,P01857	EEQYNSTYR_5_3_1_0_0	2755.07	2.4228	1378.04	2	22.39	4128	4130	4133	4134	Remicade_Batch2_01
N	P0DOX5,P01857	EEQYNSTYR_5_3_1_0_0	2755.07	2.0598	1378.04	2	22.44	4146	4148	4151	4152	Remicade_Batch2_02
N	P0DOX5,P01857	EEQYNSTYR_5_3_1_0_0	2755.07	1.8421	1378.04	2	23.09	4320	4327	4329	4330	Remicade_Batch2_02
N	P0DOX5,P01857	EEQYNSTYR_5_3_1_0_0	2755.07	7.459	919.036	3	23.01	4317	4318	4320	4321	Remicade_Batch2_03
N	P0DOX5,P01857	EEQYNSTYR_5_3_1_0_0	2755.07	1.9872	1378.04	2	23.02	4317	4319	4322	4323	Remicade_Batch2_03
N	P0DOX5,P01857	EEQYNSTYR_5_3_1_0_0	2755.07	2.4228	1378.04	2	22.47	4169	4171	4174	4175	Remicade_Batch2_03
N	P0DOX5,P01857	EEQYNSTYR_5_3_1_0_0	2755.07	2.205	1378.04	2	22.32	4145	4147	4150	4151	Remicade_Batch3_01
N	P0DOX5,P01857	EEQYNSTYR_5_3_1_0_0	2755.07	5.0634	919.034	3	22.7	4257	4258	4260	4261	Remicade_Batch3_02
N	P0DOX5,P01857	EEQYNSTYR_5_3_1_0_0	2755.07	1.4791	1378.04	2	22.81	4289	4291	4294	4295	Remicade_Batch3_02
N	P0DOX5,P01857	EEQYNSTYR_5_3_1_0_0	2755.07	2.205	1378.04	2	22.18	4103	4110	4112	4113	Remicade_Batch3_02
N	P0DOX5,P01857	EEQYNSTYR_5_3_1_0_0	2755.07	6.8056	919.035	3	22.85	4292	4293	4295	4296	Remicade_Batch3_03
N	P0DOX5,P01857	EEQYNSTYR_5_3_1_0_0	2755.07	1.9147	1378.04	2	22.85	4292	4294	4297	4298	Remicade_Batch3_03
N	P0DOX5,P01857	EEQYNSTYR_5_3_1_0_0	2755.07	2.568	1378.04	2	22.3	4144	4145	4147	4148	Remicade_Batch3_03
N	P0DOX5,P01857	EEQYNSTYR_5_3_1_0_0	2755.07	1.2613	1378.04	2	22.64	4198	4205	4207	4208	Remicade_Batch4_01
N	P0DOX5,P01857	EEQYNSTYR_5_3_1_0_0	2755.07	1.1887	1378.04	2	22.03	4028	4035	4037	4038	Remicade_Batch4_01
N	P0DOX5,P01857	EEQYNSTYR_5_3_1_0_0	2755.07	6.8056	919.035	3	22.54	4220	4221	4223	4224	Remicade_Batch4_02
N	P0DOX5,P01857	EEQYNSTYR_5_3_1_0_0	2755.07	1.7695	1378.04	2	22.6	4236	4238	4241	4242	Remicade_Batch4_02
N	P0DOX5,P01857	EEQYNSTYR_5_3_1_0_0	2755.07	1.4065	1378.04	2	22.01	4059	4067	4070	4071	Remicade_Batch4_02
N	P0DOX5,P01857	EEQYNSTYR_5_3_1_0_0	2755.07	7.1323	919.036	3	22.59	4185	4186	4188	4189	Remicade_Batch5_01
N	P0DOX5,P01857	EEQYNSTYR_5_3_1_0_0	2755.07	1.4065	1378.04	2	22.65	4204	4205	4207	4208	Remicade_Batch5_01
N	P0DOX5,P01857	EEQYNSTYR_5_3_1_0_0	2755.07	1.0435	1378.04	2	22.07	4035	4042	4044	4045	Remicade_Batch5_01
N	P0DOX5,P01857	EEQYNSTYR_5_3_1_0_0	2755.07	7.3501	919.036	3	22.67	4295	4296	4298	4299	Remicade_Batch5_02
N	P0DOX5,P01857	EEQYNSTYR_5_3_1_0_0	2755.07	1.0435	1378.04	2	22.64	4278	4285	4287	4288	Remicade_Batch5_02
N	P0DOX5,P01857	EEQYNSTYR_5_3_1_0_0	2755.07	0.4628	1378.04	2	22.07	4115	4123	4127	4128	Remicade_Batch5_02
N	P0DOX5,P01857	EEQYNSTYR_5_3_1_0_0	2755.07	7.459	919.036	3	22.77	4311	4312	4314	4315	Remicade_Batch5_03
N	P0DOX5,P01857	EEQYNSTYR_5_3_1_0_0	2755.07	7.3501	919.036	3	22.21	4152	4153	4155	4156	Remicade_Batch5_03
N	P0DOX5,P01857	EEQYNSTYR_5_3_1_0_1	3062.16	1.7553	1531.59	2	31.21	6641	6642	6644	6645	Remicade_Batch1_01
N	P0DOX5,P01857	EEQYNSTYR_5_3_1_0_1	3062.16	0.4082	1021.39	3	31.23	6733	6736	6738	6739	Remicade_Batch1_02
N	P0DOX5,P01857	EEQYNSTYR_5_3_1_0_1	3062.16	0.7919	1531.58	2	31.36	6763	6774	6776	6777	Remicade_Batch1_02
N	P0DOX5,P01857	EEQYNSTYR_5_3_1_0_1	3062.16	0.6695	1021.39	3	31.24	6751	6756	6759	6760	Remicade_Batch1_03
N	P0DOX5,P01857	EEQYNSTYR_5_3_1_0_1	3062.16	0.7266	1531.58	2	31.31	6768	6774	6777	6778	Remicade_Batch1_03
N	P0DOX5,P01857	EEQYNSTYR_5_3_1_0_1	3062.16	2.6044	1531.59	2	31.04	6570	6581	6584	6585	Remicade_Batch2_01
N	P0DOX5,P01857	EEQYNSTYR_5_3_1_0_1	3062.16	3.2575	1531.59	2	30.67	6498	6499	6501	6502	Remicade_Batch2_02
N	P0DOX5,P01857	EEQYNSTYR_5_3_1_0_1	3062.16	0.0816	1021.39	3	31.01	6619	6620	6622	6623	Remicade_Batch2_03
N	P0DOX5,P01857	EEQYNSTYR_5_3_1_0_1	3062.16	0.7266	1531.58	2	31.05	6619	6630	6633	6634	Remicade_Batch2_03
N	P0DOX5,P01857	EEQYNSTYR_5_3_1_0_1	3062.16	0.4082	1021.39	3	30.92	6674	6675	6677	6678	Remicade_Batch3_01
N	P0DOX5,P01857	EEQYNSTYR_5_3_1_0_1	3062.16	0.0571	1531.59	2	30.94	6674	6680	6683	6684	Remicade_Batch3_01
N	P0DOX5,P01857	EEQYNSTYR_5_3_1_0_1	3062.16	4.7189	1021.4	3	30.82	6590	6600	6602	6603	Remicade_Batch3_02
N	P0DOX5,P01857	EEQYNSTYR_5_3_1_0_1	3062.16	1.9512	1531.59	2	30.9	6624	6625	6627	6628	Remicade_Batch3_02
N	P0DOX5,P01857	EEQYNSTYR_5_3_1_0_1	3062.16	0.2123	1021.39	3	30.96	6694	6700	6702	6703	Remicade_Batch3_03
N	P0DOX5,P01857	EEQYNSTYR_5_3_1_0_1	3062.16	0.6613	1531.58	2	31.05	6714	6730	6731		Remicade_Batch3_03
N	P0DOX5,P01857	EEQYNSTYR_5_3_1_0_1	3062.16	4.425	1021.4	3	30.78	6583	6593	6595	6596	Remicade_Batch4_01
N	P0DOX5,P01857	EEQYNSTYR_5_3_1_0_1	3062.16	1.1022	1531.59	2	30.86	6614	6616	6618	6619	Remicade_Batch4_01
N	P0DOX5,P01857	EEQYNSTYR_5_3_1_0_1	3062.16	5.6986	1021.4	3	30.65	6575	6581	6583	6584	Remicade_Batch4_02
N	P0DOX5,P01857	EEQYNSTYR_5_3_1_0_1	3062.16	1.8859	1531.59	2	30.84	6631	6632	6634		Remicade_Batch4_02
N	P0DOX5,P01857	EEQYNSTYR_5_3_1_0_1	3062.16	5.6986	1021.4	3	31.22	6744	6751	6753	6754	Remicade_Batch4_02
N	P0DOX5,P01857	EEQYNSTYR_5_3_1_0_1	3062.16	2.0819	1531.59	2	30.85	6604	6615	6618	6619	Remicade_Batch4_03
N	P0DOX5,P01857	EEQYNSTYR_5_3_1_0_1	3062.16	5.8945	1021.4	3	30.78	6560	6563	6565	6566	Remicade_Batch5_01
N	P0DOX5,P01857	EEQYNSTYR_5_3_1_0_1	3062.16	1.7553	1531.59	2	30.86	6577	6590	6592	6593	Remicade_Batch5_01
N	P0DOX5,P01857	EEQYNSTYR_5_3_1_0_1	3062.16	5.8945	1021.4	3	32.05	6948	6959	6962	6963	Remicade_Batch5_01
N	P0DOX5,P01857	EEQYNSTYR_5_3_1_0_1	3062.16	0.6695	1021.39	3	30.77	6638	6651	6654	6655	Remicade_Batch5_02
N	P0DOX5,P01857	EEQYNSTYR_5_3_1_0_1	3062.16	1.1185	1531.58	2	30.87	6674	6681	6683	6684	Remicade_Batch5_02
N	P0DOX5,P01857	EEQYNSTYR_5_3_1_0_1	3062.16	0.6695	1021.39	3	31.44	6849	6860	6862	6863	Remicade_Batch5_02
N	P0DOX5,P01857	EEQYNSTYR_5_3_1_0_1	3062.16	0.9552	766.297	4	31.02	6712	6721	6723	6724	Remicade_Batch5_03
N	P0DOX5,P01857	EEQYNSTYR_5_3_1_0_1	3062.16	0.9226	1531.58	2	30.95	6695	6701	6703	6704	Remicade_Batch5_03
N	P0DOX5,P01857	EEQYNSTYR_5_4_1_0_0	2958.15	0.0169	986.722	3	23.67	4447	4448	4450	4451	Remicade_Batch1_01
N	P0DOX5,P01857	EEQYNSTYR_5_4_1_0_0	2958.15	0.0169	986.722	3	24.36	4631	4643	4646	4647	Remicade_Batch1_01
N	P0DOX5,P01857	EEQYNSTYR_5_4_1_0_0	2958.15	0.7015	1479.58	2	23.16	4303	4305	4308	4309	Remicade_Batch1_01
N	P0DOX5,P01857	EEQYNSTYR_5_4_1_0_0	2958.15	0.0169	986.722	3	23.06	4276	4278	4281	4282	Remicade_Batch1_01
N	P0DOX5,P01857	EEQYNSTYR_5_4_1_0_0	2958.15	0.0169	986.722	3	25.85	5032	5040	5043	5044	Remicade_Batch1_01
N	P0DOX5,P01857	EEQYNSTYR_5_4_1_0_0	2958.15	0.0169	986.722	3	22.09	4010	4011	4013	4014	Remicade_Batch1_01
N	P0DOX5,P01857	EEQYNSTYR_5_4_1_0_0	2958.15	0.0169	986.722	3	23.73	4556	4558	4561	4562	Remicade_Batch1_02
N	P0DOX5,P01857	EEQYNSTYR_5_4_1_0_0	2958.15	0.0169	986.722	3	24.91	4884	4885	4887	4888	Remicade_Batch1_02
N	P0DOX5,P01857	EEQYNSTYR_5_4_1_0_0	2958.15	0.0169	986.722	3	24.35	4730	4737	4739	4740	Remicade_Batch1_02
N	P0DOX5,P01857	EEQYNSTYR_5_4_1_0_0	2958.15	1.7156	1479.58	2	23.61	4525	4526	4528	4529	Remicade_Batch1_02
N	P0DOX5,P01857	EEQYNSTYR_5_4_1_0_0	2958.15	0.0169	986.722	3	23.18	4409	4411	4414	4415	Remicade_Batch1_02
N	P0DOX5,P01857	EEQYNSTYR_5_4_1_0_0	2958.15	1.7156	1479.58	2	23.04	4362	4370	4373	4374	Remicade_Batch1_02
N	P0DOX5,P01857	EEQYNSTYR_5_4_1_0_0	2958.15	0.0169	986.722	3	21.84	4041	4046	4048	4049	Remicade_Batch1_02
N	P0DOX5,P01857	EEQYNSTYR_5_4_1_0_0	2958.15	0.1859	986.722	3	23.61	4522	4523	4525	4526	Remicade_Batch1_03
N	P0DOX5,P01857	EEQYNSTYR_5_4_1_0_0	2958.15	0.1859	986.722	3	21.99	4062	4075	4077		Remicade_Batch1_03
N	P0DOX5,P01857	EEQYNSTYR_5_4_1_0_0	2958.15	1.0395	1479.58	2	23.07	4364	4371	4373	4374	Remicade_Batch1_03
N	P0DOX5,P01857	EEQYNSTYR_5_4_1_0_0	2958.15	0.1859	986.722	3	23.06	4364	4366	4369	4370	Remicade_Batch1_03
N	P0DOX5,P01857	EEQYNSTYR_5_4_1_0_0	2958.15	1.1071	1479.58	2	23.36	4375	4389	4392	4393	Remicade_Batch2_01
N	P0DOX5,P01857	EEQYNSTYR_5_4_1_0_0	2958.15	1.1071	1479.58	2	22.76	4222	4228	4230	4231	Remicade_Batch2_01
N	P0DOX5,P01857	EEQYNSTYR_5_4_1_0_0	2958.15	1.1071	1479.58	2	23.02	4307	4308	4310	4311	Remicade_Batch2_02
N	P0DOX5,P01857	EEQYNSTYR_5_4_1_0_0	2958.15	0.7691	1479.58	2	22.82	4257	4267	4270	4271	Remicade_Batch2_03
N	P0DOX5,P01857	EEQYNSTYR_5_4_1_0_0	2958.15	5.7975	986.728	3	23.38	4434	4446	4449	4450	Remicade_Batch3_01
N	P0DOX5,P01857	EEQYNSTYR_5_4_1_0_0	2958.15	5.7975	986.728	3	24.19	4655	4662	4664	4665	Remicade_Batch3_01
N	P0DOX5,P01857	EEQYNSTYR_5_4_1_0_0	2958.15	0.4986	1479.58	2	22.73	4255	4262	4264	4265	Remicade_Batch3_01
N	P0DOX5,P01857	EEQYNSTYR_5_4_1_0_0	2958.15	5.7975	986.728	3	22.71	4255	4256	4258	4259	Remicade_Batch3_01
N	P0DOX5,P01857	EEQYNSTYR_5_4_1_0_0	2958.15	5.7975	986.728	3	21.58	3942	3943	3945	3946	Remicade_Batch3_01
N	P0DOX5,P01857	EEQYNSTYR_5_4_1_0_0	2958.15	0.524	986.723	3	24.04	4623	4625	4628	4629	Remicade_Batch3_02
N	P0DOX5,P01857	EEQYNSTYR_5_4_1_0_0	2958.15	0.524	986.723	3	22.59	4228	4229	4231	4232	Remicade_Batch3_02
N	P0DOX5,P01857	EEQYNSTYR_5_4_1_0_0	2958.15	1.2423	1479.58	2	22.52	4196	4207	4209	4210	Remicade_Batch3_02
N	P0DOX5,P01857	EEQYNSTYR_5_4_1_0_0	2958.15	0.524	986.723	3	25.45	5000	5009	5011	5012	Remicade_Batch3_02
N	P0DOX5,P01857	EEQYNSTYR_5_4_1_0_0	2958.15	0.524	986.723	3	21.41	3889	3898	3900	3901	Remicade_Batch3_02
N	P0DOX5,P01857	EEQYNSTYR_5_4_1_0_0	2958.15	1.0395	1479.58	2	23.27	4404	4411	4413	4414	Remicade_Batch3_03
N	P0DOX5,P01857	EEQYNSTYR_5_4_1_0_0	2958.15	1.0395	1479.58	2	22.64	4240	4241	4243	4244	Remicade_Batch3_03
N	P0DOX5,P01857	EEQYNSTYR_5_4_1_0_0	2958.15	0.0169	986.722	3	23.07	4320	4328	4331	4332	Remicade_Batch4_01
N	P0DOX5,P01857	EEQYNSTYR_5_4_1_0_0	2958.15	0.0169	986.722	3	21.3	3824	3833	3835	3836	Remicade_Batch4_01
N	P0DOX5,P01857	EEQYNSTYR_5_4_1_0_0	2958.15	0.0169	986.722	3	22.45	4152	4153	4155	4156	Remicade_Batch4_01
N	P0DOX5,P01857	EEQYNSTYR_5_4_1_0_0	2958.15	0.8282	986.723	3	22.65	4251	4252	4254	4255	Remicade_Batch4_02
N	P0DOX5,P01857	EEQYNSTYR_5_4_1_0_0	2958.15	0.8282	986.723	3	23.4	4456	4467	4469	4470	Remicade_Batch4_02
N	P0DOX5,P01857	EEQYNSTYR_5_4_1_0_0	2958.15	1.1747	1479.58	2	22.92	4330	4331	4333	4334	Remicade_Batch4_02
N	P0DOX5,P01857	EEQYNSTYR_5_4_1_0_0	2958.15	1.1747	1479.58	2	22.34	4164	4165	4167	4168	Remicade_Batch4_02
N	P0DOX5,P01857	EEQYNSTYR_5_4_1_0_0	2958.15	0.8282	986.723	3	21.31	3864	3876	3878	3879	Remicade_Batch4_02
N	P0DOX5,P01857	EEQYNSTYR_5_4_1_0_0	2958.15	0.8282	986.723	3	22.82	4288	4289	4291	4292	Remicade_Batch4_03
N	P0DOX5,P01857	EEQYNSTYR_5_4_1_0_0	2958.15	0.8282	986.723	3	23.52	4482	4490	4493	4494	Remicade_Batch4_03
N	P0DOX5,P01857	EEQYNSTYR_5_4_1_0_0	2958.15	0.8282	986.723	3	21.47	3911	3913	3915	3916	Remicade_Batch4_03
N	P0DOX5,P01857	EEQYNSTYR_5_4_1_0_0	2958.15	0.9719	1479.58	2	22.83	4288	4290	4293	4294	Remicade_Batch4_03
N	P0DOX5,P01857	EEQYNSTYR_5_4_1_0_0	2958.15	0.9719	1479.58	2	22.51	4204	4205	4207	4208	Remicade_Batch4_03
N	P0DOX5,P01857	EEQYNSTYR_5_4_1_0_0	2958.15	0.0169	986.722	3	23.2	4354	4356	4359	4360	Remicade_Batch5_01
N	P0DOX5,P01857	EEQYNSTYR_5_4_1_0_0	2958.15	0.0169	986.722	3	21.29	3823	3831	3833	3834	Remicade_Batch5_01
N	P0DOX5,P01857	EEQYNSTYR_5_4_1_0_0	2958.15	0.0169	986.722	3	22.59	4185	4187	4190	4191	Remicade_Batch5_01
N	P0DOX5,P01857	EEQYNSTYR_5_4_1_0_0	2958.15	0.0169	986.722	3	23.99	4576	4585	4587	4588	Remicade_Batch5_01
N	P0DOX5,P01857	EEQYNSTYR_5_4_1_0_0	2958.15	0.2958	1479.58	2	23.21	4354	4362	4365	4366	Remicade_Batch5_01
N	P0DOX5,P01857	EEQYNSTYR_5_4_1_0_0	2958.15	0.2958	1479.58	2	22.54	4172	4174	4177	4178	Remicade_Batch5_01
N	P0DOX5,P01857	EEQYNSTYR_5_4_1_0_0	2958.15	0.0169	986.722	3	22.62	4278	4279	4281	4282	Remicade_Batch5_02
N	P0DOX5,P01857	EEQYNSTYR_5_4_1_0_0	2958.15	0.0169	986.722	3	23.21	4447	4455	4458	4459	Remicade_Batch5_02
N	P0DOX5,P01857	EEQYNSTYR_5_4_1_0_0	2958.15	0.0169	986.722	3	21.44	3946	3948	3951	3952	Remicade_Batch5_02
N	P0DOX5,P01857	EEQYNSTYR_5_4_1_0_0	2958.15	1.0226	740.294	4	22.48	4233	4241	4243	4244	Remicade_Batch5_02
N	P0DOX5,P01857	EEQYNSTYR_5_4_1_0_0	2958.15	0.431	1479.58	2	22.34	4207	4208	4210	4211	Remicade_Batch5_02
N	P0DOX5,P01857	EEQYNSTYR_5_4_1_0_0	2958.15	0.431	1479.58	2	22.95	4366	4374	4377	4378	Remicade_Batch5_02
N	P0DOX5,P01857	EEQYNSTYR_5_4_1_0_0	2958.15	0.0169	986.722	3	22.99	4370	4371	4373	4374	Remicade_Batch5_03
N	P0DOX5,P01857	EEQYNSTYR_5_4_1_0_0	2958.15	0.0169	986.722	3	21.47	3942	3949	3951	3952	Remicade_Batch5_03
N	P0DOX5,P01857	EEQYNSTYR_5_4_1_0_0	2958.15	0.0169	986.722	3	23.66	4562	4572	4574	4575	Remicade_Batch5_03
N	P0DOX5,P01857	EEQYNSTYR_5_4_1_0_0	2958.15	4.9862	986.727	3	23.18	4423	4430	4432	4433	Remicade_Batch5_03
N	P0DOX5,P01857	EEQYNSTYR_5_4_1_0_0	2958.15	0.0169	986.722	3	24.25	4727	4734	4736	4737	Remicade_Batch5_03
N	P0DOX5,P01857	EEQYNSTYR_5_4_1_0_0	2958.15	0.2282	1479.58	2	23.33	4462	4476	4478		Remicade_Batch5_03
N	P0DOX5,P01857	EEQYNSTYR_5_4_1_0_0	2958.15	0.2282	1479.58	2	22.61	4267	4269	4271	4272	Remicade_Batch5_03
N	P0DOX5,P01857	EEQYNSTYR_5_4_1_0_1	3265.24	4.3948	1089.09	3	31.09	6606	6607	6609	6610	Remicade_Batch1_01
N	P0DOX5,P01857	EEQYNSTYR_5_4_1_0_1	3265.24	4.3948	1089.09	3	31.72	6778	6787	6789	6790	Remicade_Batch1_01
N	P0DOX5,P01857	EEQYNSTYR_5_4_1_0_1	3265.24	0.5436	1633.13	2	31.27	6657	6660	6663	6664	Remicade_Batch1_01
N	P0DOX5,P01857	EEQYNSTYR_5_4_1_0_1	3265.24	0.5436	1633.13	2	31.41	6686	6699	6701		Remicade_Batch1_01
N	P0DOX5,P01857	EEQYNSTYR_5_4_1_0_1	3265.24	1.4547	1089.09	3	31.17	6717	6718	6720	6721	Remicade_Batch1_02
N	P0DOX5,P01857	EEQYNSTYR_5_4_1_0_1	3265.24	2.1821	817.068	4	31.45	6798	6801	6803	6804	Remicade_Batch1_02
N	P0DOX5,P01857	EEQYNSTYR_5_4_1_0_1	3265.24	1.4547	1089.09	3	32.42	7092	7105	7107	7108	Remicade_Batch1_02
N	P0DOX5,P01857	EEQYNSTYR_5_4_1_0_1	3265.24	1.2327	1633.12	2	31.54	6814	6829	6831	6832	Remicade_Batch1_02
N	P0DOX5,P01857	EEQYNSTYR_5_4_1_0_1	3265.24	1.9141	1089.09	3	31.18	6737	6738	6740	6741	Remicade_Batch1_03
N	P0DOX5,P01857	EEQYNSTYR_5_4_1_0_1	3265.24	1.3246	817.067	4	31.24	6751	6755	6757	6758	Remicade_Batch1_03
N	P0DOX5,P01857	EEQYNSTYR_5_4_1_0_1	3265.24	0.6814	1633.12	2	31.41	6802	6807	6809		Remicade_Batch1_03
N	P0DOX5,P01857	EEQYNSTYR_5_4_1_0_1	3265.24	4.8542	1089.09	3	30.89	6545	6546	6548	6549	Remicade_Batch2_01
N	P0DOX5,P01857	EEQYNSTYR_5_4_1_0_1	3265.24	5.0379	1089.09	3	31.07	6635	6636	6638	6639	Remicade_Batch2_03
N	P0DOX5,P01857	EEQYNSTYR_5_4_1_0_1	3265.24	2.3046	817.068	4	31.08	6635	6640	6642	6643	Remicade_Batch2_03
N	P0DOX5,P01857	EEQYNSTYR_5_4_1_0_1	3265.24	5.0379	1089.09	3	31.53	6771	6775	6777	6778	Remicade_Batch2_03
N	P0DOX5,P01857	EEQYNSTYR_5_4_1_0_1	3265.24	1.6385	1089.09	3	30.82	6642	6643	6645	6646	Remicade_Batch3_01
N	P0DOX5,P01857	EEQYNSTYR_5_4_1_0_1	3265.24	2.7946	817.069	4	30.9	6658	6668	6670	6671	Remicade_Batch3_01
N	P0DOX5,P01857	EEQYNSTYR_5_4_1_0_1	3265.24	2.6491	1089.09	3	30.74	6573	6575	6577	6578	Remicade_Batch3_02
N	P0DOX5,P01857	EEQYNSTYR_5_4_1_0_1	3265.24	0.3828	1089.09	3	31.01	6714	6716	6718	6719	Remicade_Batch3_03
N	P0DOX5,P01857	EEQYNSTYR_5_4_1_0_1	3265.24	0.5589	1633.12	2	31.07	6732	6737	6739	6740	Remicade_Batch3_03
N	P0DOX5,P01857	EEQYNSTYR_5_4_1_0_1	3265.24	1.3628	1089.09	3	30.7	6562	6564	6566	6567	Remicade_Batch4_01
N	P0DOX5,P01857	EEQYNSTYR_5_4_1_0_1	3265.24	0.3599	1633.13	2	30.83	6599	6608	6610	6611	Remicade_Batch4_01
N	P0DOX5,P01857	EEQYNSTYR_5_4_1_0_1	3265.24	1.2021	817.067	4	30.89	6614	6623	6626	6627	Remicade_Batch4_01
N	P0DOX5,P01857	EEQYNSTYR_5_4_1_0_1	3265.24	1.5389	1633.12	2	31.04	6660	6671	6673		Remicade_Batch4_01
N	P0DOX5,P01857	EEQYNSTYR_5_4_1_0_1	3265.24	2.4654	1089.09	3	30.79	6616	6617	6619	6620	Remicade_Batch4_02
N	P0DOX5,P01857	EEQYNSTYR_5_4_1_0_1	3265.24	2.3046	817.068	4	30.65	6575	6582	6585	6586	Remicade_Batch4_02
N	P0DOX5,P01857	EEQYNSTYR_5_4_1_0_1	3265.24	2.4654	1089.09	3	29.36	6189	6193	6196	6197	Remicade_Batch4_02
N	P0DOX5,P01857	EEQYNSTYR_5_4_1_0_1	3265.24	2.4654	1089.09	3	31.25	6744	6760	6762		Remicade_Batch4_02
N	P0DOX5,P01857	EEQYNSTYR_5_4_1_0_1	3265.24	3.0166	1089.09	3	30.72	6575	6577	6580	6581	Remicade_Batch4_03
N	P0DOX5,P01857	EEQYNSTYR_5_4_1_0_1	3265.24	2.3046	817.068	4	30.95	6637	6640	6642	6643	Remicade_Batch4_03
N	P0DOX5,P01857	EEQYNSTYR_5_4_1_0_1	3265.24	1.271	1089.09	3	30.71	6542	6543	6545	6546	Remicade_Batch5_01
N	P0DOX5,P01857	EEQYNSTYR_5_4_1_0_1	3265.24	1.6921	817.068	4	30.79	6560	6568	6571	6572	Remicade_Batch5_01
N	P0DOX5,P01857	EEQYNSTYR_5_4_1_0_1	3265.24	1.271	1089.09	3	29.18	6077	6088	6090	6091	Remicade_Batch5_01
N	P0DOX5,P01857	EEQYNSTYR_5_4_1_0_1	3265.24	1.2097	1089.08	3	30.7	6621	6628	6630	6631	Remicade_Batch5_02
N	P0DOX5,P01857	EEQYNSTYR_5_4_1_0_1	3265.24	4.724	1633.12	2	30.82	6656	6664	6666	6667	Remicade_Batch5_02
N	P0DOX5,P01857	EEQYNSTYR_5_4_1_0_1	3265.24	1.2097	1089.08	3	31.53	6883	6888	6890	6891	Remicade_Batch5_02
N	P0DOX5,P01857	EEQYNSTYR_5_4_1_0_1	3265.24	1.4547	1089.09	3	30.77	6648	6650	6652	6653	Remicade_Batch5_03
N	P0DOX5,P01857	EEQYNSTYR_5_4_1_0_1	3265.24	0.2527	1633.12	2	30.94	6695	6697	6699	6700	Remicade_Batch5_03
N	P0DOX5,P01857	EEQYNSTYR_5_4_1_0_1	3265.24	1.6921	817.068	4	30.82	6663	6665	6668	6669	Remicade_Batch5_03
N	P0DOX5,P01857	EEQYNSTYR_5_4_1_0_2	3572.33	0.042	1191.45	3	37.6	8675	8685	8687	8688	Remicade_Batch1_01
N	P0DOX5,P01857	EEQYNSTYR_5_4_1_0_2	3572.33	0.5669	893.839	4	37.71	8708	8709	8711	8712	Remicade_Batch1_01
N	P0DOX5,P01857	EEQYNSTYR_5_4_1_0_2	3572.33	0.2939	1191.45	3	37.75	8830	8831	8833	8834	Remicade_Batch1_02
N	P0DOX5,P01857	EEQYNSTYR_5_4_1_0_2	3572.33	0.7908	893.84	4	37.72	8811	8823	8825	8826	Remicade_Batch1_02
N	P0DOX5,P01857	EEQYNSTYR_5_4_1_0_2	3572.33	0.2099	1191.45	3	37.5	8759	8760	8762	8763	Remicade_Batch1_03
N	P0DOX5,P01857	EEQYNSTYR_5_4_1_0_2	3572.33	0.6788	893.84	4	37.56	8775	8776	8778	8779	Remicade_Batch1_03
N	P0DOX5,P01857	EEQYNSTYR_5_4_1_0_2	3572.33	0.4619	1191.45	3	37.54	8616	8618	8620	8621	Remicade_Batch2_01
N	P0DOX5,P01857	EEQYNSTYR_5_4_1_0_2	3572.33	0.9028	893.84	4	37.41	8572	8584	8587		Remicade_Batch2_02
N	P0DOX5,P01857	EEQYNSTYR_5_4_1_0_2	3572.33	0.6298	1191.45	3	37.54	8621	8622	8624	8625	Remicade_Batch2_02
N	P0DOX5,P01857	EEQYNSTYR_5_4_1_0_2	3572.33	0.7978	1191.45	3	37.33	8583	8597	8599	8600	Remicade_Batch2_03
N	P0DOX5,P01857	EEQYNSTYR_5_4_1_0_2	3572.33	0.4619	1191.45	3	37.25	8724	8741	8743		Remicade_Batch3_01
N	P0DOX5,P01857	EEQYNSTYR_5_4_1_0_2	3572.33	0.8818	1191.45	3	37.25	8652	8658	8660	8661	Remicade_Batch3_02
N	P0DOX5,P01857	EEQYNSTYR_5_4_1_0_2	3572.33	0.5459	1191.45	3	37.43	8822	8825	8827	8828	Remicade_Batch3_03
N	P0DOX5,P01857	EEQYNSTYR_5_4_1_0_2	3572.33	0.6298	1191.45	3	37.38	8731	8736	8738	8739	Remicade_Batch4_01
N	P0DOX5,P01857	EEQYNSTYR_5_4_1_0_2	3572.33	0.3429	893.839	4	37.47	8764	8765	8767	8768	Remicade_Batch4_01
N	P0DOX5,P01857	EEQYNSTYR_5_4_1_0_2	3572.33	0.5459	1191.45	3	37.34	8708	8709	8711	8712	Remicade_Batch4_02
N	P0DOX5,P01857	EEQYNSTYR_5_4_1_0_2	3572.33	0.2309	893.839	4	37.41	8726	8728	8730	8731	Remicade_Batch4_02
N	P0DOX5,P01857	EEQYNSTYR_5_4_1_0_2	3572.33	0.2099	1191.45	3	37.38	8675	8676	8678	8679	Remicade_Batch4_03
N	P0DOX5,P01857	EEQYNSTYR_5_4_1_0_2	3572.33	1.7566	1786.67	2	37.43	8675	8688	8691	8692	Remicade_Batch4_03
N	P0DOX5,P01857	EEQYNSTYR_5_4_1_0_2	3572.33	0.5459	1191.45	3	37.36	8688	8689	8691	8692	Remicade_Batch5_01
N	P0DOX5,P01857	EEQYNSTYR_5_4_1_0_2	3572.33	1.0147	893.84	4	37.38	8688	8698	8700	8701	Remicade_Batch5_01
N	P0DOX5,P01857	EEQYNSTYR_5_4_1_0_2	3572.33	0.126	1191.45	3	37.35	8745	8747	8749	8750	Remicade_Batch5_02
N	P0DOX5,P01857	EEQYNSTYR_5_4_1_0_2	3572.33	0.6298	1191.45	3	37.31	8756	8757	8759	8760	Remicade_Batch5_03
N	P0DOX5,P01857	EEQYNSTYR_5_4_1_1_0	3249.25	0.1077	1083.75	3	31.44	6815	6822	6824	6825	Remicade_Batch4_02
N	P0DOX5,P01857	EEQYNSTYR_5_4_1_1_0	3249.25	0.0154	1083.75	3	31.4	6749	6760	6763	6764	Remicade_Batch5_01
N	P0DOX5,P01857	EEQYNSTYR_6_2_0_0_0	2567.99	1.2364	1284.5	2	22.51	4112	4124	4126	4127	Remicade_Batch1_01
N	P0DOX5,P01857	EEQYNSTYR_6_2_0_0_0	2567.99	3.5631	856.671	4	22.47	4112	4115			Remicade_Batch1_01
N	P0DOX5,P01857	EEQYNSTYR_6_2_0_0_0	2567.99	3.5631	856.671	4	22.32	4174	4177			Remicade_Batch1_02
N	P0DOX5,P01857	EEQYNSTYR_6_2_0_0_0	2567.99	1.0806	1284.5	4	22.32	4174	4178			Remicade_Batch1_02
N	P0DOX5,P01857	EEQYNSTYR_6_2_0_0_0	2567.99	4.0304	856.671	3	22.4	4189	4190	4192	4193	Remicade_Batch1_03
N	P0DOX5,P01857	EEQYNSTYR_6_2_0_0_0	2567.99	1.47	1284.5	2	22.36	4172	4179	4182		Remicade_Batch1_03
N	P0DOX5,P01857	EEQYNSTYR_6_2_0_0_0	2567.99	2.5117	856.67	3	22.17	4073	4075	4077	4078	Remicade_Batch2_01
N	P0DOX5,P01857	EEQYNSTYR_6_2_0_0_0	2567.99	1.0806	1284.5	2	22.11	4060	4061	4063	4064	Remicade_Batch2_01
N	P0DOX5,P01857	EEQYNSTYR_6_2_0_0_0	2567.99	1.9373	1284.5	2	22.12	4064	4067	4070		Remicade_Batch2_02
N	P0DOX5,P01857	EEQYNSTYR_6_2_0_0_0	2567.99	3.2126	856.67	4	22.11	4064	4066			Remicade_Batch2_02
N	P0DOX5,P01857	EEQYNSTYR_6_2_0_0_0	2567.99	3.2126	856.67	3	22.13	4080	4083	4085	4086	Remicade_Batch2_03
N	P0DOX5,P01857	EEQYNSTYR_6_2_0_0_0	2567.99	1.47	1284.5	2	22.16	4080	4090	4093	4094	Remicade_Batch2_03
N	P0DOX5,P01857	EEQYNSTYR_6_2_0_0_0	2567.99	3.0958	856.67	3	22.04	4070	4072	4074	4075	Remicade_Batch3_01
N	P0DOX5,P01857	EEQYNSTYR_6_2_0_0_0	2567.99	1.3921	1284.5	4	22.04	4070	4073			Remicade_Batch3_01
N	P0DOX5,P01857	EEQYNSTYR_6_2_0_0_0	2567.99	2.979	856.67	3	21.93	4044	4047	4050	4051	Remicade_Batch3_02
N	P0DOX5,P01857	EEQYNSTYR_6_2_0_0_0	2567.99	1.7037	1284.5	4	21.87	4028	4030			Remicade_Batch3_02
N	P0DOX5,P01857	EEQYNSTYR_6_2_0_0_0	2567.99	2.5117	856.67	3	22.03	4067	4068	4070	4071	Remicade_Batch3_03
N	P0DOX5,P01857	EEQYNSTYR_6_2_0_0_0	2567.99	1.3143	1284.5	2	22.03	4067	4069	4072	4073	Remicade_Batch3_03
N	P0DOX5,P01857	EEQYNSTYR_6_2_0_0_0	2567.99	1.8594	1284.5	2	21.8	3967	3968	3970	3971	Remicade_Batch4_01
N	P0DOX5,P01857	EEQYNSTYR_6_2_0_0_0	2567.99	3.2126	856.67	4	21.77	3950	3961			Remicade_Batch4_01
N	P0DOX5,P01857	EEQYNSTYR_6_2_0_0_0	2567.99	2.278	856.67	3	21.73	3988	3990	3993	3994	Remicade_Batch4_02
N	P0DOX5,P01857	EEQYNSTYR_6_2_0_0_0	2567.99	1.47	1284.5	2	21.78	4001	4003	4006	4007	Remicade_Batch4_02
N	P0DOX5,P01857	EEQYNSTYR_6_2_0_0_0	2567.99	1.47	1284.5	2	21.82	3998	4007	4010	4011	Remicade_Batch4_03
N	P0DOX5,P01857	EEQYNSTYR_6_2_0_0_0	2567.99	3.7967	856.671	4	21.81	3998	4006			Remicade_Batch4_03
N	P0DOX5,P01857	EEQYNSTYR_6_2_0_0_0	2567.99	3.9136	856.671	3	21.72	3948	3949	3951	3952	Remicade_Batch5_01
N	P0DOX5,P01857	EEQYNSTYR_6_2_0_0_0	2567.99	2.171	1284.5	2	21.75	3948	3956	3958	3959	Remicade_Batch5_01
N	P0DOX5,P01857	EEQYNSTYR_6_2_0_0_0	2567.99	0.8762	856.668	3	21.87	4063	4065	4068	4069	Remicade_Batch5_02
N	P0DOX5,P01857	EEQYNSTYR_6_2_0_0_0	2567.99	1.3143	1284.5	2	21.9	4063	4074	4076	4077	Remicade_Batch5_02
N	P0DOX5,P01857	EEQYNSTYR_6_2_0_0_0	2567.99	2.0931	1284.5	2	22	4092	4094	4097	4098	Remicade_Batch5_03
N	P0DOX5,P01857	EEQYNSTYR_6_2_0_0_0	2567.99	3.9136	856.671	4	21.99	4092	4093			Remicade_Batch5_03
N	P0DOX5,P01857	EEQYNSTYR_6_3_0_0_0	2771.07	1.2179	1386.04	2	22.95	4246	4247	4249	4250	Remicade_Batch1_01
N	P0DOX5,P01857	EEQYNSTYR_6_3_0_0_0	2771.07	7.1633	924.367	3	22.62	4247	4248	4250	4251	Remicade_Batch1_03
N	P0DOX5,P01857	EEQYNSTYR_6_3_0_0_0	2771.07	7.1633	924.367	3	21.42	3902	3912	3915	3916	Remicade_Batch1_03
N	P0DOX5,P01857	EEQYNSTYR_6_3_0_0_0	2771.07	1.4345	1386.04	2	22.41	4128	4135	4137	4138	Remicade_Batch2_01
N	P0DOX5,P01857	EEQYNSTYR_6_3_0_0_0	2771.07	7.3798	924.368	4	20.57	3623	3632			Remicade_Batch2_01
N	P0DOX5,P01857	EEQYNSTYR_6_3_0_0_0	2771.07	7.3798	924.368	5	22.36	4115	4123			Remicade_Batch2_01
N	P0DOX5,P01857	EEQYNSTYR_6_3_0_0_0	2771.07	1.651	1386.04	2	22.46	4146	4153	4155	4156	Remicade_Batch2_02
N	P0DOX5,P01857	EEQYNSTYR_6_3_0_0_0	2771.07	1.4345	1386.04	2	22.69	4231	4232	4234	4235	Remicade_Batch2_03
N	P0DOX5,P01857	EEQYNSTYR_6_3_0_0_0	2771.07	1.4345	1386.04	2	22.33	4145	4153	4156	4157	Remicade_Batch3_01
N	P0DOX5,P01857	EEQYNSTYR_6_3_0_0_0	2771.07	6.5137	924.367	3	22.13	4086	4098	4101	4102	Remicade_Batch3_02
N	P0DOX5,P01857	EEQYNSTYR_6_3_0_0_0	2771.07	6.5137	924.367	3	20.81	3706	3719	3722	3723	Remicade_Batch3_02
N	P0DOX5,P01857	EEQYNSTYR_6_3_0_0_0	2771.07	4.6733	924.365	3	25.47	5015	5016	5018	5019	Remicade_Batch3_02
N	P0DOX5,P01857	EEQYNSTYR_6_3_0_0_0	2771.07	1.0736	1386.04	2	22.18	4103	4111	4114	4115	Remicade_Batch3_02
N	P0DOX5,P01857	EEQYNSTYR_6_3_0_0_0	2771.07	6.5137	924.367	3	25.79	5096	5104	5106	5107	Remicade_Batch3_02
N	P0DOX5,P01857	EEQYNSTYR_6_3_0_0_0	2771.07	1.4345	1386.04	2	22.33	4144	4151	4153	4154	Remicade_Batch3_03
N	P0DOX5,P01857	EEQYNSTYR_6_3_0_0_0	2771.07	0.009	1386.04	2	22.07	4047	4048	4050	4051	Remicade_Batch4_01
N	P0DOX5,P01857	EEQYNSTYR_6_3_0_0_0	2771.07	5.3229	924.366	3	20.4	3559	3573	3575	3576	Remicade_Batch4_01
N	P0DOX5,P01857	EEQYNSTYR_6_3_0_0_0	2771.07	6.5137	924.367	3	22.01	4059	4066	4068	4069	Remicade_Batch4_02
N	P0DOX5,P01857	EEQYNSTYR_6_3_0_0_0	2771.07	6.5137	924.367	3	20.45	3624	3636	3638	3639	Remicade_Batch4_02
N	P0DOX5,P01857	EEQYNSTYR_6_3_0_0_0	2771.07	1.2179	1386.04	2	22.12	4094	4095	4097	4098	Remicade_Batch4_03
N	P0DOX5,P01857	EEQYNSTYR_6_3_0_0_0	2771.07	5.4311	924.366	3	20.26	3559	3565	3567	3568	Remicade_Batch4_03
N	P0DOX5,P01857	EEQYNSTYR_6_3_0_0_0	2771.07	5.4311	924.366	4	22.08	4075	4082			Remicade_Batch4_03
N	P0DOX5,P01857	EEQYNSTYR_6_3_0_0_0	2771.07	4.8898	924.365	3	22.04	4035	4036	4038	4039	Remicade_Batch5_01
N	P0DOX5,P01857	EEQYNSTYR_6_3_0_0_0	2771.07	4.8898	924.365	3	20.25	3522	3536	3539	3540	Remicade_Batch5_01
N	P0DOX5,P01857	EEQYNSTYR_6_3_0_0_0	2771.07	0.4962	1386.04	2	22.09	4048	4049	4051	4052	Remicade_Batch5_01
N	P0DOX5,P01857	EEQYNSTYR_6_3_0_0_0	2771.07	1.651	1386.04	2	30.91	6596	6603	6605	6606	Remicade_Batch5_01
N	P0DOX5,P01857	EEQYNSTYR_6_3_0_0_0	2771.07	4.8898	924.365	3	22.07	4115	4122	4125	4126	Remicade_Batch5_02
N	P0DOX5,P01857	EEQYNSTYR_6_3_0_0_0	2771.07	4.8898	924.365	3	20.29	3612	3621	3624	3625	Remicade_Batch5_02
N	P0DOX5,P01857	EEQYNSTYR_6_3_0_0_0	2771.07	0.0632	1386.04	2	22.07	4115	4124	4129	4130	Remicade_Batch5_02
N	P0DOX5,P01857	EEQYNSTYR_6_3_0_0_0	2771.07	5.2146	924.366	3	20.33	3613	3621	3623	3624	Remicade_Batch5_03
N	P0DOX5,P01857	EEQYNSTYR_6_3_0_0_1	3078.16	2.2172	770.297	4	31.24	6641	6650	6652	6653	Remicade_Batch1_01
N	P0DOX5,P01857	EEQYNSTYR_6_3_0_0_1	3078.16	1.6487	1539.59	2	31.53	6814	6824	6826		Remicade_Batch1_02
N	P0DOX5,P01857	EEQYNSTYR_6_3_0_0_1	3078.16	3.6873	1026.73	3	29.1	6087	6103	6105		Remicade_Batch1_03
N	P0DOX5,P01857	EEQYNSTYR_6_3_0_0_1	3078.16	2.4771	770.297	4	30.73	6512	6514	6517	6518	Remicade_Batch2_02
N	P0DOX5,P01857	EEQYNSTYR_6_3_0_0_1	3078.16	6.6111	1026.73	3	30.9	6593	6594	6596	6597	Remicade_Batch2_03
N	P0DOX5,P01857	EEQYNSTYR_6_3_0_0_1	3078.16	6.6111	1026.73	3	28.8	5950	5967	5969		Remicade_Batch2_03
N	P0DOX5,P01857	EEQYNSTYR_6_3_0_0_1	3078.16	6.6111	1026.73	3	31.88	6865	6878	6880	6881	Remicade_Batch2_03
N	P0DOX5,P01857	EEQYNSTYR_6_3_0_0_1	3078.16	1.3482	1026.73	3	30.71	6607	6609	6611	6612	Remicade_Batch3_01
N	P0DOX5,P01857	EEQYNSTYR_6_3_0_0_1	3078.16	1.3482	1026.73	3	28.68	5978	5981	5983	5984	Remicade_Batch3_01
N	P0DOX5,P01857	EEQYNSTYR_6_3_0_0_1	3078.16	4.1746	1026.73	3	30.7	6559	6563	6565	6566	Remicade_Batch3_02
N	P0DOX5,P01857	EEQYNSTYR_6_3_0_0_1	3078.16	2.5177	1026.73	3	30.84	6657	6660	6662	6663	Remicade_Batch3_03
N	P0DOX5,P01857	EEQYNSTYR_6_3_0_0_1	3078.16	0.7553	1539.58	2	30.93	6677	6690	6692	6693	Remicade_Batch3_03
N	P0DOX5,P01857	EEQYNSTYR_6_3_0_0_1	3078.16	4.7593	1026.73	3	30.64	6546	6547	6549	6550	Remicade_Batch4_01
N	P0DOX5,P01857	EEQYNSTYR_6_3_0_0_1	3078.16	4.7593	1026.73	3	28.61	5919	5927	5930	5931	Remicade_Batch4_01
N	P0DOX5,P01857	EEQYNSTYR_6_3_0_0_1	3078.16	4.7593	1026.73	3	31.36	6764	6770	6772	6773	Remicade_Batch4_01
N	P0DOX5,P01857	EEQYNSTYR_6_3_0_0_1	3078.16	2.2172	770.297	4	30.82	6616	6625	6627	6628	Remicade_Batch4_02
N	P0DOX5,P01857	EEQYNSTYR_6_3_0_0_1	3078.16	2.2172	770.297	4	30.92	6620	6631	6633	6634	Remicade_Batch4_03
N	P0DOX5,P01857	EEQYNSTYR_6_3_0_0_1	3078.16	1.1777	770.296	4	30.84	6577	6584	6586	6587	Remicade_Batch5_01
N	P0DOX5,P01857	EEQYNSTYR_6_3_0_0_1	3078.16	3.8822	1026.73	3	30.66	6525	6526	6528	6529	Remicade_Batch5_01
N	P0DOX5,P01857	EEQYNSTYR_6_3_0_0_1	3078.16	3.8822	1026.73	3	32	6928	6943	6945	6946	Remicade_Batch5_01
N	P0DOX5,P01857	EEQYNSTYR_6_3_0_0_1	3078.16	3.8822	1026.73	3	31.36	6734	6745	6747	6748	Remicade_Batch5_01
N	P0DOX5,P01857	EEQYNSTYR_6_3_0_0_1	3078.16	2.4528	1026.72	3	30.68	6621	6622	6624	6625	Remicade_Batch5_02
N	P0DOX5,P01857	EEQYNSTYR_6_3_0_0_1	3078.16	2.4528	1026.72	3	31.25	6803	6805	6807	6808	Remicade_Batch5_02
N	P0DOX5,P01857	EEQYNSTYR_6_3_0_0_1	3078.16	2.4528	1026.72	3	28.57	6000	6004	6006	6007	Remicade_Batch5_02
N	P0DOX5,P01857	EEQYNSTYR_6_3_0_0_1	3078.16	1.5675	770.296	4	30.91	6680	6690	6693	6694	Remicade_Batch5_03
N	P0DOX5,P01857	EEQYNSTYR_6_3_0_0_1	3078.16	6.0263	1026.73	3	30.73	6631	6638	6641	6642	Remicade_Batch5_03
N	P0DOX5,P01857	EEQYNSTYR_6_3_0_0_1	3078.16	6.0263	1026.73	3	31.36	6817	6832	6834	6835	Remicade_Batch5_03
N	P0DOX5,P01857	EEQYNSTYR_6_3_0_0_1	3078.16	6.0263	1026.73	3	28.65	5997	6010	6012	6013	Remicade_Batch5_03
N	P0DOX5,P01857	EEQYNSTYR_6_3_1_0_0	2917.13	6.5304	973.053	3	22.68	4172	4173	4175	4176	Remicade_Batch1_01
N	P0DOX5,P01857	EEQYNSTYR_6_3_1_0_0	2917.13	0.8484	1459.07	2	22.71	4172	4180	4183	4184	Remicade_Batch1_01
N	P0DOX5,P01857	EEQYNSTYR_6_3_1_0_0	2917.13	0.5056	1459.07	2	22.52	4228	4229	4231	4232	Remicade_Batch1_02
N	P0DOX5,P01857	EEQYNSTYR_6_3_1_0_0	2917.13	0.917	1459.07	2	22.57	4234	4235	4237	4238	Remicade_Batch1_03
N	P0DOX5,P01857	EEQYNSTYR_6_3_1_0_0	2917.13	1.3969	1459.07	2	22.33	4115	4116	4118		Remicade_Batch2_01
N	P0DOX5,P01857	EEQYNSTYR_6_3_1_0_0	2917.13	6.3247	973.053	3	22.33	4120	4121	4123	4124	Remicade_Batch2_02
N	P0DOX5,P01857	EEQYNSTYR_6_3_1_0_0	2917.13	0.8484	1459.07	2	22.6	4192	4194	4197	4198	Remicade_Batch2_02
N	P0DOX5,P01857	EEQYNSTYR_6_3_1_0_0	2917.13	1.1227	1459.07	2	22.41	4152	4154	4157	4158	Remicade_Batch2_03
N	P0DOX5,P01857	EEQYNSTYR_6_3_1_0_0	2917.13	3.9594	973.051	3	22.21	4115	4117	4120	4121	Remicade_Batch3_01
N	P0DOX5,P01857	EEQYNSTYR_6_3_1_0_0	2917.13	3.9594	973.051	3	22.79	4270	4279	4282	4283	Remicade_Batch3_01
N	P0DOX5,P01857	EEQYNSTYR_6_3_1_0_0	2917.13	0.8484	1459.07	2	22.27	4132	4134	4137	4138	Remicade_Batch3_01
N	P0DOX5,P01857	EEQYNSTYR_6_3_1_0_0	2917.13	5.7077	973.052	3	22.06	4072	4080	4083	4084	Remicade_Batch3_02
N	P0DOX5,P01857	EEQYNSTYR_6_3_1_0_0	2917.13	5.7077	973.052	3	22.65	4243	4245	4248	4249	Remicade_Batch3_02
N	P0DOX5,P01857	EEQYNSTYR_6_3_1_0_0	2917.13	1.0541	1459.07	2	22.09	4086	4088	4091	4092	Remicade_Batch3_02
N	P0DOX5,P01857	EEQYNSTYR_6_3_1_0_0	2917.13	1.1227	1459.07	2	22.23	4112	4124	4127	4128	Remicade_Batch3_03
N	P0DOX5,P01857	EEQYNSTYR_6_3_1_0_0	2917.13	6.2219	973.053	3	21.96	4013	4014	4016	4017	Remicade_Batch4_01
N	P0DOX5,P01857	EEQYNSTYR_6_3_1_0_0	2917.13	6.2219	973.053	3	22.56	4169	4182	4184		Remicade_Batch4_01
N	P0DOX5,P01857	EEQYNSTYR_6_3_1_0_0	2917.13	1.534	1459.07	2	21.98	4013	4020	4022	4023	Remicade_Batch4_01
N	P0DOX5,P01857	EEQYNSTYR_6_3_1_0_0	2917.13	1.1912	1459.07	2	21.94	4045	4047	4050	4051	Remicade_Batch4_02
N	P0DOX5,P01857	EEQYNSTYR_6_3_1_0_0	2917.13	1.6026	1459.07	2	22.05	4058	4072	4074		Remicade_Batch4_03
N	P0DOX5,P01857	EEQYNSTYR_6_3_1_0_0	2917.13	1.6026	1459.07	2	21.98	4018	4020	4023	4024	Remicade_Batch5_01
N	P0DOX5,P01857	EEQYNSTYR_6_3_1_0_0	2917.13	3.6509	973.05	3	22.05	4115	4116	4118	4119	Remicade_Batch5_02
N	P0DOX5,P01857	EEQYNSTYR_6_3_1_0_0	2917.13	0.6428	1459.07	2	22	4097	4103	4105	4106	Remicade_Batch5_02
N	P0DOX5,P01857	EEQYNSTYR_6_3_1_0_0	2917.13	1.1227	1459.07	2	22.18	4137	4145	4148	4149	Remicade_Batch5_03
N	P0DOX5,P01857	EEQYNSTYR_6_3_1_0_1	3224.22	3.5202	1075.41	3	30.89	6543	6544	6546	6547	Remicade_Batch1_01
N	P0DOX5,P01857	EEQYNSTYR_6_3_1_0_1	3224.22	5.7533	1075.42	3	30.78	6601	6602	6604	6605	Remicade_Batch1_02
N	P0DOX5,P01857	EEQYNSTYR_6_3_1_0_1	3224.22	2.2409	806.812	4	30.99	6651	6663	6665	6666	Remicade_Batch1_02
N	P0DOX5,P01857	EEQYNSTYR_6_3_1_0_1	3224.22	3.3341	1075.41	3	30.8	6613	6618	6620	6621	Remicade_Batch1_03
N	P0DOX5,P01857	EEQYNSTYR_6_3_1_0_1	3224.22	2.489	806.812	4	30.77	6498	6509	6511		Remicade_Batch2_01
N	P0DOX5,P01857	EEQYNSTYR_6_3_1_0_1	3224.22	2.5898	1075.41	3	30.37	6501	6503	6506	6507	Remicade_Batch3_01
N	P0DOX5,P01857	EEQYNSTYR_6_3_1_0_1	3224.22	2.5898	1075.41	3	31.06	6708	6719	6722	6723	Remicade_Batch3_01
N	P0DOX5,P01857	EEQYNSTYR_6_3_1_0_1	3224.22	3.3341	1075.41	3	30.37	6460	6461	6463	6464	Remicade_Batch3_02
N	P0DOX5,P01857	EEQYNSTYR_6_3_1_0_1	3224.22	3.3341	1075.41	3	30.98	6640	6649	6652	6653	Remicade_Batch3_02
N	P0DOX5,P01857	EEQYNSTYR_6_3_1_0_1	3224.22	0.6358	1075.41	3	30.5	6539	6552	6554	6555	Remicade_Batch3_03
N	P0DOX5,P01857	EEQYNSTYR_6_3_1_0_1	3224.22	4.8229	1075.42	3	30.34	6444	6451	6453	6454	Remicade_Batch4_01
N	P0DOX5,P01857	EEQYNSTYR_6_3_1_0_1	3224.22	4.8229	1075.42	3	30.93	6628	6635	6637	6638	Remicade_Batch4_01
N	P0DOX5,P01857	EEQYNSTYR_6_3_1_0_1	3224.22	2.3649	806.812	4	30.35	6490	6493	6495	6496	Remicade_Batch4_02
N	P0DOX5,P01857	EEQYNSTYR_6_3_1_0_1	3224.22	5.3812	1075.42	3	30.34	6457	6464	6467	6468	Remicade_Batch4_03
N	P0DOX5,P01857	EEQYNSTYR_6_3_1_0_1	3224.22	2.3649	806.812	4	30.56	6522	6530	6533	6534	Remicade_Batch4_03
N	P0DOX5,P01857	EEQYNSTYR_6_3_1_0_1	3224.22	5.3812	1075.42	3	30.98	6637	6648	6650	6651	Remicade_Batch4_03
N	P0DOX5,P01857	EEQYNSTYR_6_3_1_0_1	3224.22	2.2409	806.812	4	30.45	6460	6462	6464	6465	Remicade_Batch5_01
N	P0DOX5,P01857	EEQYNSTYR_6_3_1_0_1	3224.22	5.102	1075.42	3	30.29	6415	6417	6419	6420	Remicade_Batch5_01
N	P0DOX5,P01857	EEQYNSTYR_6_3_1_0_1	3224.22	5.8464	1075.42	3	30.38	6529	6535	6537	6538	Remicade_Batch5_02
N	P0DOX5,P01857	EEQYNSTYR_6_3_1_0_1	3224.22	2.3649	806.812	4	30.57	6590	6591	6593	6594	Remicade_Batch5_02
N	P0DOX5,P01857	EEQYNSTYR_6_3_1_0_1	3224.22	1.9927	806.811	4	30.54	6575	6577	6579	6580	Remicade_Batch5_03
N	P0DOX5,P01857	EEQYNSTYR_6_3_1_0_1	3224.22	3.6133	1075.41	3	30.37	6527	6528	6530	6531	Remicade_Batch5_03
N	P0DOX5,P01857	EEQYNSTYR_6_3_1_0_1	3224.22	3.6133	1075.41	3	31.07	6728	6740	6743	6744	Remicade_Batch5_03
N	P0DOX5,P01857	EEQYNSTYR_6_4_1_0_0	3120.2	2.3236	1040.74	3	23	4246	4260	4262		Remicade_Batch1_01
N	P0DOX5,P01857	EEQYNSTYR_6_4_1_0_0	3120.2	1.2419	1560.61	2	23.18	4303	4310	4312	4313	Remicade_Batch1_01
N	P0DOX5,P01857	EEQYNSTYR_6_4_1_0_0	3120.2	4.3106	1040.74	3	32.23	6926	6938			Remicade_Batch1_01
N	P0DOX5,P01857	EEQYNSTYR_6_4_1_0_0	3120.2	2.612	1040.74	3	22.9	4332	4333	4335	4336	Remicade_Batch1_02
N	P0DOX5,P01857	EEQYNSTYR_6_4_1_0_0	3120.2	2.612	1040.74	3	22.89	4319	4320	4322	4323	Remicade_Batch1_03
N	P0DOX5,P01857	EEQYNSTYR_6_4_1_0_0	3120.2	1.8829	1560.61	2	23.21	4394	4408	4410		Remicade_Batch1_03
N	P0DOX5,P01857	EEQYNSTYR_6_4_1_0_0	3120.2	2.612	1040.74	3	22.62	4183	4190	4192	4193	Remicade_Batch2_01
N	P0DOX5,P01857	EEQYNSTYR_6_4_1_0_0	3120.2	1.0496	1560.61	2	22.76	4222	4229	4232	4233	Remicade_Batch2_01
N	P0DOX5,P01857	EEQYNSTYR_6_4_1_0_0	3120.2	2.3236	1040.74	3	22.62	4192	4200	4203	4204	Remicade_Batch2_02
N	P0DOX5,P01857	EEQYNSTYR_6_4_1_0_0	3120.2	2.3236	1040.74	3	22.68	4214	4228	4230		Remicade_Batch2_03
N	P0DOX5,P01857	EEQYNSTYR_6_4_1_0_0	3120.2	1.5624	1560.61	2	22.8	4257	4260	4263		Remicade_Batch2_03
N	P0DOX5,P01857	EEQYNSTYR_6_4_1_0_0	3120.2	3.0927	1040.74	3	22.55	4213	4214	4216	4217	Remicade_Batch3_01
N	P0DOX5,P01857	EEQYNSTYR_6_4_1_0_0	3120.2	2.1313	1040.74	3	22.36	4161	4163	4166	4167	Remicade_Batch3_02
N	P0DOX5,P01857	EEQYNSTYR_6_4_1_0_0	3120.2	0.3445	1560.61	2	22.49	4196	4201	4203	4204	Remicade_Batch3_02
N	P0DOX5,P01857	EEQYNSTYR_6_4_1_0_0	3120.2	2.0351	1040.74	3	22.5	4195	4202	4204	4205	Remicade_Batch3_03
N	P0DOX5,P01857	EEQYNSTYR_6_4_1_0_0	3120.2	1.0496	1560.61	2	22.67	4240	4247	4249	4250	Remicade_Batch3_03
N	P0DOX5,P01857	EEQYNSTYR_6_4_1_0_0	3120.2	1.1698	1040.74	3	22.23	4092	4094	4097	4098	Remicade_Batch4_01
N	P0DOX5,P01857	EEQYNSTYR_6_4_1_0_0	3120.2	1.0736	1040.74	3	22.16	4113	4115	4118	4119	Remicade_Batch4_02
N	P0DOX5,P01857	EEQYNSTYR_6_4_1_0_0	3120.2	1.1778	1560.61	2	22.36	4164	4171	4173	4174	Remicade_Batch4_02
N	P0DOX5,P01857	EEQYNSTYR_6_4_1_0_0	3120.2	1.5544	1040.74	3	22.3	4148	4149	4151	4152	Remicade_Batch4_03
N	P0DOX5,P01857	EEQYNSTYR_6_4_1_0_0	3120.2	1.2419	1560.61	2	22.54	4204	4212	4215	4216	Remicade_Batch4_03
N	P0DOX5,P01857	EEQYNSTYR_6_4_1_0_0	3120.2	1.2659	1040.74	3	22.43	4140	4142	4145	4146	Remicade_Batch5_01
N	P0DOX5,P01857	EEQYNSTYR_6_4_1_0_0	3120.2	0.9775	1040.74	3	22.31	4093	4107			Remicade_Batch5_01
N	P0DOX5,P01857	EEQYNSTYR_6_4_1_0_0	3120.2	1.0736	1040.74	3	22.17	4156	4158	4161	4162	Remicade_Batch5_02
N	P0DOX5,P01857	EEQYNSTYR_6_4_1_0_0	3120.2	1.2659	1040.74	3	22.45	4220	4227	4229	4230	Remicade_Batch5_03
N	P0DOX5,P01857	EEQYNSTYR_6_4_1_0_0	3120.2	1.1778	1560.61	2	22.76	4294	4307	4309		Remicade_Batch5_03
N	P0DOX5,P01857	EEQYNSTYR_6_4_1_0_1	3427.3	2.0789	857.581	4	30.96	6560	6567	6569	6570	Remicade_Batch1_01
N	P0DOX5,P01857	EEQYNSTYR_6_4_1_0_1	3427.3	1.4735	1143.11	3	30.78	6509	6511	6513	6514	Remicade_Batch1_01
N	P0DOX5,P01857	EEQYNSTYR_6_4_1_0_1	3427.3	2.1956	857.581	4	30.76	6583	6597	6599	6600	Remicade_Batch1_02
N	P0DOX5,P01857	EEQYNSTYR_6_4_1_0_1	3427.3	2.4363	1143.11	3	30.68	6567	6571	6574	6575	Remicade_Batch1_02
N	P0DOX5,P01857	EEQYNSTYR_6_4_1_0_1	3427.3	2.0789	857.581	4	30.91	6648	6650	6652	6653	Remicade_Batch1_03
N	P0DOX5,P01857	EEQYNSTYR_6_4_1_0_1	3427.3	1.3859	1143.11	3	30.7	6576	6586	6589	6590	Remicade_Batch1_03
N	P0DOX5,P01857	EEQYNSTYR_6_4_1_0_1	3427.3	3.0491	1143.11	3	30.42	6401	6407	6409	6410	Remicade_Batch2_01
N	P0DOX5,P01857	EEQYNSTYR_6_4_1_0_1	3427.3	2.7792	857.582	4	30.39	6413	6421	6423	6424	Remicade_Batch2_02
N	P0DOX5,P01857	EEQYNSTYR_6_4_1_0_1	3427.3	5.1498	1143.11	3	30.41	6427	6428	6430	6431	Remicade_Batch2_02
N	P0DOX5,P01857	EEQYNSTYR_6_4_1_0_1	3427.3	1.9622	857.581	4	30.52	6465	6479	6480		Remicade_Batch2_03
N	P0DOX5,P01857	EEQYNSTYR_6_4_1_0_1	3427.3	2.7865	1143.11	3	30.42	6449	6451	6453	6454	Remicade_Batch2_03
N	P0DOX5,P01857	EEQYNSTYR_6_4_1_0_1	3427.3	1.8236	1143.11	3	30.37	6501	6502	6504	6505	Remicade_Batch3_01
N	P0DOX5,P01857	EEQYNSTYR_6_4_1_0_1	3427.3	1.8455	857.581	4	30.46	6475	6490	6492		Remicade_Batch3_02
N	P0DOX5,P01857	EEQYNSTYR_6_4_1_0_1	3427.3	0.9483	1143.1	3	30.29	6430	6440	6443	6444	Remicade_Batch3_02
N	P0DOX5,P01857	EEQYNSTYR_6_4_1_0_1	3427.3	1.3859	1143.11	3	30.46	6539	6540	6542	6543	Remicade_Batch3_03
N	P0DOX5,P01857	EEQYNSTYR_6_4_1_0_1	3427.3	1.0285	857.58	4	30.64	6589	6597	6600	6601	Remicade_Batch3_03
N	P0DOX5,P01857	EEQYNSTYR_6_4_1_0_1	3427.3	1.6121	857.581	4	30.46	6478	6489	6491	6492	Remicade_Batch4_01
N	P0DOX5,P01857	EEQYNSTYR_6_4_1_0_1	3427.3	2.874	1143.11	3	30.32	6444	6445	6447	6448	Remicade_Batch4_01
N	P0DOX5,P01857	EEQYNSTYR_6_4_1_0_1	3427.3	2.8959	857.582	4	30.3	6474	6480	6483	6484	Remicade_Batch4_02
N	P0DOX5,P01857	EEQYNSTYR_6_4_1_0_1	3427.3	4.7122	1143.11	3	30.29	6474	6475	6477	6478	Remicade_Batch4_02
N	P0DOX5,P01857	EEQYNSTYR_6_4_1_0_1	3427.3	1.9622	857.581	4	30.47	6490	6500	6502	6503	Remicade_Batch4_03
N	P0DOX5,P01857	EEQYNSTYR_6_4_1_0_1	3427.3	2.0862	1143.11	3	30.29	6441	6447	6449	6450	Remicade_Batch4_03
N	P0DOX5,P01857	EEQYNSTYR_6_4_1_0_1	3427.3	2.0789	857.581	4	30.35	6429	6432	6435	6436	Remicade_Batch5_01
N	P0DOX5,P01857	EEQYNSTYR_6_4_1_0_1	3427.3	1.9111	1143.11	3	30.21	6381	6391	6394	6395	Remicade_Batch5_01
N	P0DOX5,P01857	EEQYNSTYR_6_4_1_0_1	3427.3	1.8455	857.581	4	30.39	6529	6540	6542	6543	Remicade_Batch5_02
N	P0DOX5,P01857	EEQYNSTYR_6_4_1_0_1	3427.3	1.3859	1143.11	3	30.66	6606	6615	6617	6618	Remicade_Batch5_02
N	P0DOX5,P01857	EEQYNSTYR_6_4_1_0_1	3427.3	1.4953	857.581	4	30.43	6544	6546	6548	6549	Remicade_Batch5_03
N	P0DOX5,P01857	EEQYNSTYR_6_4_1_0_1	3427.3	1.561	1143.11	3	30.3	6510	6511	6513	6514	Remicade_Batch5_03
N	P0DOX5,P01857	EEQYNSTYR_7_2_0_0_0	2730.04	0.6135	1365.53	2	22.12	4010	4018	4020	4021	Remicade_Batch1_01
N	P0DOX5,P01857	EEQYNSTYR_7_2_0_0_0	2730.04	1.337	910.687	4	22.04	3995	3999			Remicade_Batch1_01
N	P0DOX5,P01857	EEQYNSTYR_7_2_0_0_0	2730.04	0.8974	910.686	3	21.83	4041	4042	4044	4045	Remicade_Batch1_02
N	P0DOX5,P01857	EEQYNSTYR_7_2_0_0_0	2730.04	0.119	1365.52	4	21.92	4056	4066			Remicade_Batch1_02
N	P0DOX5,P01857	EEQYNSTYR_7_2_0_0_0	2730.04	1.6666	910.687	3	21.92	4047	4054	4056	4057	Remicade_Batch1_03
N	P0DOX5,P01857	EEQYNSTYR_7_2_0_0_0	2730.04	0.8333	1365.53	2	22	4079	4080	4082		Remicade_Batch1_03
N	P0DOX5,P01857	EEQYNSTYR_7_2_0_0_0	2730.04	2.1062	910.687	3	21.75	3962	3964	3967	3968	Remicade_Batch2_01
N	P0DOX5,P01857	EEQYNSTYR_7_2_0_0_0	2730.04	1.6392	1365.53	2	21.82	3976	3984	3987	3988	Remicade_Batch2_01
N	P0DOX5,P01857	EEQYNSTYR_7_2_0_0_0	2730.04	2.6556	910.688	3	22.19	4078	4085	4087		Remicade_Batch2_02
N	P0DOX5,P01857	EEQYNSTYR_7_2_0_0_0	2730.04	1.4469	910.687	4	21.59	3911	3921			Remicade_Batch2_02
N	P0DOX5,P01857	EEQYNSTYR_7_2_0_0_0	2730.04	0.6868	1365.53	4	21.65	3926	3939			Remicade_Batch2_02
N	P0DOX5,P01857	EEQYNSTYR_7_2_0_0_0	2730.04	1.2271	910.687	4	21.66	3947	3955			Remicade_Batch2_03
N	P0DOX5,P01857	EEQYNSTYR_7_2_0_0_0	2730.04	0.6868	1365.53	4	21.69	3960	3962			Remicade_Batch2_03
N	P0DOX5,P01857	EEQYNSTYR_7_2_0_0_0	2730.04	1.0531	1365.53	2	21.62	3942	3953	3955	3956	Remicade_Batch3_01
N	P0DOX5,P01857	EEQYNSTYR_7_2_0_0_0	2730.04	2.4359	910.688	3	21.57	3927	3938	3940		Remicade_Batch3_01
N	P0DOX5,P01857	EEQYNSTYR_7_2_0_0_0	2730.04	1.1996	1365.53	2	21.45	3905	3911	3913		Remicade_Batch3_02
N	P0DOX5,P01857	EEQYNSTYR_7_2_0_0_0	2730.04	0.9798	1365.53	2	21.6	3943	3946	3949	3950	Remicade_Batch3_03
N	P0DOX5,P01857	EEQYNSTYR_7_2_0_0_0	2730.04	2.326	910.688	4	21.62	3943	3951			Remicade_Batch3_03
N	P0DOX5,P01857	EEQYNSTYR_7_2_0_0_0	2730.04	2.4359	910.688	3	21.32	3839	3840	3842	3843	Remicade_Batch4_01
N	P0DOX5,P01857	EEQYNSTYR_7_2_0_0_0	2730.04	1.3461	1365.53	6	21.36	3839	3850			Remicade_Batch4_01
N	P0DOX5,P01857	EEQYNSTYR_7_2_0_0_0	2730.04	1.1996	1365.53	2	21.4	3893	3899	3901		Remicade_Batch4_02
N	P0DOX5,P01857	EEQYNSTYR_7_2_0_0_0	2730.04	2.5457	910.688	4	21.33	3880	3881			Remicade_Batch4_02
N	P0DOX5,P01857	EEQYNSTYR_7_2_0_0_0	2730.04	1.3461	1365.53	2	21.47	3911	3914	3917	3918	Remicade_Batch4_03
N	P0DOX5,P01857	EEQYNSTYR_7_2_0_0_0	2730.04	2.8754	910.688	4	21.44	3895	3905			Remicade_Batch4_03
N	P0DOX5,P01857	EEQYNSTYR_7_2_0_0_0	2730.04	2.2161	910.687	4	21.24	3807	3816			Remicade_Batch5_01
N	P0DOX5,P01857	EEQYNSTYR_7_2_0_0_0	2730.04	0.9798	1365.53	4	21.29	3823	3832			Remicade_Batch5_01
N	P0DOX5,P01857	EEQYNSTYR_7_2_0_0_0	2730.04	1.7857	1365.53	2	21.46	3946	3955	3958	3959	Remicade_Batch5_02
N	P0DOX5,P01857	EEQYNSTYR_7_2_0_0_0	2730.04	2.7655	910.688	4	21.43	3946	3947			Remicade_Batch5_02
N	P0DOX5,P01857	EEQYNSTYR_7_2_0_0_0	2730.04	2.4359	910.688	3	21.43	3928	3937	3940	3941	Remicade_Batch5_03
N	P0DOX5,P01857	EEQYNSTYR_7_2_0_0_0	2730.04	0.9066	1365.53	4	21.52	3961	3963			Remicade_Batch5_03
N	P0DOX5,P01857	EEQYNSTYR_7_4_1_0_0	3282.26	1.6604	1094.76	3	22.86	4216	4223	4225	4226	Remicade_Batch1_01
N	P0DOX5,P01857	EEQYNSTYR_7_4_1_0_0	3282.26	1.7518	1094.76	3	22.7	4277	4279	4282	4283	Remicade_Batch1_02
N	P0DOX5,P01857	EEQYNSTYR_7_4_1_0_0	3282.26	1.2034	1094.76	3	22.75	4276	4283	4285	4286	Remicade_Batch1_03
N	P0DOX5,P01857	EEQYNSTYR_7_4_1_0_0	3282.26	1.2948	1094.76	3	22.44	4141	4143	4146	4147	Remicade_Batch2_01
N	P0DOX5,P01857	EEQYNSTYR_7_4_1_0_0	3282.26	1.569	1094.76	3	22.53	4161	4174	4176	4177	Remicade_Batch2_02
N	P0DOX5,P01857	EEQYNSTYR_7_4_1_0_0	3282.26	1.6604	1094.76	3	22.52	4182	4184	4187	4188	Remicade_Batch2_03
N	P0DOX5,P01857	EEQYNSTYR_7_4_1_0_0	3282.26	1.112	1094.76	3	22.42	4164	4177	4179	4180	Remicade_Batch3_01
N	P0DOX5,P01857	EEQYNSTYR_7_4_1_0_0	3282.26	1.4776	1094.76	3	22.23	4118	4126	4129	4130	Remicade_Batch3_02
N	P0DOX5,P01857	EEQYNSTYR_7_4_1_0_0	3282.26	1.569	1094.76	3	22.35	4144	4157	4159		Remicade_Batch3_03
N	P0DOX5,P01857	EEQYNSTYR_7_4_1_0_0	3282.26	0.8378	1094.76	3	22.11	4047	4059	4062	4063	Remicade_Batch4_01
N	P0DOX5,P01857	EEQYNSTYR_7_4_1_0_0	3282.26	0.655	1094.76	3	22.12	4095	4102	4104	4105	Remicade_Batch4_02
N	P0DOX5,P01857	EEQYNSTYR_7_4_1_0_0	3282.26	0.655	1094.76	3	22.21	4113	4120	4122	4123	Remicade_Batch4_03
N	P0DOX5,P01857	EEQYNSTYR_7_4_1_0_0	3282.26	0.655	1094.76	3	22.21	4080	4081	4083	4084	Remicade_Batch5_01
N	P0DOX5,P01857	EEQYNSTYR_7_4_1_0_0	3282.26	0.2894	1094.76	3	22.13	4137	4145	4148	4149	Remicade_Batch5_02
N	P0DOX5,P01857	EEQYNSTYR_8_2_0_0_0	2892.09	0.5359	964.703	3	21.87	3948	3951	3954	3955	Remicade_Batch1_01
N	P0DOX5,P01857	EEQYNSTYR_8_2_0_0_0	2892.09	0.8558	1446.55	2	21.94	3962	3969	3972	3973	Remicade_Batch1_01
N	P0DOX5,P01857	EEQYNSTYR_8_2_0_0_0	2892.09	1.1583	964.704	3	21.74	4009	4016	4019	4020	Remicade_Batch1_02
N	P0DOX5,P01857	EEQYNSTYR_8_2_0_0_0	2892.09	0.1124	1446.55	2	21.79	4026	4031	4033		Remicade_Batch1_02
N	P0DOX5,P01857	EEQYNSTYR_8_2_0_0_0	2892.09	1.1583	964.704	3	21.74	3997	4003	4006	4007	Remicade_Batch1_03
N	P0DOX5,P01857	EEQYNSTYR_8_2_0_0_0	2892.09	0.51	1446.55	2	21.79	4014	4018	4021	4022	Remicade_Batch1_03
N	P0DOX5,P01857	EEQYNSTYR_8_2_0_0_0	2892.09	0.7434	964.704	3	21.6	3915	3922	3924	3925	Remicade_Batch2_01
N	P0DOX5,P01857	EEQYNSTYR_8_2_0_0_0	2892.09	0.6397	964.704	3	21.45	3882	3884	3887	3888	Remicade_Batch2_02
N	P0DOX5,P01857	EEQYNSTYR_8_2_0_0_0	2892.09	0.121	964.703	3	21.58	3933	3935	3937	3938	Remicade_Batch2_03
N	P0DOX5,P01857	EEQYNSTYR_8_2_0_0_0	2892.09	1.5733	964.705	3	21.22	3808	3810	3812	3813	Remicade_Batch4_01
N	P0DOX5,P01857	EEQYNSTYR_8_2_0_0_0	2892.09	0.51	1446.55	2	21.23	3808	3814	3816		Remicade_Batch4_01
N	P0DOX5,P01857	EEQYNSTYR_8_2_0_0_0	2892.09	1.8844	964.705	3	21.15	3832	3833	3835	3836	Remicade_Batch4_02
N	P0DOX5,P01857	EEQYNSTYR_8_2_0_0_0	2892.09	0.51	1446.55	2	21.23	3847	3853	3855	3856	Remicade_Batch4_02
N	P0DOX5,P01857	EEQYNSTYR_8_2_0_0_0	2892.09	1.9882	964.705	3	21.35	3880	3881	3883	3884	Remicade_Batch4_03
N	P0DOX5,P01857	EEQYNSTYR_8_2_0_0_0	2892.09	1.3658	964.704	3	21.09	3761	3773	3775	3776	Remicade_Batch5_01
N	P0DOX5,P01857	EEQYNSTYR_8_2_0_0_0	2892.09	0.5792	1446.55	2	21.14	3778	3787	3789		Remicade_Batch5_01
N	P0DOX5,P01857	EEQYNSTYR_8_2_0_0_0	2892.09	1.8844	964.705	3	21.21	3877	3883	3886	3887	Remicade_Batch5_02
N	P0DOX5,P01857	EEQYNSTYR_8_2_0_0_0	2892.09	1.2621	964.704	3	21.22	3878	3880	3882	3883	Remicade_Batch5_03
N	P0DOX5,P01857	EEQYNSTYR_8_2_0_0_0	2892.09	0.8558	1446.55	2	21.35	3911	3917	3920	3921	Remicade_Batch5_03
N	P0DOX5,P01857	EEQYNSTYRVVSVLTVLHQDWLNGK_3_3_0_0_0	4073.9	0.0307	1019.23	7	69.44	18875	18880			Remicade_Batch1_03
N	P0DOX5,P01857	EEQYNSTYRVVSVLTVLHQDWLNGK_3_3_0_0_0	4073.9	0.7548	1019.23	4	68.89	18766	18781	18783		Remicade_Batch5_01
N	P0DOX5,P01857	EEQYNSTYRVVSVLTVLHQDWLNGK_4_3_1_0_1	4689.1	0.4745	1173.03	4	72.35	20070	20074			Remicade_Batch5_02
N	P0DOX5,P01857	EEQYNSTYRVVSVLTVLHQDWLNGK_4_4_1_0_0	4585.09	0.0927	1147.03	4	68.91	18587	18591	18593	18594	Remicade_Batch1_01
N	P0DOX5,P01857	EEQYNSTYRVVSVLTVLHQDWLNGK_4_4_1_0_0	4585.09	1.1232	1529.03	3	68.85	18705	18714	18717	18718	Remicade_Batch1_02
N	P0DOX5,P01857	EEQYNSTYRVVSVLTVLHQDWLNGK_4_4_1_0_0	4585.09	0.7906	1147.03	4	68.69	18648	18656	18658	18659	Remicade_Batch1_02
N	P0DOX5,P01857	EEQYNSTYRVVSVLTVLHQDWLNGK_4_4_1_0_0	4585.09	0.9542	1147.03	4	68.54	18570	18574	18577	18578	Remicade_Batch1_03
N	P0DOX5,P01857	EEQYNSTYRVVSVLTVLHQDWLNGK_4_4_1_0_0	4585.09	1.4013	1147.03	4	68.34	18645	18646	18648	18649	Remicade_Batch4_01
N	P0DOX5,P01857	EEQYNSTYRVVSVLTVLHQDWLNGK_4_4_1_0_0	4585.09	0.0818	1147.03	7	68.22	18473	18482			Remicade_Batch4_03
N	P0DOX5,P01857	EEQYNSTYRVVSVLTVLHQDWLNGK_4_4_1_0_1	4892.18	2.7237	1223.8	3	72.79	19958	19968			Remicade_Batch1_03
N	P0DOX5,P01857	EEQYNSTYRVVSVLTVLHQDWLNGK_5_2_0_0_0	4194.92	0.5185	1049.49	4	69.62	18834	18841	18843		Remicade_Batch1_01
N	P0DOX5,P01857	EEQYNSTYRVVSVLTVLHQDWLNGK_5_2_0_0_0	4194.92	0.0536	1049.49	4	69.93	18936	18942	18944		Remicade_Batch1_01
N	P0DOX5,P01857	EEQYNSTYRVVSVLTVLHQDWLNGK_5_2_0_0_0	4194.92	0.2324	1049.49	4	69.32	18873	18876	18878		Remicade_Batch1_02
N	P0DOX5,P01857	EEQYNSTYRVVSVLTVLHQDWLNGK_5_2_0_0_0	4194.92	0.6258	1049.49	4	69.18	18787	18789	18791	18792	Remicade_Batch1_03
N	P0DOX5,P01857	EEQYNSTYRVVSVLTVLHQDWLNGK_5_2_0_0_0	4194.92	0.7211	1049.49	4	69	18546	18555	18558		Remicade_Batch2_01
N	P0DOX5,P01857	EEQYNSTYRVVSVLTVLHQDWLNGK_5_2_0_0_0	4194.92	2.0561	1049.49	4	68.92	18539	18542	18544		Remicade_Batch2_02
N	P0DOX5,P01857	EEQYNSTYRVVSVLTVLHQDWLNGK_5_2_0_0_0	4194.92	1.0072	1049.49	4	68.89	18534	18543	18545		Remicade_Batch2_03
N	P0DOX5,P01857	EEQYNSTYRVVSVLTVLHQDWLNGK_5_3_0_0_0	4398	1.6655	1100.26	4	69.41	18763	18773	18775		Remicade_Batch1_01
N	P0DOX5,P01857	EEQYNSTYRVVSVLTVLHQDWLNGK_5_3_0_0_0	4398	0.2103	1100.26	4	68.77	18488	18492	18494		Remicade_Batch2_02
N	P0DOX5,P01857	EEQYNSTYRVVSVLTVLHQDWLNGK_5_3_0_0_0	4398	0.9379	1100.26	4	68.8	18498	18510			Remicade_Batch2_03
N	P0DOX5,P01857	EEQYNSTYRVVSVLTVLHQDWLNGK_5_3_1_0_0	4544.06	0.4126	1136.77	4	68.05	18651	18657			Remicade_Batch5_03
N	P0DOX5,P01857	TKPREEQYNSTYR_3_2_1_0_0	2710.18	4.6676	904.062	3	15.14	2126	2134	2136	2137	Remicade_Batch1_01
N	P0DOX5,P01857	TKPREEQYNSTYR_3_2_1_0_0	2710.18	2.343	904.064	3	19.05	3174	3176	3179	3180	Remicade_Batch1_01
N	P0DOX5,P01857	TKPREEQYNSTYR_3_2_1_0_0	2710.18	1.8633	904.068	3	15.18	2210	2222	2224	2225	Remicade_Batch1_02
N	P0DOX5,P01857	TKPREEQYNSTYR_3_2_1_0_0	2710.18	0.6457	904.067	3	15.08	2141	2153	2156	2157	Remicade_Batch2_02
N	P0DOX5,P01857	TKPREEQYNSTYR_3_2_1_0_0	2710.18	0.6457	904.067	3	14.93	2109	2118	2121	2122	Remicade_Batch2_03
N	P0DOX5,P01857	TKPREEQYNSTYR_3_2_1_0_0	2710.18	0.8671	904.067	3	15.02	2118	2126	2129	2130	Remicade_Batch3_03
N	P0DOX5,P01857	TKPREEQYNSTYR_3_2_1_0_0	2710.18	1.642	904.068	3	15.02	2152	2160	2162	2163	Remicade_Batch5_02
N	P0DOX5,P01857	TKPREEQYNSTYR_3_3_0_0_0	2767.21	0.6595	692.558	4	15.07	2109	2115	2118	2119	Remicade_Batch1_01
N	P0DOX5,P01857	TKPREEQYNSTYR_3_3_0_0_0	2767.21	0.6414	692.557	4	15.06	2184	2191	2193	2194	Remicade_Batch1_02
N	P0DOX5,P01857	TKPREEQYNSTYR_3_3_0_0_0	2767.21	1.3823	692.558	4	15.17	2205	2212	2214	2215	Remicade_Batch1_03
N	P0DOX5,P01857	TKPREEQYNSTYR_3_3_0_0_0	2767.21	0.6595	692.558	4	15.03	2133	2148	2150		Remicade_Batch2_01
N	P0DOX5,P01857	TKPREEQYNSTYR_3_3_0_0_0	2767.21	0.6595	692.558	4	14.93	2109	2117	2119	2120	Remicade_Batch2_03
N	P0DOX5,P01857	TKPREEQYNSTYR_3_3_0_0_0	2767.21	0.2259	692.557	4	15.14	2141	2154	2156		Remicade_Batch3_01
N	P0DOX5,P01857	TKPREEQYNSTYR_3_3_0_0_0	2767.21	0.2259	692.557	4	14.88	2119	2121	2123	2124	Remicade_Batch5_02
N	P0DOX5,P01857	TKPREEQYNSTYR_3_3_0_0_0	2767.21	1.9605	692.558	4	15.05	2127	2129	2131	2132	Remicade_Batch5_03
N	P0DOX5,P01857	TKPREEQYNSTYR_3_3_0_0_0	2767.21	0.9576	923.073	3	15.07	2127	2134	2137	2138	Remicade_Batch5_03
N	P0DOX5,P01857	TKPREEQYNSTYR_3_3_1_0_0	2913.26	4.6855	971.755	3	14.94	2073	2074	2077	2078	Remicade_Batch1_01
N	P0DOX5,P01857	TKPREEQYNSTYR_3_3_1_0_0	2913.26	4.6855	971.755	3	15.55	2239	2241	2244	2245	Remicade_Batch1_01
N	P0DOX5,P01857	TKPREEQYNSTYR_3_3_1_0_0	2913.26	4.6855	971.755	3	16.8	2566	2571	2574	2575	Remicade_Batch1_01
N	P0DOX5,P01857	TKPREEQYNSTYR_3_3_1_0_0	2913.26	0.6694	971.76	3	17.43	2732	2739	2741	2742	Remicade_Batch1_01
N	P0DOX5,P01857	TKPREEQYNSTYR_3_3_1_0_0	2913.26	0.9354	729.072	4	14.95	2073	2076	2081	2082	Remicade_Batch1_01
N	P0DOX5,P01857	TKPREEQYNSTYR_3_3_1_0_0	2913.26	0.7723	971.759	3	14.92	2144	2146	2150	2151	Remicade_Batch1_02
N	P0DOX5,P01857	TKPREEQYNSTYR_3_3_1_0_0	2913.26	0.7723	971.759	3	16.65	2607	2616	2618	2619	Remicade_Batch1_02
N	P0DOX5,P01857	TKPREEQYNSTYR_3_3_1_0_0	2913.26	0.7723	971.759	3	15.49	2306	2308	2311	2312	Remicade_Batch1_02
N	P0DOX5,P01857	TKPREEQYNSTYR_3_3_1_0_0	2913.26	0.1116	729.072	4	14.92	2144	2147	2152	2153	Remicade_Batch1_02
N	P0DOX5,P01857	TKPREEQYNSTYR_3_3_1_0_0	2913.26	0.6694	971.759	3	15.05	2158	2170	2173	2174	Remicade_Batch1_03
N	P0DOX5,P01857	TKPREEQYNSTYR_3_3_1_0_0	2913.26	0.6694	971.759	3	17.13	2727	2736	2739	2739	Remicade_Batch1_03
N	P0DOX5,P01857	TKPREEQYNSTYR_3_3_1_0_0	2913.26	5.9298	729.067	4	15.15	2205	2206	2208	2209	Remicade_Batch1_03
N	P0DOX5,P01857	TKPREEQYNSTYR_3_3_1_0_0	2913.26	0.3604	971.76	3	16.09	2409	2416	2418	2419	Remicade_Batch2_02
N	P0DOX5,P01857	TKPREEQYNSTYR_3_3_1_0_0	2913.26	0.3604	971.76	3	14.82	2071	2074	2079	2080	Remicade_Batch2_02
N	P0DOX5,P01857	TKPREEQYNSTYR_3_3_1_0_0	2913.26	0.3604	971.76	3	15.41	2229	2236	2238	2239	Remicade_Batch2_02
N	P0DOX5,P01857	TKPREEQYNSTYR_3_3_1_0_0	2913.26	3.8702	729.069	4	14.85	2071	2088	2091	2092	Remicade_Batch2_02
N	P0DOX5,P01857	TKPREEQYNSTYR_3_3_1_0_0	2913.26	6.0242	971.754	3	14.83	2083	2085	2089	2090	Remicade_Batch2_03
N	P0DOX5,P01857	TKPREEQYNSTYR_3_3_1_0_0	2913.26	6.0242	971.754	3	15.39	2238	2240	2243	2244	Remicade_Batch2_03
N	P0DOX5,P01857	TKPREEQYNSTYR_3_3_1_0_0	2913.26	6.0242	971.754	3	16.16	2425	2437	2440		Remicade_Batch2_03
N	P0DOX5,P01857	TKPREEQYNSTYR_3_3_1_0_0	2913.26	1.3473	729.073	4	14.87	2083	2100	2103	2104	Remicade_Batch2_03
N	P0DOX5,P01857	TKPREEQYNSTYR_3_3_1_0_0	2913.26	0.0515	971.76	3	14.86	2063	2072	2077	2078	Remicade_Batch3_01
N	P0DOX5,P01857	TKPREEQYNSTYR_3_3_1_0_0	2913.26	0.0515	971.76	3	15.45	2236	2243	2245	2246	Remicade_Batch3_01
N	P0DOX5,P01857	TKPREEQYNSTYR_3_3_1_0_0	2913.26	0.7723	971.76	3	14.84	2067	2070	2075	2076	Remicade_Batch3_03
N	P0DOX5,P01857	TKPREEQYNSTYR_3_3_1_0_0	2913.26	0.7723	971.76	3	15.46	2233	2242	2245	2246	Remicade_Batch3_03
N	P0DOX5,P01857	TKPREEQYNSTYR_3_3_1_0_0	2913.26	1.6219	729.073	4	14.86	2067	2077	2080	2081	Remicade_Batch3_03
N	P0DOX5,P01857	TKPREEQYNSTYR_3_3_1_0_0	2913.26	1.21	729.072	4	14.88	2039	2051	2054	2055	Remicade_Batch4_01
N	P0DOX5,P01857	TKPREEQYNSTYR_3_3_1_0_0	2913.26	1.3473	729.073	4	14.86	2073	2087	2090	2091	Remicade_Batch4_02
N	P0DOX5,P01857	TKPREEQYNSTYR_3_3_1_0_0	2913.26	0.5664	971.76	3	16.18	2392	2393	2395	2396	Remicade_Batch5_01
N	P0DOX5,P01857	TKPREEQYNSTYR_3_3_1_0_0	2913.26	0.5664	971.76	3	14.93	2047	2050	2055	2056	Remicade_Batch5_01
N	P0DOX5,P01857	TKPREEQYNSTYR_3_3_1_0_0	2913.26	0.5664	971.76	3	15.57	2227	2231	2234	2235	Remicade_Batch5_01
N	P0DOX5,P01857	TKPREEQYNSTYR_3_3_1_0_0	2913.26	1.4846	729.073	4	14.95	2047	2058	2061	2062	Remicade_Batch5_01
N	P0DOX5,P01857	TKPREEQYNSTYR_3_3_1_0_0	2913.26	1.4846	729.073	4	15.55	2210	2223	2226		Remicade_Batch5_01
N	P0DOX5,P01857	TKPREEQYNSTYR_3_3_1_0_0	2913.26	0.3604	971.76	3	14.8	2078	2097	2101	2102	Remicade_Batch5_02
N	P0DOX5,P01857	TKPREEQYNSTYR_3_3_1_0_0	2913.26	0.3604	971.76	3	15.4	2259	2260	2262	2263	Remicade_Batch5_02
N	P0DOX5,P01857	TKPREEQYNSTYR_3_3_1_0_0	2913.26	0.3604	971.76	3	16.46	2543	2548	2550	2551	Remicade_Batch5_02
N	P0DOX5,P01857	TKPREEQYNSTYR_3_3_1_0_0	2913.26	2.583	729.073	4	14.81	2103	2104	2106	2107	Remicade_Batch5_02
N	P0DOX5,P01857	TKPREEQYNSTYR_3_3_1_0_0	2913.26	0.8753	971.76	3	14.86	2063	2075	2080	2081	Remicade_Batch5_03
N	P0DOX5,P01857	TKPREEQYNSTYR_3_3_1_0_0	2913.26	0.8753	971.76	3	15.47	2232	2240	2244	2245	Remicade_Batch5_03
N	P0DOX5,P01857	TKPREEQYNSTYR_3_3_1_0_0	2913.26	0.2489	729.072	4	14.88	2063	2083	2087	2088	Remicade_Batch5_03
N	P0DOX5,P01857	TKPREEQYNSTYR_3_4_0_0_0	2970.28	0.0168	990.767	3	14.97	2073	2086	2091	2092	Remicade_Batch1_01
N	P0DOX5,P01857	TKPREEQYNSTYR_3_4_0_0_0	2970.28	0.8248	990.768	3	14.94	2144	2156	2161	2162	Remicade_Batch1_02
N	P0DOX5,P01857	TKPREEQYNSTYR_3_4_0_0_0	2970.28	0.0421	743.327	4	14.97	2144	2163	2164		Remicade_Batch1_02
N	P0DOX5,P01857	TKPREEQYNSTYR_3_4_0_0_0	2970.28	3.8633	743.324	5	15.79	2340	2341	2343	2344	Remicade_Batch2_02
N	P0DOX5,P01857	TKPREEQYNSTYR_3_4_0_0_0	2970.28	5.3446	743.323	4	14.95	2123	2125	2127	2128	Remicade_Batch2_03
N	P0DOX5,P01857	TKPREEQYNSTYR_3_4_0_0_0	2970.28	0.0168	990.767	3	15.1	2141	2143	2145		Remicade_Batch3_01
N	P0DOX5,P01857	TKPREEQYNSTYR_3_4_0_0_0	2970.28	0.6228	990.767	3	15.03	2083	2084	2086	2087	Remicade_Batch5_01
N	P0DOX5,P01857	TKPREEQYNSTYR_3_4_1_0_0	3116.34	0.3369	1039.45	3	16.68	2537	2538	2540	2541	Remicade_Batch1_01
N	P0DOX5,P01857	TKPREEQYNSTYR_3_4_1_0_0	3116.34	0.3369	1039.45	3	16.12	2382	2389	2391	2392	Remicade_Batch1_01
N	P0DOX5,P01857	TKPREEQYNSTYR_3_4_1_0_0	3116.34	0.3369	1039.45	3	15.55	2239	2240	2242	2243	Remicade_Batch1_01
N	P0DOX5,P01857	TKPREEQYNSTYR_3_4_1_0_0	3116.34	0.3369	1039.45	3	17.88	2844	2851	2853	2854	Remicade_Batch1_01
N	P0DOX5,P01857	TKPREEQYNSTYR_3_4_1_0_0	3116.34	0.3369	1039.45	3	14.9	2049	2059	2062	2063	Remicade_Batch1_01
N	P0DOX5,P01857	TKPREEQYNSTYR_3_4_1_0_0	3116.34	3.7945	779.844	4	16.95	2610	2611	2613	2614	Remicade_Batch1_01
N	P0DOX5,P01857	TKPREEQYNSTYR_3_4_1_0_0	3116.34	3.7945	779.844	4	17.51	2758	2759	2761	2762	Remicade_Batch1_01
N	P0DOX5,P01857	TKPREEQYNSTYR_3_4_1_0_0	3116.34	3.7945	779.844	4	16.19	2408	2409	2411	2412	Remicade_Batch1_01
N	P0DOX5,P01857	TKPREEQYNSTYR_3_4_1_0_0	3116.34	0.3369	1039.45	3	17.29	2700	2701	2703	2704	Remicade_Batch1_01
N	P0DOX5,P01857	TKPREEQYNSTYR_3_4_1_0_0	3116.34	1.2033	1039.45	3	14.97	2165	2166	2169	2170	Remicade_Batch1_02
N	P0DOX5,P01857	TKPREEQYNSTYR_3_4_1_0_0	3116.34	0.722	1039.45	3	17.5	2833	2841	2843	2844	Remicade_Batch1_02
N	P0DOX5,P01857	TKPREEQYNSTYR_3_4_1_0_0	3116.34	1.2033	1039.45	3	15.54	2323	2324	2326	2327	Remicade_Batch1_02
N	P0DOX5,P01857	TKPREEQYNSTYR_3_4_1_0_0	3116.34	1.2033	1039.45	3	16.2	2491	2494	2497	2498	Remicade_Batch1_02
N	P0DOX5,P01857	TKPREEQYNSTYR_3_4_1_0_0	3116.34	4.4363	779.845	4	16.41	2550	2551	2553	2554	Remicade_Batch1_02
N	P0DOX5,P01857	TKPREEQYNSTYR_3_4_1_0_0	3116.34	4.4363	779.845	4	15.81	2394	2395	2397	2398	Remicade_Batch1_02
N	P0DOX5,P01857	TKPREEQYNSTYR_3_4_1_0_0	3116.34	4.4363	779.845	4	17.1	2737	2738	2740	2741	Remicade_Batch1_02
N	P0DOX5,P01857	TKPREEQYNSTYR_3_4_1_0_0	3116.34	6.0167	1039.45	3	15.03	2158	2160	2164	2165	Remicade_Batch1_03
N	P0DOX5,P01857	TKPREEQYNSTYR_3_4_1_0_0	3116.34	6.0167	1039.45	3	17.16	2742	2743	2745	2746	Remicade_Batch1_03
N	P0DOX5,P01857	TKPREEQYNSTYR_3_4_1_0_0	3116.34	6.0167	1039.45	3	16.49	2563	2565	2567	2568	Remicade_Batch1_03
N	P0DOX5,P01857	TKPREEQYNSTYR_3_4_1_0_0	3116.34	6.0167	1039.45	3	15.64	2326	2334	2337	2338	Remicade_Batch1_03
N	P0DOX5,P01857	TKPREEQYNSTYR_3_4_1_0_0	3116.34	6.0167	1039.45	3	17.8	2908	2920	2923	2924	Remicade_Batch1_03
N	P0DOX5,P01857	TKPREEQYNSTYR_3_4_1_0_0	3116.34	6.0167	1039.45	3	17.91	2939	2947	2950	2951	Remicade_Batch1_03
N	P0DOX5,P01857	TKPREEQYNSTYR_3_4_1_0_0	3116.34	1.3237	1558.67	2	15.33	2247	2255	2258		Remicade_Batch1_03
N	P0DOX5,P01857	TKPREEQYNSTYR_3_4_1_0_0	3116.34	1.099	779.842	4	19.99	3516	3517	3519	3520	Remicade_Batch1_03
N	P0DOX5,P01857	TKPREEQYNSTYR_3_4_1_0_0	3116.34	5.3187	779.837	4	15.98	2403	2404	2406	2407	Remicade_Batch2_01
N	P0DOX5,P01857	TKPREEQYNSTYR_3_4_1_0_0	3116.34	5.3187	779.837	4	15.42	2249	2250	2252	2253	Remicade_Batch2_01
N	P0DOX5,P01857	TKPREEQYNSTYR_3_4_1_0_0	3116.34	0.2407	1039.45	3	14.87	2095	2096	2098	2099	Remicade_Batch2_02
N	P0DOX5,P01857	TKPREEQYNSTYR_3_4_1_0_0	3116.34	0.2407	1039.45	3	15.45	2246	2248	2251	2252	Remicade_Batch2_02
N	P0DOX5,P01857	TKPREEQYNSTYR_3_4_1_0_0	3116.34	0.2407	1039.45	3	16.15	2425	2432	2434	2435	Remicade_Batch2_02
N	P0DOX5,P01857	TKPREEQYNSTYR_3_4_1_0_0	3116.34	0.4252	1558.67	2	15.08	2141	2152	2154	2155	Remicade_Batch2_02
N	P0DOX5,P01857	TKPREEQYNSTYR_3_4_1_0_0	3116.34	0.9546	779.841	4	14.77	2050	2058	2060	2061	Remicade_Batch2_02
N	P0DOX5,P01857	TKPREEQYNSTYR_3_4_1_0_0	3116.34	0.9546	779.841	4	16.59	2538	2545	2547	2548	Remicade_Batch2_02
N	P0DOX5,P01857	TKPREEQYNSTYR_3_4_1_0_0	3116.34	0.9546	779.841	4	17.2	2709	2710	2712	2713	Remicade_Batch2_02
N	P0DOX5,P01857	TKPREEQYNSTYR_3_4_1_0_0	3116.34	0.4332	1039.45	3	14.83	2083	2084	2087	2088	Remicade_Batch2_03
N	P0DOX5,P01857	TKPREEQYNSTYR_3_4_1_0_0	3116.34	1.2033	1039.45	3	15.51	2268	2270	2273	2274	Remicade_Batch2_03
N	P0DOX5,P01857	TKPREEQYNSTYR_3_4_1_0_0	3116.34	1.2033	1039.45	3	16.12	2425	2427	2430	2431	Remicade_Batch2_03
N	P0DOX5,P01857	TKPREEQYNSTYR_3_4_1_0_0	3116.34	0.1524	1558.68	2	15.25	2195	2202	2204		Remicade_Batch2_03
N	P0DOX5,P01857	TKPREEQYNSTYR_3_4_1_0_0	3116.34	3.0083	779.839	4	15.44	2251	2252	2254	2255	Remicade_Batch2_03
N	P0DOX5,P01857	TKPREEQYNSTYR_3_4_1_0_0	3116.34	3.0083	779.839	4	16	2400	2401	2403	2404	Remicade_Batch2_03
N	P0DOX5,P01857	TKPREEQYNSTYR_3_4_1_0_0	3116.34	3.0083	779.839	4	16.58	2550	2552	2555	2556	Remicade_Batch2_03
N	P0DOX5,P01857	TKPREEQYNSTYR_3_4_1_0_0	3116.34	3.0083	779.839	4	17.25	2737	2738	2740	2741	Remicade_Batch2_03
N	P0DOX5,P01857	TKPREEQYNSTYR_3_4_1_0_0	3116.34	1.2033	1039.45	3	16.68	2580	2581	2583	2584	Remicade_Batch2_03
N	P0DOX5,P01857	TKPREEQYNSTYR_3_4_1_0_0	3116.34	0.2407	1039.45	3	14.84	2063	2064	2066	2067	Remicade_Batch3_01
N	P0DOX5,P01857	TKPREEQYNSTYR_3_4_1_0_0	3116.34	0.2407	1039.45	3	15.43	2236	2237	2239	2240	Remicade_Batch3_01
N	P0DOX5,P01857	TKPREEQYNSTYR_3_4_1_0_0	3116.34	2.7677	779.844	4	15.84	2345	2346	2348	2349	Remicade_Batch3_01
N	P0DOX5,P01857	TKPREEQYNSTYR_3_4_1_0_0	3116.34	2.7677	779.844	4	16.4	2495	2497	2500	2501	Remicade_Batch3_01
N	P0DOX5,P01857	TKPREEQYNSTYR_3_4_1_0_0	3116.34	2.7677	779.844	4	16.96	2652	2653	2655	2656	Remicade_Batch3_01
N	P0DOX5,P01857	TKPREEQYNSTYR_3_4_1_0_0	3116.34	0.8423	779.842	4	19.26	3270	3277	3279	3280	Remicade_Batch3_01
N	P0DOX5,P01857	TKPREEQYNSTYR_3_4_1_0_0	3116.34	0.2407	1039.45	3	17.12	2693	2694	2696	2697	Remicade_Batch3_01
N	P0DOX5,P01857	TKPREEQYNSTYR_3_4_1_0_0	3116.34	0.8183	1039.45	3	14.95	2102	2103	2105	2106	Remicade_Batch3_02
N	P0DOX5,P01857	TKPREEQYNSTYR_3_4_1_0_0	3116.34	0.8183	1039.45	3	14.79	2043	2044	2047	2048	Remicade_Batch3_02
N	P0DOX5,P01857	TKPREEQYNSTYR_3_4_1_0_0	3116.34	2.0697	1039.45	3	17.19	2712	2714	2717	2718	Remicade_Batch3_02
N	P0DOX5,P01857	TKPREEQYNSTYR_3_4_1_0_0	3116.34	1.9735	1039.45	3	16.62	2547	2555	2557	2558	Remicade_Batch3_02
N	P0DOX5,P01857	TKPREEQYNSTYR_3_4_1_0_0	3116.34	1.9735	1039.45	3	16.04	2386	2394	2396	2397	Remicade_Batch3_02
N	P0DOX5,P01857	TKPREEQYNSTYR_3_4_1_0_0	3116.34	1.7408	779.843	4	16.33	2473	2474	2476	2477	Remicade_Batch3_02
N	P0DOX5,P01857	TKPREEQYNSTYR_3_4_1_0_0	3116.34	1.7408	779.843	4	16.93	2641	2643	2646	2647	Remicade_Batch3_02
N	P0DOX5,P01857	TKPREEQYNSTYR_3_4_1_0_0	3116.34	1.7408	779.843	4	15.11	2143	2144	2146	2147	Remicade_Batch3_02
N	P0DOX5,P01857	TKPREEQYNSTYR_3_4_1_0_0	3116.34	1.7408	779.843	4	17.5	2791	2792	2794	2795	Remicade_Batch3_02
N	P0DOX5,P01857	TKPREEQYNSTYR_3_4_1_0_0	3116.34	1.7408	779.843	4	15.75	2315	2316	2318	2319	Remicade_Batch3_02
N	P0DOX5,P01857	TKPREEQYNSTYR_3_4_1_0_0	3116.34	1.7408	779.843	4	14.8	2043	2045	2049	2050	Remicade_Batch3_02
N	P0DOX5,P01857	TKPREEQYNSTYR_3_4_1_0_0	3116.34	0.0481	1039.45	3	14.83	2067	2068	2071	2072	Remicade_Batch3_03
N	P0DOX5,P01857	TKPREEQYNSTYR_3_4_1_0_0	3116.34	0.0481	1039.45	3	15.43	2233	2234	2236	2237	Remicade_Batch3_03
N	P0DOX5,P01857	TKPREEQYNSTYR_3_4_1_0_0	3116.34	0.0481	1039.45	3	16.45	2498	2506	2509	2510	Remicade_Batch3_03
N	P0DOX5,P01857	TKPREEQYNSTYR_3_4_1_0_0	3116.34	5.0781	779.845	4	15.49	2247	2248	2250	2251	Remicade_Batch3_03
N	P0DOX5,P01857	TKPREEQYNSTYR_3_4_1_0_0	3116.34	5.0781	779.845	4	16.1	2402	2410	2413	2414	Remicade_Batch3_03
N	P0DOX5,P01857	TKPREEQYNSTYR_3_4_1_0_0	3116.34	5.0781	779.845	4	16.7	2573	2575	2578	2579	Remicade_Batch3_03
N	P0DOX5,P01857	TKPREEQYNSTYR_3_4_1_0_0	3116.34	0.8183	1039.45	3	17.11	2681	2685	2688	2689	Remicade_Batch3_03
N	P0DOX5,P01857	TKPREEQYNSTYR_3_4_1_0_0	3116.34	0.4332	1039.45	3	14.86	2039	2040	2043	2044	Remicade_Batch4_01
N	P0DOX5,P01857	TKPREEQYNSTYR_3_4_1_0_0	3116.34	0.4332	1039.45	3	15.49	2198	2209	2211	2212	Remicade_Batch4_01
N	P0DOX5,P01857	TKPREEQYNSTYR_3_4_1_0_0	3116.34	0.4332	1039.45	3	16.23	2394	2405	2407	2408	Remicade_Batch4_01
N	P0DOX5,P01857	TKPREEQYNSTYR_3_4_1_0_0	3116.34	0.4332	1039.45	3	17.55	2748	2759	2761	2762	Remicade_Batch4_01
N	P0DOX5,P01857	TKPREEQYNSTYR_3_4_1_0_0	3116.34	4.0352	779.838	4	16.43	2460	2462	2465	2466	Remicade_Batch4_01
N	P0DOX5,P01857	TKPREEQYNSTYR_3_4_1_0_0	3116.34	4.0352	779.838	4	15.23	2142	2143	2145	2146	Remicade_Batch4_01
N	P0DOX5,P01857	TKPREEQYNSTYR_3_4_1_0_0	3116.34	0.1444	1039.45	3	14.83	2073	2075	2079	2080	Remicade_Batch4_02
N	P0DOX5,P01857	TKPREEQYNSTYR_3_4_1_0_0	3116.34	0.1444	1039.45	3	15.44	2233	2240	2242	2243	Remicade_Batch4_02
N	P0DOX5,P01857	TKPREEQYNSTYR_3_4_1_0_0	3116.34	0.1444	1039.45	3	16.02	2385	2391	2394	2395	Remicade_Batch4_02
N	P0DOX5,P01857	TKPREEQYNSTYR_3_4_1_0_0	3116.34	0.2808	1558.68	2	15.01	2123	2131	2134		Remicade_Batch4_02
N	P0DOX5,P01857	TKPREEQYNSTYR_3_4_1_0_0	3116.34	3.6662	779.844	4	15.78	2326	2327	2329	2330	Remicade_Batch4_02
N	P0DOX5,P01857	TKPREEQYNSTYR_3_4_1_0_0	3116.34	3.6662	779.844	4	15.2	2179	2180	2182	2183	Remicade_Batch4_02
N	P0DOX5,P01857	TKPREEQYNSTYR_3_4_1_0_0	3116.34	5.3348	779.846	4	16.39	2495	2496	2498	2499	Remicade_Batch4_02
N	P0DOX5,P01857	TKPREEQYNSTYR_3_4_1_0_0	3116.34	5.3348	779.846	4	17.01	2662	2663	2665	2666	Remicade_Batch4_02
N	P0DOX5,P01857	TKPREEQYNSTYR_3_4_1_0_0	3116.34	0.2407	1039.45	3	14.88	2064	2066	2070	2071	Remicade_Batch4_03
N	P0DOX5,P01857	TKPREEQYNSTYR_3_4_1_0_0	3116.34	0.2407	1039.45	3	16.07	2400	2402	2404	2405	Remicade_Batch4_03
N	P0DOX5,P01857	TKPREEQYNSTYR_3_4_1_0_0	3116.34	0.5295	1039.45	3	14.92	2047	2048	2051	2052	Remicade_Batch5_01
N	P0DOX5,P01857	TKPREEQYNSTYR_3_4_1_0_0	3116.34	0.5295	1039.45	3	16.07	2364	2365	2367	2368	Remicade_Batch5_01
N	P0DOX5,P01857	TKPREEQYNSTYR_3_4_1_0_0	3116.34	0.5295	1039.45	3	15.5	2210	2211	2213	2214	Remicade_Batch5_01
N	P0DOX5,P01857	TKPREEQYNSTYR_3_4_1_0_0	3116.34	2.7677	779.844	4	15.68	2260	2261	2263	2264	Remicade_Batch5_01
N	P0DOX5,P01857	TKPREEQYNSTYR_3_4_1_0_0	3116.34	2.7677	779.844	4	16.23	2405	2406	2408	2409	Remicade_Batch5_01
N	P0DOX5,P01857	TKPREEQYNSTYR_3_4_1_0_0	3116.34	0.5295	1039.45	3	14.76	2078	2082	2085	2086	Remicade_Batch5_02
N	P0DOX5,P01857	TKPREEQYNSTYR_3_4_1_0_0	3116.34	0.5295	1039.45	3	15.34	2242	2243	2245	2246	Remicade_Batch5_02
N	P0DOX5,P01857	TKPREEQYNSTYR_3_4_1_0_0	3116.34	0.5295	1039.45	3	16.73	2619	2620	2622	2623	Remicade_Batch5_02
N	P0DOX5,P01857	TKPREEQYNSTYR_3_4_1_0_0	3116.34	4.4363	779.845	4	16.07	2440	2441	2443	2444	Remicade_Batch5_02
N	P0DOX5,P01857	TKPREEQYNSTYR_3_4_1_0_0	3116.34	1.3558	779.842	4	14.76	2078	2080	2083	2084	Remicade_Batch5_02
N	P0DOX5,P01857	TKPREEQYNSTYR_3_4_1_0_0	3116.34	4.4363	779.845	4	15.51	2286	2288	2291	2292	Remicade_Batch5_02
N	P0DOX5,P01857	TKPREEQYNSTYR_3_4_1_0_0	3116.34	4.4363	779.845	4	16.62	2591	2592	2594	2595	Remicade_Batch5_02
N	P0DOX5,P01857	TKPREEQYNSTYR_3_4_1_0_0	3116.34	0.9145	1039.45	3	14.84	2063	2064	2067	2068	Remicade_Batch5_03
N	P0DOX5,P01857	TKPREEQYNSTYR_3_4_1_0_0	3116.34	0.9145	1039.45	3	15.45	2232	2234	2237	2238	Remicade_Batch5_03
N	P0DOX5,P01857	TKPREEQYNSTYR_3_4_1_0_0	3116.34	0.2166	1558.68	2	15.09	2127	2140	2143		Remicade_Batch5_03
N	P0DOX5,P01857	TKPREEQYNSTYR_3_4_1_0_0	3116.34	2.511	779.843	4	14.85	2063	2065	2069	2070	Remicade_Batch5_03
N	P0DOX5,P01857	TKPREEQYNSTYR_3_4_1_0_0	3116.34	6.2333	779.846	4	17.38	2778	2779	2781	2782	Remicade_Batch5_03
N	P0DOX5,P01857	TKPREEQYNSTYR_3_4_1_0_0	3116.34	6.2333	779.846	4	17.15	2708	2713			Remicade_Batch5_03
N	P0DOX5,P01857	TKPREEQYNSTYR_4_3_0_0_0	2929.26	0.8961	733.071	4	15.23	2156	2158	2161	2162	Remicade_Batch1_01
N	P0DOX5,P01857	TKPREEQYNSTYR_4_3_0_0_0	2929.26	0.3328	733.07	4	15.09	2197	2199	2202	2203	Remicade_Batch1_02
N	P0DOX5,P01857	TKPREEQYNSTYR_4_3_0_0_0	2929.26	5.6584	733.066	4	15.12	2182	2198	2203	2204	Remicade_Batch1_03
N	P0DOX5,P01857	TKPREEQYNSTYR_4_3_0_0_0	2929.26	0.0768	733.07	4	15	2133	2141	2145	2146	Remicade_Batch2_01
N	P0DOX5,P01857	TKPREEQYNSTYR_4_3_0_0_0	2929.26	0.3499	733.071	4	15.09	2120	2132	2135	2136	Remicade_Batch4_03
N	P0DOX5,P01857	TKPREEQYNSTYR_4_3_0_0_0	2929.26	4.566	733.067	4	15.11	2144	2147	2149	2150	Remicade_Batch5_03
N	P0DOX5,P01857	TKPREEQYNSTYR_4_3_0_0_1	3236.35	0.2704	809.843	4	18.69	3078	3079	3081	3082	Remicade_Batch1_01
N	P0DOX5,P01857	TKPREEQYNSTYR_4_3_0_0_1	3236.35	0.2704	809.843	4	19.61	3316	3324	3327	3328	Remicade_Batch1_01
N	P0DOX5,P01857	TKPREEQYNSTYR_4_3_0_0_1	3236.35	0.0154	1079.45	3	18.71	3078	3083	3085	3086	Remicade_Batch1_01
N	P0DOX5,P01857	TKPREEQYNSTYR_4_3_0_0_1	3236.35	1.1355	809.842	4	18.43	3093	3095	3098	3099	Remicade_Batch1_02
N	P0DOX5,P01857	TKPREEQYNSTYR_4_3_0_0_1	3236.35	1.0351	1079.45	3	18.45	3093	3100	3102	3103	Remicade_Batch1_02
N	P0DOX5,P01857	TKPREEQYNSTYR_4_3_0_0_1	3236.35	0.8883	809.842	4	18.62	3148	3149	3151	3152	Remicade_Batch1_03
N	P0DOX5,P01857	TKPREEQYNSTYR_4_3_0_0_1	3236.35	1.5063	809.842	4	18.06	2985	2994	2996	2997	Remicade_Batch1_03
N	P0DOX5,P01857	TKPREEQYNSTYR_4_3_0_0_1	3236.35	1.9621	1079.45	3	18.75	3175	3180	3182	3183	Remicade_Batch1_03
N	P0DOX5,P01857	TKPREEQYNSTYR_4_3_0_0_1	3236.35	1.9621	1079.45	3	18.19	3026	3028	3031	3032	Remicade_Batch1_03
N	P0DOX5,P01857	TKPREEQYNSTYR_4_3_0_0_1	3236.35	1.2591	809.842	4	18.08	2952	2961	2964	2965	Remicade_Batch2_01
N	P0DOX5,P01857	TKPREEQYNSTYR_4_3_0_0_1	3236.35	0.5176	809.842	4	18.39	3020	3025	3027	3028	Remicade_Batch2_02
N	P0DOX5,P01857	TKPREEQYNSTYR_4_3_0_0_1	3236.35	1.4986	1079.45	3	18.41	3020	3031	3033	3034	Remicade_Batch2_02
N	P0DOX5,P01857	TKPREEQYNSTYR_4_3_0_0_1	3236.35	0.5176	809.842	4	19.47	3319	3327	3330	3331	Remicade_Batch2_02
N	P0DOX5,P01857	TKPREEQYNSTYR_4_3_0_0_1	3236.35	0.8883	809.842	4	18.57	3094	3095	3097	3098	Remicade_Batch2_03
N	P0DOX5,P01857	TKPREEQYNSTYR_4_3_0_0_1	3236.35	0.5716	1079.45	3	18.55	3077	3088	3090	3091	Remicade_Batch2_03
N	P0DOX5,P01857	TKPREEQYNSTYR_4_3_0_0_1	3236.35	1.3827	809.842	4	19.32	3281	3290	3293	3294	Remicade_Batch3_02
N	P0DOX5,P01857	TKPREEQYNSTYR_4_3_0_0_1	3236.35	0.5176	809.842	4	18.48	3063	3065	3067	3068	Remicade_Batch3_03
N	P0DOX5,P01857	TKPREEQYNSTYR_4_3_0_0_1	3236.35	2.0548	1079.45	3	18.5	3063	3070	3073	3074	Remicade_Batch3_03
N	P0DOX5,P01857	TKPREEQYNSTYR_4_3_0_0_1	3236.35	0.5948	809.843	3	18.25	2955	2958			Remicade_Batch4_01
N	P0DOX5,P01857	TKPREEQYNSTYR_4_3_0_0_1	3236.35	0.0232	809.843	4	18.08	2967	2968	2970	2971	Remicade_Batch4_02
N	P0DOX5,P01857	TKPREEQYNSTYR_4_3_0_0_1	3236.35	0.0232	809.843	4	17.99	2921	2935	2937	2938	Remicade_Batch4_02
N	P0DOX5,P01857	TKPREEQYNSTYR_4_3_0_0_1	3236.35	1.3132	1079.45	3	18.31	3019	3025	3027	3028	Remicade_Batch4_02
N	P0DOX5,P01857	TKPREEQYNSTYR_4_3_0_0_1	3236.35	0.0232	809.843	4	19.13	3248	3255	3257	3258	Remicade_Batch4_02
N	P0DOX5,P01857	TKPREEQYNSTYR_4_3_0_0_1	3236.35	1.3132	1079.45	3	18.19	2983	2996	2997	2998	Remicade_Batch4_02
N	P0DOX5,P01857	TKPREEQYNSTYR_4_3_0_0_1	3236.35	0.5176	809.842	4	17.46	2776	2783	2787	2788	Remicade_Batch4_03
N	P0DOX5,P01857	TKPREEQYNSTYR_4_3_0_0_1	3236.35	0.5176	809.842	4	18.53	3074	3076	3078	3079	Remicade_Batch4_03
N	P0DOX5,P01857	TKPREEQYNSTYR_4_3_0_0_1	3236.35	0.6412	809.842	4	18.12	2925	2928	2931	2932	Remicade_Batch5_01
N	P0DOX5,P01857	TKPREEQYNSTYR_4_3_0_0_1	3236.35	0.6412	809.842	4	18.75	3093	3104	3106		Remicade_Batch5_01
N	P0DOX5,P01857	TKPREEQYNSTYR_4_3_0_0_1	3236.35	1.4986	1079.45	3	18.08	2908	2916	2918	2919	Remicade_Batch5_01
N	P0DOX5,P01857	TKPREEQYNSTYR_4_3_0_0_1	3236.35	1.5063	809.842	4	18.2	3027	3028	3030	3031	Remicade_Batch5_02
N	P0DOX5,P01857	TKPREEQYNSTYR_4_3_0_0_1	3236.35	0.5176	809.842	4	18.03	2969	2970	2972	2973	Remicade_Batch5_03
N	P0DOX5,P01857	TKPREEQYNSTYR_4_3_0_0_1	3236.35	0.5176	809.842	4	18.68	3147	3158	3160	3161	Remicade_Batch5_03
N	P0DOX5,P01857	TKPREEQYNSTYR_4_3_0_0_1	3236.35	1.0351	1079.45	3	18.18	3000	3012	3015	3016	Remicade_Batch5_03
N	P0DOX5,P01857	TKPREEQYNSTYR_4_3_1_0_0	3075.32	0.9267	1025.78	3	15	2093	2095	2098	2099	Remicade_Batch1_01
N	P0DOX5,P01857	TKPREEQYNSTYR_4_3_1_0_0	3075.32	0.9267	1025.78	3	15.62	2253	2260	2262	2263	Remicade_Batch1_01
N	P0DOX5,P01857	TKPREEQYNSTYR_4_3_1_0_0	3075.32	0.9267	1025.78	3	19.2	3201	3213	3215	3216	Remicade_Batch1_01
N	P0DOX5,P01857	TKPREEQYNSTYR_4_3_1_0_0	3075.32	2.5851	1025.77	3	18.63	3141	3149	3151	3152	Remicade_Batch1_02
N	P0DOX5,P01857	TKPREEQYNSTYR_4_3_1_0_0	3075.32	2.5851	1025.77	3	18.57	3126	3132	3135	3136	Remicade_Batch1_02
N	P0DOX5,P01857	TKPREEQYNSTYR_4_3_1_0_0	3075.32	0.3414	1025.78	3	15	2165	2176	2180	2181	Remicade_Batch1_02
N	P0DOX5,P01857	TKPREEQYNSTYR_4_3_1_0_0	3075.32	0.1463	1025.78	3	15.09	2182	2189	2194	2195	Remicade_Batch1_03
N	P0DOX5,P01857	TKPREEQYNSTYR_4_3_1_0_0	3075.32	1.2194	1025.78	3	14.83	2071	2083	2086	2087	Remicade_Batch2_02
N	P0DOX5,P01857	TKPREEQYNSTYR_4_3_1_0_0	3075.32	3.4631	1025.77	3	18.69	3105	3115	3118	3119	Remicade_Batch2_02
N	P0DOX5,P01857	TKPREEQYNSTYR_4_3_1_0_0	3075.32	1.0243	1025.78	3	14.87	2083	2101	2105	2106	Remicade_Batch2_03
N	P0DOX5,P01857	TKPREEQYNSTYR_4_3_1_0_0	3075.32	1.8047	1025.78	3	14.93	2087	2098	2102	2103	Remicade_Batch3_01
N	P0DOX5,P01857	TKPREEQYNSTYR_4_3_1_0_0	3075.32	0.3414	1025.78	3	14.92	2087	2095	2100	2101	Remicade_Batch3_02
N	P0DOX5,P01857	TKPREEQYNSTYR_4_3_1_0_0	3075.32	1.2194	1025.78	3	18.76	3130	3143	3145	3146	Remicade_Batch3_03
N	P0DOX5,P01857	TKPREEQYNSTYR_4_3_1_0_0	3075.32	1.2194	1025.78	3	14.97	2104	2113	2116	2117	Remicade_Batch3_03
N	P0DOX5,P01857	TKPREEQYNSTYR_4_3_1_0_0	3075.32	0.2439	1025.78	3	14.94	2060	2068	2072	2073	Remicade_Batch4_01
N	P0DOX5,P01857	TKPREEQYNSTYR_4_3_1_0_0	3075.32	0.1463	1025.78	3	14.94	2109	2112	2115	2116	Remicade_Batch4_02
N	P0DOX5,P01857	TKPREEQYNSTYR_4_3_1_0_0	3075.32	0.1463	1025.78	3	14.91	2064	2081	2086	2087	Remicade_Batch4_03
N	P0DOX5,P01857	TKPREEQYNSTYR_4_3_1_0_0	3075.32	1.7071	1025.78	3	15.03	2083	2085	2088	2089	Remicade_Batch5_01
N	P0DOX5,P01857	TKPREEQYNSTYR_4_3_1_0_0	3075.32	0.439	1025.78	3	14.89	2119	2126	2129	2130	Remicade_Batch5_02
N	P0DOX5,P01857	TKPREEQYNSTYR_4_3_1_0_0	3075.32	0.9267	1025.78	3	18.39	3063	3074	3077	3078	Remicade_Batch5_03
N	P0DOX5,P01857	TKPREEQYNSTYR_4_3_1_0_0	3075.32	1.9998	1025.78	3	15.49	2232	2246	2248		Remicade_Batch5_03
N	P0DOX5,P01857	TKPREEQYNSTYR_4_3_1_0_0	3075.32	1.9998	1025.78	3	14.88	2063	2082	2085	2086	Remicade_Batch5_03
N	P0DOX5,P01857	TKPREEQYNSTYR_4_3_1_0_1	3382.41	3.9099	846.361	4	19.32	3244	3245	3247	3248	Remicade_Batch1_01
N	P0DOX5,P01857	TKPREEQYNSTYR_4_3_1_0_1	3382.41	3.9099	846.361	4	18.66	3061	3068	3070	3071	Remicade_Batch1_01
N	P0DOX5,P01857	TKPREEQYNSTYR_4_3_1_0_1	3382.41	1.2269	1128.14	3	18.71	3078	3084	3087	3088	Remicade_Batch1_01
N	P0DOX5,P01857	TKPREEQYNSTYR_4_3_1_0_1	3382.41	1.2269	1128.14	3	20.02	3427	3429	3432		Remicade_Batch1_01
N	P0DOX5,P01857	TKPREEQYNSTYR_4_3_1_0_1	3382.41	0.3474	846.357	4	19.27	3320	3322	3325	3326	Remicade_Batch1_02
N	P0DOX5,P01857	TKPREEQYNSTYR_4_3_1_0_1	3382.41	1.2269	1128.14	3	18.47	3093	3107	3110	3111	Remicade_Batch1_02
N	P0DOX5,P01857	TKPREEQYNSTYR_4_3_1_0_1	3382.41	0.3474	846.357	4	18.49	3112	3113	3115	3116	Remicade_Batch1_02
N	P0DOX5,P01857	TKPREEQYNSTYR_4_3_1_0_1	3382.41	1.2269	1128.14	3	19.31	3333	3334	3336	3337	Remicade_Batch1_02
N	P0DOX5,P01857	TKPREEQYNSTYR_4_3_1_0_1	3382.41	0.1626	1128.14	3	18.68	3161	3162	3164	3165	Remicade_Batch1_03
N	P0DOX5,P01857	TKPREEQYNSTYR_4_3_1_0_1	3382.41	4.0282	846.361	4	19.14	3279	3286	3289	3290	Remicade_Batch1_03
N	P0DOX5,P01857	TKPREEQYNSTYR_4_3_1_0_1	3382.41	4.7378	846.361	4	18.18	3026	3027	3029	3030	Remicade_Batch1_03
N	P0DOX5,P01857	TKPREEQYNSTYR_4_3_1_0_1	3382.41	1.0791	1128.14	3	19.23	3308	3311	3313	3314	Remicade_Batch1_03
N	P0DOX5,P01857	TKPREEQYNSTYR_4_3_1_0_1	3382.41	0.1626	1128.14	3	18.12	3000	3010	3012	3013	Remicade_Batch1_03
N	P0DOX5,P01857	TKPREEQYNSTYR_4_3_1_0_1	3382.41	1.493	1128.14	3	18.17	2985	2986	2988	2989	Remicade_Batch2_01
N	P0DOX5,P01857	TKPREEQYNSTYR_4_3_1_0_1	3382.41	1.493	1128.14	3	19.38	3313	3315	3318	3319	Remicade_Batch2_01
N	P0DOX5,P01857	TKPREEQYNSTYR_4_3_1_0_1	3382.41	2.0252	1128.14	3	18.5	3055	3062	3064	3065	Remicade_Batch2_02
N	P0DOX5,P01857	TKPREEQYNSTYR_4_3_1_0_1	3382.41	1.1752	846.356	4	18.49	3055	3057	3060	3061	Remicade_Batch2_02
N	P0DOX5,P01857	TKPREEQYNSTYR_4_3_1_0_1	3382.41	1.1752	846.356	4	19.16	3245	3246	3248	3249	Remicade_Batch2_02
N	P0DOX5,P01857	TKPREEQYNSTYR_4_3_1_0_1	3382.41	2.0252	1128.14	3	19.82	3416	3417	3419	3420	Remicade_Batch2_02
N	P0DOX5,P01857	TKPREEQYNSTYR_4_3_1_0_1	3382.41	2.0252	1128.14	3	18.69	3127	3129	3132	3133	Remicade_Batch2_03
N	P0DOX5,P01857	TKPREEQYNSTYR_4_3_1_0_1	3382.41	0.9387	846.357	4	19.33	3307	3308	3310	3311	Remicade_Batch2_03
N	P0DOX5,P01857	TKPREEQYNSTYR_4_3_1_0_1	3382.41	0.9387	846.357	4	18.63	3110	3111	3113	3114	Remicade_Batch2_03
N	P0DOX5,P01857	TKPREEQYNSTYR_4_3_1_0_1	3382.41	2.0252	1128.14	3	19.39	3322	3325	3327	3328	Remicade_Batch2_03
N	P0DOX5,P01857	TKPREEQYNSTYR_4_3_1_0_1	3382.41	1.5817	1128.14	3	18.31	3017	3018	3020	3021	Remicade_Batch3_01
N	P0DOX5,P01857	TKPREEQYNSTYR_4_3_1_0_1	3382.41	1.2935	846.356	4	18.27	2999	3001	3004	3005	Remicade_Batch3_01
N	P0DOX5,P01857	TKPREEQYNSTYR_4_3_1_0_1	3382.41	1.5817	1128.14	3	19.14	3238	3243	3246	3247	Remicade_Batch3_01
N	P0DOX5,P01857	TKPREEQYNSTYR_4_3_1_0_1	3382.41	0.9387	846.357	4	18.75	3126	3128	3130	3131	Remicade_Batch3_02
N	P0DOX5,P01857	TKPREEQYNSTYR_4_3_1_0_1	3382.41	1.6704	1128.14	3	18.73	3110	3124	3125		Remicade_Batch3_02
N	P0DOX5,P01857	TKPREEQYNSTYR_4_3_1_0_1	3382.41	0.9387	846.357	4	19.32	3281	3289	3291	3292	Remicade_Batch3_02
N	P0DOX5,P01857	TKPREEQYNSTYR_4_3_1_0_1	3382.41	3.7917	846.361	4	18.64	3097	3108	3110	3111	Remicade_Batch3_03
N	P0DOX5,P01857	TKPREEQYNSTYR_4_3_1_0_1	3382.41	1.2269	1128.14	3	18.72	3130	3131	3133	3134	Remicade_Batch3_03
N	P0DOX5,P01857	TKPREEQYNSTYR_4_3_1_0_1	3382.41	3.7917	846.361	4	19.29	3287	3288	3290	3291	Remicade_Batch3_03
N	P0DOX5,P01857	TKPREEQYNSTYR_4_3_1_0_1	3382.41	1.2269	1128.14	3	18.58	3081	3092	3095	3096	Remicade_Batch3_03
N	P0DOX5,P01857	TKPREEQYNSTYR_4_3_1_0_1	3382.41	1.6704	1128.14	3	18.35	2983	2984	2986	2987	Remicade_Batch4_01
N	P0DOX5,P01857	TKPREEQYNSTYR_4_3_1_0_1	3382.41	0.9387	846.357	4	18.97	3148	3161	3164		Remicade_Batch4_01
N	P0DOX5,P01857	TKPREEQYNSTYR_4_3_1_0_1	3382.41	0.9387	846.357	4	18.3	2967	2969	2972	2973	Remicade_Batch4_01
N	P0DOX5,P01857	TKPREEQYNSTYR_4_3_1_0_1	3382.41	1.6704	1128.14	3	19.04	3178	3180	3183	3184	Remicade_Batch4_01
N	P0DOX5,P01857	TKPREEQYNSTYR_4_3_1_0_1	3382.41	1.6704	1128.14	3	18.35	3035	3038	3041	3042	Remicade_Batch4_02
N	P0DOX5,P01857	TKPREEQYNSTYR_4_3_1_0_1	3382.41	1.663	846.359	4	19.54	3357	3365	3368	3369	Remicade_Batch4_02
N	P0DOX5,P01857	TKPREEQYNSTYR_4_3_1_0_1	3382.41	1.663	846.359	4	19.86	3450	3456	3458		Remicade_Batch4_02
N	P0DOX5,P01857	TKPREEQYNSTYR_4_3_1_0_1	3382.41	1.663	846.359	4	18.16	2983	2990	2992	2993	Remicade_Batch4_02
N	P0DOX5,P01857	TKPREEQYNSTYR_4_3_1_0_1	3382.41	0.0739	1128.14	3	19.58	3372	3377	3379	3380	Remicade_Batch4_02
N	P0DOX5,P01857	TKPREEQYNSTYR_4_3_1_0_1	3382.41	1.663	846.359	4	18.21	2999	3001			Remicade_Batch4_02
N	P0DOX5,P01857	TKPREEQYNSTYR_4_3_1_0_1	3382.41	2.1139	1128.14	3	17.52	2793	2801	2803	2804	Remicade_Batch4_03
N	P0DOX5,P01857	TKPREEQYNSTYR_4_3_1_0_1	3382.41	0.3696	1128.14	3	19.03	3213	3214	3216	3217	Remicade_Batch4_03
N	P0DOX5,P01857	TKPREEQYNSTYR_4_3_1_0_1	3382.41	1.8478	1128.14	3	18.23	2958	2959	2961	2962	Remicade_Batch5_01
N	P0DOX5,P01857	TKPREEQYNSTYR_4_3_1_0_1	3382.41	1.1752	846.356	4	19	3174	3175	3177	3178	Remicade_Batch5_01
N	P0DOX5,P01857	TKPREEQYNSTYR_4_3_1_0_1	3382.41	1.1752	846.356	4	18.19	2941	2948	2950	2951	Remicade_Batch5_01
N	P0DOX5,P01857	TKPREEQYNSTYR_4_3_1_0_1	3382.41	1.8478	1128.14	3	19	3174	3176	3179	3180	Remicade_Batch5_01
N	P0DOX5,P01857	TKPREEQYNSTYR_4_3_1_0_1	3382.41	3.2004	846.36	4	19	3251	3253	3256	3257	Remicade_Batch5_02
N	P0DOX5,P01857	TKPREEQYNSTYR_4_3_1_0_1	3382.41	1.0569	846.356	4	18.26	3042	3043	3045	3046	Remicade_Batch5_02
N	P0DOX5,P01857	TKPREEQYNSTYR_4_3_1_0_1	3382.41	1.6704	1128.14	3	18.32	3059	3061	3063	3064	Remicade_Batch5_02
N	P0DOX5,P01857	TKPREEQYNSTYR_4_3_1_0_1	3382.41	0.7243	1128.14	3	19.04	3264	3265	3267	3268	Remicade_Batch5_02
N	P0DOX5,P01857	TKPREEQYNSTYR_4_3_1_0_1	3382.41	0.3622	846.358	4	18.31	3049	3050	3052	3053	Remicade_Batch5_03
N	P0DOX5,P01857	TKPREEQYNSTYR_4_3_1_0_1	3382.41	1.4043	1128.14	3	18.84	3193	3201	3203	3204	Remicade_Batch5_03
N	P0DOX5,P01857	TKPREEQYNSTYR_4_3_1_0_1	3382.41	1.4043	1128.14	3	18.12	2982	2994	2996	2997	Remicade_Batch5_03
N	P0DOX5,P01857	TKPREEQYNSTYR_4_3_1_1_0	3366.41	1.463	842.36	4	19.13	3276	3284	3286	3287	Remicade_Batch1_02
N	P0DOX5,P01857	TKPREEQYNSTYR_4_3_1_1_0	3366.41	0.2748	842.359	4	18.76	3140	3143	3145	3146	Remicade_Batch3_01
N	P0DOX5,P01857	TKPREEQYNSTYR_4_4_1_0_0	3278.4	0.0153	1093.47	3	14.99	2093	2094	2096	2097	Remicade_Batch1_01
N	P0DOX5,P01857	TKPREEQYNSTYR_4_4_1_0_0	3278.4	5.3837	1093.46	3	15.6	2253	2255	2258	2259	Remicade_Batch1_01
N	P0DOX5,P01857	TKPREEQYNSTYR_4_4_1_0_0	3278.4	2.2343	820.356	4	17.68	2801	2803	2806	2807	Remicade_Batch1_01
N	P0DOX5,P01857	TKPREEQYNSTYR_4_4_1_0_0	3278.4	2.2343	820.356	4	17.07	2640	2642	2645	2646	Remicade_Batch1_01
N	P0DOX5,P01857	TKPREEQYNSTYR_4_4_1_0_0	3278.4	2.2343	820.356	4	16.46	2476	2477	2479	2480	Remicade_Batch1_01
N	P0DOX5,P01857	TKPREEQYNSTYR_4_4_1_0_0	3278.4	2.2343	820.356	4	18.39	2976	2987	2990	2991	Remicade_Batch1_01
N	P0DOX5,P01857	TKPREEQYNSTYR_4_4_1_0_0	3278.4	2.2343	820.356	4	15.87	2326	2327	2329	2330	Remicade_Batch1_01
N	P0DOX5,P01857	TKPREEQYNSTYR_4_4_1_0_0	3278.4	0.5338	1093.47	3	14.92	2144	2145	2148	2149	Remicade_Batch1_02
N	P0DOX5,P01857	TKPREEQYNSTYR_4_4_1_0_0	3278.4	3.3324	820.357	4	16.41	2550	2552	2555	2556	Remicade_Batch1_02
N	P0DOX5,P01857	TKPREEQYNSTYR_4_4_1_0_0	3278.4	3.3324	820.357	4	17.66	2873	2881	2884	2885	Remicade_Batch1_02
N	P0DOX5,P01857	TKPREEQYNSTYR_4_4_1_0_0	3278.4	3.3324	820.357	4	17.05	2722	2723	2725	2726	Remicade_Batch1_02
N	P0DOX5,P01857	TKPREEQYNSTYR_4_4_1_0_0	3278.4	3.3324	820.357	4	15.26	2243	2244	2246	2247	Remicade_Batch1_02
N	P0DOX5,P01857	TKPREEQYNSTYR_4_4_1_0_0	3278.4	0.0153	1093.47	3	15.48	2306	2307	2309	2310	Remicade_Batch1_02
N	P0DOX5,P01857	TKPREEQYNSTYR_4_4_1_0_0	3278.4	0.0153	1093.47	3	16.4	2534	2548	2549		Remicade_Batch1_02
N	P0DOX5,P01857	TKPREEQYNSTYR_4_4_1_0_0	3278.4	1.1744	1093.47	3	15.03	2158	2161	2166	2167	Remicade_Batch1_03
N	P0DOX5,P01857	TKPREEQYNSTYR_4_4_1_0_0	3278.4	4.8423	820.351	4	16.36	2524	2532	2535	2536	Remicade_Batch1_03
N	P0DOX5,P01857	TKPREEQYNSTYR_4_4_1_0_0	3278.4	4.8423	820.351	4	16.99	2697	2698	2700	2701	Remicade_Batch1_03
N	P0DOX5,P01857	TKPREEQYNSTYR_4_4_1_0_0	3278.4	4.8423	820.351	4	17.54	2843	2844	2846	2847	Remicade_Batch1_03
N	P0DOX5,P01857	TKPREEQYNSTYR_4_4_1_0_0	3278.4	4.8423	820.351	4	15.08	2182	2183	2185	2186	Remicade_Batch1_03
N	P0DOX5,P01857	TKPREEQYNSTYR_4_4_1_0_0	3278.4	4.8423	820.351	4	15.72	2344	2358	2360	2361	Remicade_Batch1_03
N	P0DOX5,P01857	TKPREEQYNSTYR_4_4_1_0_0	3278.4	1.0142	820.356	4	20.11	3546	3547	3549		Remicade_Batch1_03
N	P0DOX5,P01857	TKPREEQYNSTYR_4_4_1_0_0	3278.4	1.3802	820.356	4	16.04	2418	2420	2423	2424	Remicade_Batch2_01
N	P0DOX5,P01857	TKPREEQYNSTYR_4_4_1_0_0	3278.4	1.3802	820.356	4	14.91	2106	2107	2110	2111	Remicade_Batch2_01
N	P0DOX5,P01857	TKPREEQYNSTYR_4_4_1_0_0	3278.4	1.3802	820.356	4	17.37	2770	2771	2773	2774	Remicade_Batch2_01
N	P0DOX5,P01857	TKPREEQYNSTYR_4_4_1_0_0	3278.4	1.3802	820.356	4	15.47	2262	2263	2265	2266	Remicade_Batch2_01
N	P0DOX5,P01857	TKPREEQYNSTYR_4_4_1_0_0	3278.4	1.3802	820.356	4	16.82	2610	2623	2626		Remicade_Batch2_01
N	P0DOX5,P01857	TKPREEQYNSTYR_4_4_1_0_0	3278.4	0.0763	1093.47	3	14.82	2071	2073	2077	2078	Remicade_Batch2_02
N	P0DOX5,P01857	TKPREEQYNSTYR_4_4_1_0_0	3278.4	2.2801	820.353	4	16.69	2572	2574	2577	2578	Remicade_Batch2_02
N	P0DOX5,P01857	TKPREEQYNSTYR_4_4_1_0_0	3278.4	2.2801	820.353	4	14.81	2071	2072	2075	2076	Remicade_Batch2_02
N	P0DOX5,P01857	TKPREEQYNSTYR_4_4_1_0_0	3278.4	2.2801	820.353	4	16.12	2425	2426	2428	2429	Remicade_Batch2_02
N	P0DOX5,P01857	TKPREEQYNSTYR_4_4_1_0_0	3278.4	2.2801	820.353	4	15.45	2246	2247	2249	2250	Remicade_Batch2_02
N	P0DOX5,P01857	TKPREEQYNSTYR_4_4_1_0_0	3278.4	0.0763	1093.47	3	15.47	2246	2253	2255	2256	Remicade_Batch2_02
N	P0DOX5,P01857	TKPREEQYNSTYR_4_4_1_0_0	3278.4	2.2801	820.353	4	17.25	2725	2726	2728		Remicade_Batch2_02
N	P0DOX5,P01857	TKPREEQYNSTYR_4_4_1_0_0	3278.4	0.0763	1093.47	3	16.06	2409	2410	2412		Remicade_Batch2_02
N	P0DOX5,P01857	TKPREEQYNSTYR_4_4_1_0_0	3278.4	3.3324	820.357	4	15.39	2238	2239	2241	2242	Remicade_Batch2_03
N	P0DOX5,P01857	TKPREEQYNSTYR_4_4_1_0_0	3278.4	3.3324	820.357	4	15.95	2387	2388	2390	2391	Remicade_Batch2_03
N	P0DOX5,P01857	TKPREEQYNSTYR_4_4_1_0_0	3278.4	3.3324	820.357	4	17.2	2720	2723	2725	2726	Remicade_Batch2_03
N	P0DOX5,P01857	TKPREEQYNSTYR_4_4_1_0_0	3278.4	3.3324	820.357	4	16.62	2563	2564	2566	2567	Remicade_Batch2_03
N	P0DOX5,P01857	TKPREEQYNSTYR_4_4_1_0_0	3278.4	3.3324	820.357	4	18.16	2969	2977	2979	2980	Remicade_Batch2_03
N	P0DOX5,P01857	TKPREEQYNSTYR_4_4_1_0_0	3278.4	0.6253	1093.47	3	14.85	2063	2065	2068	2069	Remicade_Batch3_01
N	P0DOX5,P01857	TKPREEQYNSTYR_4_4_1_0_0	3278.4	2.8444	820.357	4	14.86	2063	2070	2073	2074	Remicade_Batch3_01
N	P0DOX5,P01857	TKPREEQYNSTYR_4_4_1_0_0	3278.4	2.8444	820.357	4	17.23	2723	2724	2726	2727	Remicade_Batch3_01
N	P0DOX5,P01857	TKPREEQYNSTYR_4_4_1_0_0	3278.4	2.8444	820.357	4	16.54	2524	2535	2538	2539	Remicade_Batch3_01
N	P0DOX5,P01857	TKPREEQYNSTYR_4_4_1_0_0	3278.4	0.4728	1093.47	3	17.26	2725	2732	2734	2735	Remicade_Batch3_02
N	P0DOX5,P01857	TKPREEQYNSTYR_4_4_1_0_0	3278.4	1.3802	820.356	4	17	2655	2663	2666	2667	Remicade_Batch3_02
N	P0DOX5,P01857	TKPREEQYNSTYR_4_4_1_0_0	3278.4	0.5338	1093.47	3	14.84	2067	2069	2073	2074	Remicade_Batch3_03
N	P0DOX5,P01857	TKPREEQYNSTYR_4_4_1_0_0	3278.4	2.7224	820.357	4	16.43	2498	2500	2503	2504	Remicade_Batch3_03
N	P0DOX5,P01857	TKPREEQYNSTYR_4_4_1_0_0	3278.4	0.5338	1093.47	3	15.46	2233	2241	2243		Remicade_Batch3_03
N	P0DOX5,P01857	TKPREEQYNSTYR_4_4_1_0_0	3278.4	1.7463	820.356	4	16.07	2358	2360	2362	2363	Remicade_Batch4_01
N	P0DOX5,P01857	TKPREEQYNSTYR_4_4_1_0_0	3278.4	1.7463	820.356	4	16.68	2520	2531	2533	2534	Remicade_Batch4_01
N	P0DOX5,P01857	TKPREEQYNSTYR_4_4_1_0_0	3278.4	1.7463	820.356	4	14.86	2039	2041	2045	2046	Remicade_Batch4_01
N	P0DOX5,P01857	TKPREEQYNSTYR_4_4_1_0_0	3278.4	1.7463	820.356	4	15.45	2198	2199	2201	2202	Remicade_Batch4_01
N	P0DOX5,P01857	TKPREEQYNSTYR_4_4_1_0_0	3278.4	0.3813	1093.47	3	14.83	2073	2076	2081	2082	Remicade_Batch4_02
N	P0DOX5,P01857	TKPREEQYNSTYR_4_4_1_0_0	3278.4	1.5023	820.356	4	14.83	2073	2074	2077	2078	Remicade_Batch4_02
N	P0DOX5,P01857	TKPREEQYNSTYR_4_4_1_0_0	3278.4	1.5023	820.356	4	16.11	2417	2419	2422	2423	Remicade_Batch4_02
N	P0DOX5,P01857	TKPREEQYNSTYR_4_4_1_0_0	3278.4	1.5023	820.356	4	16.7	2572	2580	2582	2583	Remicade_Batch4_02
N	P0DOX5,P01857	TKPREEQYNSTYR_4_4_1_0_0	3278.4	0.7168	1093.47	3	15.24	2166	2174	2177	2178	Remicade_Batch4_03
N	P0DOX5,P01857	TKPREEQYNSTYR_4_4_1_0_0	3278.4	0.7702	820.355	4	16.58	2539	2541	2544	2545	Remicade_Batch4_03
N	P0DOX5,P01857	TKPREEQYNSTYR_4_4_1_0_0	3278.4	0.7702	820.355	4	15.99	2370	2382	2385		Remicade_Batch4_03
N	P0DOX5,P01857	TKPREEQYNSTYR_4_4_1_0_0	3278.4	0.7702	820.355	4	14.93	2088	2089	2092	2093	Remicade_Batch4_03
N	P0DOX5,P01857	TKPREEQYNSTYR_4_4_1_0_0	3278.4	0.1983	1093.47	3	14.92	2047	2049	2053	2054	Remicade_Batch5_01
N	P0DOX5,P01857	TKPREEQYNSTYR_4_4_1_0_0	3278.4	0.6482	820.355	4	15.13	2111	2112	2114	2115	Remicade_Batch5_01
N	P0DOX5,P01857	TKPREEQYNSTYR_4_4_1_0_0	3278.4	2.9664	820.357	4	15.75	2277	2279	2282	2283	Remicade_Batch5_01
N	P0DOX5,P01857	TKPREEQYNSTYR_4_4_1_0_0	3278.4	2.9664	820.357	4	16.46	2466	2467	2469	2470	Remicade_Batch5_01
N	P0DOX5,P01857	TKPREEQYNSTYR_4_4_1_0_0	3278.4	2.9664	820.357	4	17.32	2684	2696	2698	2699	Remicade_Batch5_01
N	P0DOX5,P01857	TKPREEQYNSTYR_4_4_1_0_0	3278.4	0.4728	1093.47	3	14.77	2078	2089	2094	2095	Remicade_Batch5_02
N	P0DOX5,P01857	TKPREEQYNSTYR_4_4_1_0_0	3278.4	0.4728	1093.47	3	15.35	2242	2244	2247	2248	Remicade_Batch5_02
N	P0DOX5,P01857	TKPREEQYNSTYR_4_4_1_0_0	3278.4	0.3813	1093.47	3	14.86	2063	2073	2076	2077	Remicade_Batch5_03
N	P0DOX5,P01857	TKPREEQYNSTYR_4_4_1_0_0	3278.4	4.7203	820.351	4	14.85	2063	2066	2071	2072	Remicade_Batch5_03
N	P0DOX5,P01857	TKPREEQYNSTYR_4_4_1_0_0	3278.4	4.7203	820.351	4	15.61	2280	2281	2283	2284	Remicade_Batch5_03
N	P0DOX5,P01857	TKPREEQYNSTYR_4_4_1_0_0	3278.4	0.3813	1093.47	3	15.45	2232	2233	2235	2236	Remicade_Batch5_03
N	P0DOX5,P01857	TKPREEQYNSTYR_4_4_1_0_1	3585.49	1.018	1195.83	3	18.94	3141	3148	3151	3152	Remicade_Batch1_01
N	P0DOX5,P01857	TKPREEQYNSTYR_4_4_1_0_1	3585.49	1.9384	1195.83	3	18.57	3126	3131	3133	3134	Remicade_Batch1_02
N	P0DOX5,P01857	TKPREEQYNSTYR_4_4_1_0_1	3585.49	1.9384	1195.83	3	19.39	3348	3354	3356	3357	Remicade_Batch1_02
N	P0DOX5,P01857	TKPREEQYNSTYR_4_4_1_0_1	3585.49	0.265	1195.83	3	18.52	3119	3124	3127	3128	Remicade_Batch1_03
N	P0DOX5,P01857	TKPREEQYNSTYR_4_4_1_0_1	3585.49	2.1057	1195.83	3	18.34	3033	3035	3038	3039	Remicade_Batch2_01
N	P0DOX5,P01857	TKPREEQYNSTYR_4_4_1_0_1	3585.49	1.8547	1195.83	3	18.66	3105	3106	3108	3109	Remicade_Batch2_02
N	P0DOX5,P01857	TKPREEQYNSTYR_4_4_1_0_1	3585.49	2.1894	1195.83	3	18.55	3083	3085	3087	3088	Remicade_Batch3_01
N	P0DOX5,P01857	TKPREEQYNSTYR_4_4_1_0_1	3585.49	2.1894	1195.83	3	18.83	3145	3153	3156	3157	Remicade_Batch3_02
N	P0DOX5,P01857	TKPREEQYNSTYR_4_4_1_0_1	3585.49	2.5171	897.13	4	18.73	3130	3132	3135	3136	Remicade_Batch3_03
N	P0DOX5,P01857	TKPREEQYNSTYR_4_4_1_0_1	3585.49	1.269	1195.83	3	18.94	3191	3193	3195	3196	Remicade_Batch3_03
N	P0DOX5,P01857	TKPREEQYNSTYR_4_4_1_0_1	3585.49	1.269	1195.83	3	18.53	3081	3088	3090	3091	Remicade_Batch4_02
N	P0DOX5,P01857	TKPREEQYNSTYR_4_4_1_0_1	3585.49	1.269	1195.83	3	19.64	3388	3394	3396	3397	Remicade_Batch4_02
N	P0DOX5,P01857	TKPREEQYNSTYR_4_4_1_0_1	3585.49	1.269	1195.83	3	17.8	2885	2886	2888	2889	Remicade_Batch4_03
N	P0DOX5,P01857	TKPREEQYNSTYR_4_4_1_0_1	3585.49	0.7321	897.128	4	18.33	3017	3022	3024	3025	Remicade_Batch4_03
N	P0DOX5,P01857	TKPREEQYNSTYR_4_4_1_0_1	3585.49	0.7321	897.128	4	17.69	2854	2855	2857	2858	Remicade_Batch4_03
N	P0DOX5,P01857	TKPREEQYNSTYR_4_4_1_0_1	3585.49	2.1894	1195.83	3	18.3	2977	2979	2982	2983	Remicade_Batch5_01
[truncated: 242 more rows]

## Sheet: Supplementary Table S4.
Glycan_Types	Annotations	Glycopeptides	CalMass	Delta_PPM	m/z	z	RT	HCD_scan	MS_scan	CID_scan	ETD_scan	Raw File
N	P0DOX5,P01857	EEQYNSTYR_3_2_0_0_0	2081.83	0.4924	1041.42	3	23.19	4432	4430			Remsima_Batch1_01
N	P0DOX5,P01857	EEQYNSTYR_3_2_0_0_0	2081.83	1.9454	694.616	3	22.51	4240	4233	4243	4244	Remsima_Batch1_01
N	P0DOX5,P01857	EEQYNSTYR_3_2_1_0_0	2227.89	1.0436	1114.45	3	22.95	4363	4351			Remsima_Batch1_01
N	P0DOX5,P01857	EEQYNSTYR_3_2_1_0_0	2227.89	1.0436	1114.45	3	23.54	4529	4523			Remsima_Batch1_01
N	P0DOX5,P01857	EEQYNSTYR_3_2_1_0_0	2227.89	0.5723	1114.45	3	31.48	6883	6867			Remsima_Batch1_01
N	P0DOX5,P01857	EEQYNSTYR_3_3_0_0_0	2284.91	0.0656	762.308	3	23.15	4419	4411	4422	4423	Remsima_Batch1_01
N	P0DOX5,P01857	EEQYNSTYR_3_3_1_0_0	2430.97	0.5451	1215.99	2	21.82	4044	4032	4046	4047	Remsima_Batch1_01
N	P0DOX5,P01857	EEQYNSTYR_3_3_1_0_0	2430.97	0.5451	1215.99	2	22.78	4312	4304	4315	4316	Remsima_Batch1_01
N	P0DOX5,P01857	EEQYNSTYR_3_3_1_0_0	2430.97	0.5451	1215.99	2	23.35	4475	4474	4477	4478	Remsima_Batch1_01
N	P0DOX5,P01857	EEQYNSTYR_3_3_1_0_0	2430.97	0.5451	1215.99	2	23.9	4630	4629	4632	4633	Remsima_Batch1_01
N	P0DOX5,P01857	EEQYNSTYR_3_3_1_0_0	2430.97	0.5451	1215.99	2	24.51	4791	4786	4793	4794	Remsima_Batch1_01
N	P0DOX5,P01857	EEQYNSTYR_3_3_1_0_0	2430.97	0.5451	1215.99	2	25.22	4990	4984	4992		Remsima_Batch1_01
N	P0DOX5,P01857	EEQYNSTYR_3_3_1_0_0	2430.97	0.5451	1215.99	2	26.39	5338	5333	5341	5342	Remsima_Batch1_01
N	P0DOX5,P01857	EEQYNSTYR_3_3_1_0_0	2430.97	0.5451	1215.99	2	27.07	5522	5515	5524		Remsima_Batch1_01
N	P0DOX5,P01857	EEQYNSTYR_3_4_0_0_0	2487.99	0.0301	1244.5	2	23.3	4462	4460	4465	4466	Remsima_Batch1_01
N	P0DOX5,P01857	EEQYNSTYR_3_4_1_0_0	2634.05	0.9681	878.688	3	21.93	4080	4079	4082	4083	Remsima_Batch1_01
N	P0DOX5,P01857	EEQYNSTYR_3_4_1_0_0	2634.05	0.9681	878.688	3	23.13	4412	4411	4414	4415	Remsima_Batch1_01
N	P0DOX5,P01857	EEQYNSTYR_3_4_1_0_0	2634.05	0.9681	878.688	3	23.73	4582	4581	4584	4585	Remsima_Batch1_01
N	P0DOX5,P01857	EEQYNSTYR_3_4_1_0_0	2634.05	0.9681	878.688	3	24.29	4728	4727	4730	4731	Remsima_Batch1_01
N	P0DOX5,P01857	EEQYNSTYR_3_4_1_0_0	2634.05	0.9681	878.688	3	24.88	4893	4892	4895	4896	Remsima_Batch1_01
N	P0DOX5,P01857	EEQYNSTYR_3_4_1_0_0	2634.05	0.9681	878.688	3	25.49	5071	5070	5073	5074	Remsima_Batch1_01
N	P0DOX5,P01857	EEQYNSTYR_3_4_1_0_0	2634.05	0.9681	878.688	3	26.11	5252	5251	5254	5255	Remsima_Batch1_01
N	P0DOX5,P01857	EEQYNSTYR_3_4_1_0_0	2634.05	0.9681	878.688	3	26.66	5415	5413	5417	5418	Remsima_Batch1_01
N	P0DOX5,P01857	EEQYNSTYR_3_4_1_0_0	2634.05	0.9681	878.688	3	27.22	5564	5563	5566	5567	Remsima_Batch1_01
N	P0DOX5,P01857	EEQYNSTYR_3_4_1_0_0	2634.05	1.2054	1317.53	2	27.28	5581	5578	5583	5584	Remsima_Batch1_01
N	P0DOX5,P01857	EEQYNSTYR_3_4_1_0_0	2634.05	1.6515	878.689	3	27.79	5740	5737	5742	5743	Remsima_Batch1_01
N	P0DOX5,P01857	EEQYNSTYR_4_2_0_0_0	2243.88	4.4788	748.636	4	22.49	4234	4233			Remsima_Batch1_01
N	P0DOX5,P01857	EEQYNSTYR_4_2_0_0_0	2243.88	0.7019	1122.45	2	22.72	4297	4289	4300	4301	Remsima_Batch1_01
N	P0DOX5,P01857	EEQYNSTYR_4_2_1_0_0	2389.94	0.1151	1195.47	2	22.85	4331	4317	4333		Remsima_Batch1_01
N	P0DOX5,P01857	EEQYNSTYR_4_2_1_0_0	2389.94	1.0356	1195.48	2	31.18	6787	6775	6789	6790	Remsima_Batch1_01
N	P0DOX5,P01857	EEQYNSTYR_4_3_0_0_1	2754.05	1.0711	918.69	2	31.66	6941	6935			Remsima_Batch1_01
N	P0DOX5,P01857	EEQYNSTYR_4_3_0_0_1	2754.05	0.7534	1377.53	2	31.74	6971	6954	6972		Remsima_Batch1_01
N	P0DOX5,P01857	EEQYNSTYR_4_3_1_0_0	2593.02	0.1735	865.012	3	23.37	4482	4474	4485	4486	Remsima_Batch1_01
N	P0DOX5,P01857	EEQYNSTYR_4_3_1_0_0	2593.02	0.7424	1297.01	2	21.79	4038	4032	4040	4041	Remsima_Batch1_01
N	P0DOX5,P01857	EEQYNSTYR_4_3_1_0_0	2593.02	0.7424	1297.01	2	22.64	4277	4276	4279	4280	Remsima_Batch1_01
N	P0DOX5,P01857	EEQYNSTYR_4_3_1_0_0	2593.02	0.7424	1297.01	2	23.25	4446	4444	4449	4450	Remsima_Batch1_01
N	P0DOX5,P01857	EEQYNSTYR_4_3_1_0_0	2593.02	0.7424	1297.01	2	24	4655	4646	4658	4659	Remsima_Batch1_01
N	P0DOX5,P01857	EEQYNSTYR_4_3_1_0_1	2900.11	0.75	1450.56	2	31.36	6844	6829	6846		Remsima_Batch1_01
N	P0DOX5,P01857	EEQYNSTYR_4_3_1_0_1	2900.11	0.75	1450.56	2	31.39	6855	6847	6857	6858	Remsima_Batch1_01
N	P0DOX5,P01857	EEQYNSTYR_4_4_0_0_1	2957.13	0.8623	986.383	3	31.71	6959	6954	6961	6962	Remsima_Batch1_01
N	P0DOX5,P01857	EEQYNSTYR_4_4_1_0_0	2796.1	0.5901	932.705	3	21.7	4013	4002	4015	4016	Remsima_Batch1_01
N	P0DOX5,P01857	EEQYNSTYR_4_4_1_0_0	2796.1	0.5901	932.705	3	22.27	4172	4171	4174	4175	Remsima_Batch1_01
N	P0DOX5,P01857	EEQYNSTYR_4_4_1_0_0	2796.1	0.5901	932.705	3	22.86	4335	4334	4337	4338	Remsima_Batch1_01
N	P0DOX5,P01857	EEQYNSTYR_4_4_1_0_0	2796.1	0.5901	932.705	3	23.46	4505	4504	4507	4508	Remsima_Batch1_01
N	P0DOX5,P01857	EEQYNSTYR_4_4_1_0_0	2796.1	0.5901	932.705	3	24.12	4688	4687	4690	4691	Remsima_Batch1_01
N	P0DOX5,P01857	EEQYNSTYR_4_4_1_0_0	2796.1	0.5901	932.705	3	24.76	4860	4859	4862	4863	Remsima_Batch1_01
N	P0DOX5,P01857	EEQYNSTYR_4_4_1_0_0	2796.1	0.5901	932.705	3	25.32	5017	5015	5019	5020	Remsima_Batch1_01
N	P0DOX5,P01857	EEQYNSTYR_4_4_1_0_0	2796.1	0.5901	932.705	3	26.44	5352	5351	5354	5355	Remsima_Batch1_01
N	P0DOX5,P01857	EEQYNSTYR_4_4_1_0_0	2796.1	1.2339	932.706	3	27.05	5517	5515	5520	5521	Remsima_Batch1_01
N	P0DOX5,P01857	EEQYNSTYR_4_4_1_0_0	2796.1	1.2339	932.706	3	32.54	7205	7199	7207	7208	Remsima_Batch1_01
N	P0DOX5,P01857	EEQYNSTYR_4_4_1_0_1	3103.19	0.1772	1035.07	3	29.73	6344	6337	6346	6347	Remsima_Batch1_01
N	P0DOX5,P01857	EEQYNSTYR_4_4_1_0_1	3103.19	0.1772	1035.07	3	31.17	6783	6775	6785	6786	Remsima_Batch1_01
N	P0DOX5,P01857	EEQYNSTYR_4_4_1_0_1	3103.19	0.1772	1035.07	3	31.86	7015	7012	7017	7018	Remsima_Batch1_01
N	P0DOX5,P01857	EEQYNSTYR_4_4_1_0_1	3103.19	0.1772	1035.07	3	32.41	7174	7169	7176	7177	Remsima_Batch1_01
N	P0DOX5,P01857	EEQYNSTYR_4_4_1_0_1	3103.19	0.1772	1035.07	3	33.08	7369	7353	7372		Remsima_Batch1_01
N	P0DOX5,P01857	EEQYNSTYR_4_4_1_0_1	3103.19	1.1359	776.554	4	31.34	6838	6829	6841	6842	Remsima_Batch1_01
N	P0DOX5,P01857	EEQYNSTYR_4_4_1_0_1	3103.19	1.3615	1552.1	2	31.24	6808	6807	6810	6811	Remsima_Batch1_01
N	P0DOX5,P01857	EEQYNSTYR_4_4_1_0_1	3103.19	3.5931	1035.06	3	31.06	6751	6739	6754	6755	Remsima_Batch1_01
N	P0DOX5,P01857	EEQYNSTYR_5_2_0_0_0	2405.94	6.4216	802.655	4	20.5	3667	3662			Remsima_Batch1_01
N	P0DOX5,P01857	EEQYNSTYR_5_2_0_0_0	2405.94	1.2365	1203.47	2	21.04	3829	3823	3831	3832	Remsima_Batch1_01
N	P0DOX5,P01857	EEQYNSTYR_5_2_0_0_0	2405.94	1.2365	1203.47	2	22.44	4218	4217	4220	4221	Remsima_Batch1_01
N	P0DOX5,P01857	EEQYNSTYR_5_2_0_0_0	2405.94	1.2365	1203.47	2	23.05	4392	4384	4395	4396	Remsima_Batch1_01
N	P0DOX5,P01857	EEQYNSTYR_5_2_0_0_0	2405.94	6.4216	802.655	3	22.14	4136	4123	4138		Remsima_Batch1_01
N	P0DOX5,P01857	EEQYNSTYR_5_2_0_0_0	2405.94	6.4216	802.655	3	22.7	4290	4289	4292	4293	Remsima_Batch1_01
N	P0DOX5,P01857	EEQYNSTYR_5_3_0_0_0	2609.01	0.527	1305.01	2	22.46	4224	4217	4227	4228	Remsima_Batch1_01
N	P0DOX5,P01857	EEQYNSTYR_5_3_0_0_1	2916.11	0.1629	1458.56	2	31.46	6878	6867	6880	6881	Remsima_Batch1_01
N	P0DOX5,P01857	EEQYNSTYR_5_3_0_0_1	2916.11	0.4972	972.707	3	31.28	6819	6814	6822	6823	Remsima_Batch1_01
N	P0DOX5,P01857	EEQYNSTYR_5_3_0_0_1	2916.11	0.4972	972.707	3	31.37	6849	6847	6852	6853	Remsima_Batch1_01
N	P0DOX5,P01857	EEQYNSTYR_5_3_1_0_0	2755.07	3.2123	919.032	3	22.91	4352	4351	4354	4355	Remsima_Batch1_01
N	P0DOX5,P01857	EEQYNSTYR_5_3_1_0_0	2755.07	5.1723	919.034	3	22.35	4195	4188	4197	4198	Remsima_Batch1_01
N	P0DOX5,P01857	EEQYNSTYR_5_3_1_0_1	3062.16	0.3756	1021.39	3	31.04	6741	6739	6743	6744	Remsima_Batch1_01
N	P0DOX5,P01857	EEQYNSTYR_5_3_1_0_1	3062.16	2.1635	1531.58	2	31.11	6765	6756	6767	6768	Remsima_Batch1_01
N	P0DOX5,P01857	EEQYNSTYR_5_4_1_0_0	2958.15	0.5155	1479.58	2	23.02	4385	4384	4387	4388	Remsima_Batch1_01
N	P0DOX5,P01857	EEQYNSTYR_5_4_1_0_0	2958.15	0.524	986.723	3	31.11	6766	6756	6769	6770	Remsima_Batch1_01
N	P0DOX5,P01857	EEQYNSTYR_5_4_1_0_0	2958.15	1.5381	986.724	3	21.56	3976	3970	3979	3980	Remsima_Batch1_01
N	P0DOX5,P01857	EEQYNSTYR_5_4_1_0_0	2958.15	1.5381	986.724	3	22.16	4142	4140	4145	4146	Remsima_Batch1_01
N	P0DOX5,P01857	EEQYNSTYR_5_4_1_0_0	2958.15	1.5381	986.724	3	22.8	4318	4317	4320	4321	Remsima_Batch1_01
N	P0DOX5,P01857	EEQYNSTYR_5_4_1_0_0	2958.15	1.5381	986.724	3	23.35	4476	4474	4479	4480	Remsima_Batch1_01
N	P0DOX5,P01857	EEQYNSTYR_5_4_1_0_0	2958.15	1.5381	986.724	3	23.97	4649	4646	4652	4653	Remsima_Batch1_01
N	P0DOX5,P01857	EEQYNSTYR_5_4_1_0_0	2958.15	1.5381	986.724	3	24.69	4840	4831	4843	4844	Remsima_Batch1_01
N	P0DOX5,P01857	EEQYNSTYR_5_4_1_0_1	3265.24	0.2603	1089.09	3	29.21	6193	6190	6195	6196	Remsima_Batch1_01
N	P0DOX5,P01857	EEQYNSTYR_5_4_1_0_1	3265.24	0.2603	1089.09	3	30.92	6706	6703	6708	6709	Remsima_Batch1_01
N	P0DOX5,P01857	EEQYNSTYR_5_4_1_0_1	3265.24	0.2603	1089.09	3	31.51	6895	6886	6897	6898	Remsima_Batch1_01
N	P0DOX5,P01857	EEQYNSTYR_5_4_1_0_1	3265.24	0.2603	1089.09	3	32.16	7100	7088	7102	7103	Remsima_Batch1_01
N	P0DOX5,P01857	EEQYNSTYR_5_4_1_0_1	3265.24	1.8452	1633.12	2	31.3	6824	6814	6826		Remsima_Batch1_01
N	P0DOX5,P01857	EEQYNSTYR_5_4_1_0_2	3572.33	0.042	1191.45	3	37.68	8900	8889	8902	8903	Remsima_Batch1_01
N	P0DOX5,P01857	EEQYNSTYR_5_4_1_0_2	3572.33	2.1345	893.841	4	37.43	8820	8816	8822	8823	Remsima_Batch1_01
N	P0DOX5,P01857	EEQYNSTYR_5_4_1_1_0	3249.25	0.1693	1083.75	3	31.62	6929	6916	6931	6932	Remsima_Batch1_01
N	P0DOX5,P01857	EEQYNSTYR_6_2_0_0_0	2567.99	0.8762	856.668	3	22.62	4271	4262	4274	4275	Remsima_Batch1_01
N	P0DOX5,P01857	EEQYNSTYR_6_2_0_0_0	2567.99	1.6258	1284.5	2	22.05	4111	4108	4113	4114	Remsima_Batch1_01
N	P0DOX5,P01857	EEQYNSTYR_6_2_0_0_0	2567.99	3.2126	856.67	3	22.01	4099	4093	4102	4103	Remsima_Batch1_01
N	P0DOX5,P01857	EEQYNSTYR_6_3_0_0_0	2771.07	1.0014	1386.04	2	22.38	4202	4201	4204	4205	Remsima_Batch1_01
N	P0DOX5,P01857	EEQYNSTYR_6_3_0_0_0	2771.07	4.9981	924.365	3	22.33	4190	4188	4193	4194	Remsima_Batch1_01
N	P0DOX5,P01857	EEQYNSTYR_6_3_0_0_1	3078.16	0.5685	1026.72	3	30.92	6707	6703	6710	6711	Remsima_Batch1_01
N	P0DOX5,P01857	EEQYNSTYR_6_3_1_0_0	2917.13	1.1912	1459.07	2	22.33	4189	4188	4191	4192	Remsima_Batch1_01
N	P0DOX5,P01857	EEQYNSTYR_6_3_1_0_0	2917.13	2.8281	973.05	3	22.27	4173	4171	4176	4177	Remsima_Batch1_01
N	P0DOX5,P01857	EEQYNSTYR_6_3_1_0_1	3224.22	1.512	1612.61	2	30.7	6641	6638	6644	6645	Remsima_Batch1_01
N	P0DOX5,P01857	EEQYNSTYR_6_3_1_0_1	3224.22	2.3649	806.812	4	30.77	6660	6654	6662	6663	Remsima_Batch1_01
N	P0DOX5,P01857	EEQYNSTYR_6_3_1_0_1	3224.22	2.4967	1075.41	3	30.63	6618	6602	6621		Remsima_Batch1_01
N	P0DOX5,P01857	EEQYNSTYR_6_4_1_0_0	3120.2	1.1137	1560.61	2	22.62	4270	4262	4272	4273	Remsima_Batch1_01
N	P0DOX5,P01857	EEQYNSTYR_6_4_1_0_0	3120.2	1.4582	1040.74	3	22.51	4241	4233	4245	4246	Remsima_Batch1_01
N	P0DOX5,P01857	EEQYNSTYR_6_4_1_0_0	3120.2	1.5544	1040.74	3	21.84	4053	4048	4055	4056	Remsima_Batch1_01
N	P0DOX5,P01857	EEQYNSTYR_6_4_1_0_1	3427.3	1.1015	1714.15	2	30.83	6680	6670	6682		Remsima_Batch1_01
N	P0DOX5,P01857	EEQYNSTYR_6_4_1_0_1	3427.3	2.2613	1143.11	3	28.79	6067	6053	6069	6070	Remsima_Batch1_01
N	P0DOX5,P01857	EEQYNSTYR_6_4_1_0_1	3427.3	2.2613	1143.11	3	30.53	6584	6582	6586	6587	Remsima_Batch1_01
N	P0DOX5,P01857	EEQYNSTYR_6_4_1_0_1	3427.3	2.429	857.582	4	30.56	6597	6582	6600	6601	Remsima_Batch1_01
N	P0DOX5,P01857	EEQYNSTYR_6_5_1_0_1	3630.37	1.2809	1210.8	3	30.94	6713	6703	6715	6716	Remsima_Batch1_01
N	P0DOX5,P01857	EEQYNSTYR_6_5_1_0_1	3630.37	2.1279	908.351	4	30.89	6697	6686	6699	6700	Remsima_Batch1_01
N	P0DOX5,P01857	EEQYNSTYR_7_2_0_0_0	2730.04	1.4927	1365.53	2	21.66	4004	4002	4007		Remsima_Batch1_01
N	P0DOX5,P01857	EEQYNSTYR_7_2_0_0_0	2730.04	3.315	910.688	3	21.61	3990	3987	3992	3993	Remsima_Batch1_01
N	P0DOX5,P01857	EEQYNSTYR_7_4_1_0_0	3282.26	1.112	1094.76	3	22.41	4208	4201	4210	4211	Remsima_Batch1_01
N	P0DOX5,P01857	EEQYNSTYR_8_2_0_0_0	2892.09	0.8558	1446.55	2	21.52	3965	3955	3967	3968	Remsima_Batch1_01
N	P0DOX5,P01857	EEQYNSTYR_8_2_0_0_0	2892.09	1.9882	964.705	3	21.44	3942	3939	3944	3945	Remsima_Batch1_01
N	P0DOX5,P01857	EEQYNSTYR_9_2_0_0_0	3054.15	0.9004	1018.72	3	21.45	3947	3939	3949	3950	Remsima_Batch1_01
N	P0DOX5,P01857	TKPREEQYNSTYR_3_3_1_0_0	2913.26	4.1706	971.755	3	14.82	2091	2089	2095	2096	Remsima_Batch1_01
N	P0DOX5,P01857	TKPREEQYNSTYR_3_4_1_0_0	3116.34	1.2033	1039.45	3	14.79	2076	2060	2081	2082	Remsima_Batch1_01
N	P0DOX5,P01857	TKPREEQYNSTYR_3_4_1_0_0	3116.34	1.2033	1039.45	3	15.38	2246	2245	2248	2249	Remsima_Batch1_01
N	P0DOX5,P01857	TKPREEQYNSTYR_3_4_1_0_0	3116.34	1.2033	1039.45	3	16	2413	2406	2415	2416	Remsima_Batch1_01
N	P0DOX5,P01857	TKPREEQYNSTYR_3_4_1_0_0	3116.34	2.0697	1039.45	3	16.68	2595	2593	2598	2599	Remsima_Batch1_01
N	P0DOX5,P01857	TKPREEQYNSTYR_3_4_1_0_0	3116.34	3.1206	1558.67	2	14.83	2092	2089	2097	2098	Remsima_Batch1_01
N	P0DOX5,P01857	TKPREEQYNSTYR_3_4_1_0_0	3116.34	3.5218	779.839	4	16.63	2582	2580	2585	2586	Remsima_Batch1_01
N	P0DOX5,P01857	TKPREEQYNSTYR_3_4_1_0_0	3116.34	3.5218	779.839	4	17.17	2726	2725	2728	2729	Remsima_Batch1_01
N	P0DOX5,P01857	TKPREEQYNSTYR_4_3_0_0_1	3236.35	0.1004	809.843	4	18.58	3112	3109	3114	3115	Remsima_Batch1_01
N	P0DOX5,P01857	TKPREEQYNSTYR_4_3_1_0_1	3382.41	1.0569	846.356	4	18.62	3125	3124	3127	3128	Remsima_Batch1_01
N	P0DOX5,P01857	TKPREEQYNSTYR_4_3_1_0_1	3382.41	1.8478	1128.14	3	18.73	3158	3156	3160	3161	Remsima_Batch1_01
N	P0DOX5,P01857	TKPREEQYNSTYR_4_4_1_0_0	3278.4	2.7224	820.357	4	18.48	3081	3065			Remsima_Batch1_01
N	P0DOX5,P01857	TKPREEQYNSTYR_4_4_1_0_0	3278.4	1.2049	1093.47	3	14.78	2066	2060	2071	2072	Remsima_Batch1_01
N	P0DOX5,P01857	TKPREEQYNSTYR_4_4_1_0_0	3278.4	1.2049	1093.47	3	15.4	2250	2245	2252	2253	Remsima_Batch1_01
N	P0DOX5,P01857	TKPREEQYNSTYR_4_4_1_0_0	3278.4	3.6222	820.352	4	14.78	2065	2060	2069	2070	Remsima_Batch1_01
N	P0DOX5,P01857	TKPREEQYNSTYR_4_4_1_0_0	3278.4	3.6222	820.352	4	15.33	2229	2228	2231	2232	Remsima_Batch1_01
N	P0DOX5,P01857	TKPREEQYNSTYR_4_4_1_0_0	3278.4	3.6222	820.352	4	15.98	2407	2406	2409	2410	Remsima_Batch1_01
N	P0DOX5,P01857	TKPREEQYNSTYR_4_4_1_0_0	3278.4	3.6222	820.352	4	16.62	2581	2580	2583	2584	Remsima_Batch1_01
N	P0DOX5,P01857	TKPREEQYNSTYR_4_4_1_0_0	3278.4	3.6222	820.352	4	17.17	2727	2725	2730	2731	Remsima_Batch1_01
N	P0DOX5,P01857	TKPREEQYNSTYR_4_4_1_0_0	3278.4	3.6222	820.352	4	17.82	2897	2896	2899	2900	Remsima_Batch1_01
N	P0DOX5,P01857	TKPREEQYNSTYR_4_4_1_0_1	3585.49	1.4363	1195.83	3	18.63	3126	3124	3129	3130	Remsima_Batch1_01
N	P0DOX5,P01857	TKPREEQYNSTYR_4_4_1_0_1	3585.49	1.4363	1195.83	3	18.92	3216	3209	3218	3219	Remsima_Batch1_01
N	P0DOX5,P01857	TKPREEQYNSTYR_4_4_1_1_0	3569.49	0.7634	893.129	4	19.01	3242	3237	3244	3245	Remsima_Batch1_01
N	P0DOX5,P01857	TKPREEQYNSTYR_5_2_0_0_0	2888.23	3.3152	722.811	3	14.79	2074	2060			Remsima_Batch1_01
N	P0DOX5,P01857	TKPREEQYNSTYR_5_2_0_0_0	2888.23	3.999	963.412	3	14.77	2064	2060	2067	2068	Remsima_Batch1_01
N	P0DOX5,P01857	TKPREEQYNSTYR_5_3_0_0_1	3398.4	1.3168	850.355	4	18.23	3007	2997	3009	3010	Remsima_Batch1_01
N	P0DOX5,P01857	TKPREEQYNSTYR_5_3_0_0_1	3398.4	1.8685	1133.47	3	18.37	3049	3048	3051	3052	Remsima_Batch1_01
N	P0DOX5,P01857	TKPREEQYNSTYR_5_3_1_0_1	3544.46	1.6857	886.869	4	18.38	3050	3048	3053	3054	Remsima_Batch1_01
N	P0DOX5,P01857	TKPREEQYNSTYR_5_3_1_0_1	3544.46	4.9796	1182.15	3	18.41	3059	3048	3061	3062	Remsima_Batch1_01
N	P0DOX5,P01857	TKPREEQYNSTYR_5_4_1_0_0	3440.45	5.2173	1147.48	3	14.88	2111	2109	2113	2114	Remsima_Batch1_01
N	P0DOX5,P01857	TKPREEQYNSTYR_5_4_1_0_1	3747.54	2.2548	1249.85	3	18.49	3087	3083	3088	3089	Remsima_Batch1_01
N	P0DOX5,P01857	TKPREEQYNSTYR_5_4_1_0_1	3747.54	2.2548	1249.85	3	18.54	3101	3100	3103	3104	Remsima_Batch1_01
N	P0DOX5,P01857	TKPREEQYNSTYR_6_3_0_0_1	3560.45	0.2106	1187.49	3	18	2943	2938	2945	2946	Remsima_Batch1_01
N	P0DOX5,P01857	TKPREEQYNSTYR_6_3_0_0_1	3560.45	3.3212	890.872	4	18.26	3014	3013	3016	3017	Remsima_Batch1_01
N	P0DOX5,P01857	TKPREEQYNSTYR_6_3_1_0_1	3706.51	0.344	927.384	4	18.06	2960	2953	2963	2964	Remsima_Batch1_01
N	P01642	TNGSPR_4_2_0_0_0	1685.69	0.1038	843.347	2	14.01	1893	1880	1896	1897	Remsima_Batch1_01
N	P01642	TNGSPR_5_2_0_0_0	1847.74	0.1218	924.373	2	13.97	1881	1880	1883	1884	Remsima_Batch1_01
N	P01642	TNGSPR_5_2_0_0_0	1847.74	0.7442	924.374	2	8.49	1177	1175	1180		Remsima_Batch1_01
N	P01642	TNGSPR_6_2_0_0_0	2009.79	0.4851	1005.4	2	11.61	1584	1583	1585	1586	Remsima_Batch1_01
N	P01642	TNGSPR_6_2_0_0_0	2009.79	0.6842	1005.4	2	12.12	1648	1647	1649	1650	Remsima_Batch1_01
N	P01642	TNGSPR_6_2_0_0_0	2009.79	0.6842	1005.4	2	12.63	1712	1711	1713	1714	Remsima_Batch1_01
N	P01642	TNGSPR_6_3_0_0_1	2519.96	0.8929	840.66	3	14.46	1980	1979	1981		Remsima_Batch1_01
N	P01642	TNGSPR_7_2_0_0_0	2171.84	0.1496	1086.43	2	8.61	1198	1197	1199		Remsima_Batch1_01
N	P01642	TNGSPR_7_2_0_0_0	2171.84	0.9554	1086.43	2	9.12	1273	1272	1274		Remsima_Batch1_01
N	P01642	TNGSPR_7_2_0_0_0	2171.84	1.3238	1086.43	2	8.11	1126	1125	1127	1128	Remsima_Batch1_01
N	P01642	TNGSPR_8_2_0_0_0	2333.9	0.6534	1167.45	2	8.55	1189	1188	1190		Remsima_Batch1_01
N	P01642	TNGSPR_8_2_0_0_0	2333.9	0.8891	1167.45	2	8.05	1117	1116	1118		Remsima_Batch1_01
N	P0DOX5,P01857	EEQYNSTYR_3_2_0_0_0	2081.83	0.3002	1041.42	3	23.52	4525	4510			Remsima_Batch1_02
N	P0DOX5,P01857	EEQYNSTYR_3_2_0_0_0	2081.83	1.9454	694.616	3	22.6	4261	4248	4263		Remsima_Batch1_02
N	P0DOX5,P01857	EEQYNSTYR_3_2_1_0_0	2227.89	0.505	1114.45	3	23.19	4423	4421			Remsima_Batch1_02
N	P0DOX5,P01857	EEQYNSTYR_3_2_1_0_0	2227.89	0.864	1114.45	3	31.48	6871	6862			Remsima_Batch1_02
N	P0DOX5,P01857	EEQYNSTYR_3_3_0_0_0	2284.91	0.5908	762.308	4	23.38	4482	4474			Remsima_Batch1_02
N	P0DOX5,P01857	EEQYNSTYR_3_3_1_0_0	2430.97	0.7096	1215.99	2	24.14	4701	4700	4703	4704	Remsima_Batch1_02
N	P0DOX5,P01857	EEQYNSTYR_3_3_1_0_0	2430.97	0.7096	1215.99	2	24.77	4869	4858	4871		Remsima_Batch1_02
N	P0DOX5,P01857	EEQYNSTYR_3_3_1_0_0	2430.97	0.7096	1215.99	2	25.37	5036	5029	5038	5039	Remsima_Batch1_02
N	P0DOX5,P01857	EEQYNSTYR_3_3_1_0_0	2430.97	0.7096	1215.99	2	25.97	5215	5204	5218	5219	Remsima_Batch1_02
N	P0DOX5,P01857	EEQYNSTYR_3_3_1_0_0	2430.97	0.9256	810.995	3	23.27	4446	4438	4448	4449	Remsima_Batch1_02
N	P0DOX5,P01857	EEQYNSTYR_3_3_1_0_0	2430.97	0.9256	810.995	3	23.88	4627	4619	4629	4630	Remsima_Batch1_02
N	P0DOX5,P01857	EEQYNSTYR_3_4_0_0_0	2487.99	0.3718	1244.5	2	23.48	4512	4510	4515	4516	Remsima_Batch1_02
N	P0DOX5,P01857	EEQYNSTYR_3_4_0_0_0	2487.99	1.2259	830.002	3	23.44	4500	4493	4502	4503	Remsima_Batch1_02
N	P0DOX5,P01857	EEQYNSTYR_3_4_1_0_0	2634.05	1.8792	878.689	3	21.92	4082	4077	4084	4085	Remsima_Batch1_02
N	P0DOX5,P01857	EEQYNSTYR_3_4_1_0_0	2634.05	1.8792	878.689	3	24.03	4671	4670	4673	4674	Remsima_Batch1_02
N	P0DOX5,P01857	EEQYNSTYR_3_4_1_0_0	2634.05	1.8792	878.689	3	24.68	4846	4845	4848	4849	Remsima_Batch1_02
N	P0DOX5,P01857	EEQYNSTYR_3_4_1_0_0	2634.05	1.8792	878.689	3	24.73	4859	4858	4861	4862	Remsima_Batch1_02
N	P0DOX5,P01857	EEQYNSTYR_3_4_1_0_0	2634.05	1.8792	878.689	3	25.3	5017	5016	5019	5020	Remsima_Batch1_02
N	P0DOX5,P01857	EEQYNSTYR_3_4_1_0_0	2634.05	1.8792	878.689	3	25.89	5191	5190	5193	5194	Remsima_Batch1_02
N	P0DOX5,P01857	EEQYNSTYR_3_4_1_0_0	2634.05	1.8792	878.689	3	26.45	5355	5354	5357	5358	Remsima_Batch1_02
N	P0DOX5,P01857	EEQYNSTYR_3_4_1_0_0	2634.05	1.8792	878.689	3	27.07	5535	5528	5538	5539	Remsima_Batch1_02
N	P0DOX5,P01857	EEQYNSTYR_3_4_1_0_0	2634.05	2.3348	878.689	3	27.67	5709	5707	5711	5712	Remsima_Batch1_02
N	P0DOX5,P01857	EEQYNSTYR_4_2_0_0_0	2243.88	4.4788	748.636	4	22.55	4249	4248			Remsima_Batch1_02
N	P0DOX5,P01857	EEQYNSTYR_4_2_0_0_0	2243.88	0.6128	1122.45	2	22.58	4255	4248	4257	4258	Remsima_Batch1_02
N	P0DOX5,P01857	EEQYNSTYR_4_3_0_0_1	2754.05	0.0999	1377.53	2	31.76	6958	6952	6960	6961	Remsima_Batch1_02
N	P0DOX5,P01857	EEQYNSTYR_4_3_0_0_1	2754.05	1.3979	918.69	3	31.68	6934	6932	6936	6937	Remsima_Batch1_02
N	P0DOX5,P01857	EEQYNSTYR_4_3_1_0_0	2593.02	0.0482	1297.01	2	30.98	6716	6713	6719	6720	Remsima_Batch1_02
N	P0DOX5,P01857	EEQYNSTYR_4_3_1_0_0	2593.02	0.3567	1297.01	2	31.6	6911	6897	6914		Remsima_Batch1_02
N	P0DOX5,P01857	EEQYNSTYR_4_3_1_0_0	2593.02	0.4049	865.012	3	23.56	4538	4529	4543	4544	Remsima_Batch1_02
N	P0DOX5,P01857	EEQYNSTYR_4_3_1_0_0	2593.02	0.511	1297.01	2	21.74	4033	4028	4035	4036	Remsima_Batch1_02
N	P0DOX5,P01857	EEQYNSTYR_4_3_1_0_0	2593.02	0.511	1297.01	2	22.75	4306	4294	4309	4310	Remsima_Batch1_02
N	P0DOX5,P01857	EEQYNSTYR_4_3_1_0_0	2593.02	0.511	1297.01	2	23.38	4481	4474	4483	4484	Remsima_Batch1_02
N	P0DOX5,P01857	EEQYNSTYR_4_3_1_0_1	2900.11	0.1207	967.375	3	31.35	6830	6829	6832	6833	Remsima_Batch1_02
N	P0DOX5,P01857	EEQYNSTYR_4_3_1_0_1	2900.11	0.1207	967.375	3	31.99	7022	7019	7024	7025	Remsima_Batch1_02
N	P0DOX5,P01857	EEQYNSTYR_4_3_1_0_1	2900.11	0.181	725.783	4	31.6	6910	6897	6912	6913	Remsima_Batch1_02
N	P0DOX5,P01857	EEQYNSTYR_4_3_1_0_1	2900.11	0.4914	1450.56	2	31.23	6793	6778	6795	6796	Remsima_Batch1_02
N	P0DOX5,P01857	EEQYNSTYR_4_3_1_1_0	2884.12	1.1962	962.045	3	32.06	7044	7032	7047	7048	Remsima_Batch1_02
N	P0DOX5,P01857	EEQYNSTYR_4_4_0_0_0	2650.04	0.3207	884.019	3	23.3	4456	4454	4459	4460	Remsima_Batch1_02
N	P0DOX5,P01857	EEQYNSTYR_4_4_0_0_0	2650.04	0.8019	1325.52	2	23.32	4462	4454	4465	4466	Remsima_Batch1_02
N	P0DOX5,P01857	EEQYNSTYR_4_4_1_0_0	2796.1	0.0268	699.78	4	23.15	4412	4405	4415	4416	Remsima_Batch1_02
N	P0DOX5,P01857	EEQYNSTYR_4_4_1_0_0	2796.1	0.6974	932.705	3	21.65	4010	4000	4013	4014	Remsima_Batch1_02
N	P0DOX5,P01857	EEQYNSTYR_4_4_1_0_0	2796.1	0.6974	932.705	3	22.68	4286	4279	4288	4289	Remsima_Batch1_02
N	P0DOX5,P01857	EEQYNSTYR_4_4_1_0_0	2796.1	0.6974	932.705	3	23.3	4455	4454	4457	4458	Remsima_Batch1_02
N	P0DOX5,P01857	EEQYNSTYR_4_4_1_0_0	2796.1	0.6974	932.705	3	23.91	4638	4636	4641	4642	Remsima_Batch1_02
N	P0DOX5,P01857	EEQYNSTYR_4_4_1_0_0	2796.1	0.6974	932.705	3	24.45	4784	4783	4786	4787	Remsima_Batch1_02
N	P0DOX5,P01857	EEQYNSTYR_4_4_1_0_0	2796.1	0.6974	932.705	3	25.02	4939	4938	4941	4942	Remsima_Batch1_02
N	P0DOX5,P01857	EEQYNSTYR_4_4_1_0_0	2796.1	0.6974	932.705	3	25.73	5142	5141	5144	5145	Remsima_Batch1_02
N	P0DOX5,P01857	EEQYNSTYR_4_4_1_0_0	2796.1	0.6974	932.705	3	26.34	5324	5322	5326	5327	Remsima_Batch1_02
N	P0DOX5,P01857	EEQYNSTYR_4_4_1_0_0	2796.1	0.6974	932.705	3	26.94	5496	5494	5498	5499	Remsima_Batch1_02
N	P0DOX5,P01857	EEQYNSTYR_4_4_1_0_0	2796.1	0.8047	932.706	3	27.51	5659	5657	5661	5662	Remsima_Batch1_02
N	P0DOX5,P01857	EEQYNSTYR_4_4_1_0_1	3103.19	0.1772	1035.07	3	30.9	6690	6676	6692		Remsima_Batch1_02
N	P0DOX5,P01857	EEQYNSTYR_4_4_1_0_1	3103.19	1.1762	1035.07	3	31.14	6763	6761	6765	6766	Remsima_Batch1_02
N	P0DOX5,P01857	EEQYNSTYR_4_4_1_0_1	3103.19	1.1762	1035.07	3	31.75	6954	6952	6956	6957	Remsima_Batch1_02
N	P0DOX5,P01857	EEQYNSTYR_4_4_1_0_1	3103.19	1.1762	1035.07	3	32.33	7126	7118	7128	7129	Remsima_Batch1_02
N	P0DOX5,P01857	EEQYNSTYR_4_4_1_0_1	3103.19	5.5507	1552.09	2	31.51	6881	6880	6883	6884	Remsima_Batch1_02
N	P0DOX5,P01857	EEQYNSTYR_4_5_1_0_0	2999.18	0.3168	1000.4	3	23.61	4551	4545	4554	4555	Remsima_Batch1_02
N	P0DOX5,P01857	EEQYNSTYR_5_2_0_0_0	2405.94	6.671	802.655	4	22.15	4144	4138			Remsima_Batch1_02
N	P0DOX5,P01857	EEQYNSTYR_5_2_0_0_0	2405.94	1.1534	1203.47	2	20.65	3719	3717	3721	3722	Remsima_Batch1_02
N	P0DOX5,P01857	EEQYNSTYR_5_2_0_0_0	2405.94	1.1534	1203.47	2	21.43	3948	3936	3950	3951	Remsima_Batch1_02
N	P0DOX5,P01857	EEQYNSTYR_5_2_0_0_0	2405.94	1.1534	1203.47	2	22.5	4234	4233	4236	4237	Remsima_Batch1_02
N	P0DOX5,P01857	EEQYNSTYR_5_2_0_0_0	2405.94	1.1534	1203.47	2	22.66	4280	4279	4282	4283	Remsima_Batch1_02
N	P0DOX5,P01857	EEQYNSTYR_5_2_0_0_0	2405.94	1.1534	1203.47	2	23.11	4400	4392	4403	4404	Remsima_Batch1_02
N	P0DOX5,P01857	EEQYNSTYR_5_2_0_0_0	2405.94	6.671	802.655	3	22.71	4295	4294	4297	4298	Remsima_Batch1_02
N	P0DOX5,P01857	EEQYNSTYR_5_2_1_0_0	2551.99	0.4996	1276.5	2	30.73	6637	6623	6638		Remsima_Batch1_02
N	P0DOX5,P01857	EEQYNSTYR_5_3_0_0_0	2609.01	1.1403	1305.01	2	22.53	4240	4233	4242	4243	Remsima_Batch1_02
N	P0DOX5,P01857	EEQYNSTYR_5_3_0_0_1	2916.11	1.1488	972.706	3	31.35	6831	6829	6834	6835	Remsima_Batch1_02
N	P0DOX5,P01857	EEQYNSTYR_5_3_0_0_1	2916.11	1.6203	1458.55	2	31.46	6867	6862	6869	6870	Remsima_Batch1_02
N	P0DOX5,P01857	EEQYNSTYR_5_3_1_0_0	2755.07	3.1034	919.032	3	22.98	4365	4364	4367	4368	Remsima_Batch1_02
N	P0DOX5,P01857	EEQYNSTYR_5_3_1_0_0	2755.07	5.9345	919.035	3	22.4	4208	4207	4210	4211	Remsima_Batch1_02
N	P0DOX5,P01857	EEQYNSTYR_5_3_1_0_1	3062.16	0.4654	1531.58	2	31.03	6733	6729	6736	6737	Remsima_Batch1_02
N	P0DOX5,P01857	EEQYNSTYR_5_3_1_0_1	3062.16	0.8246	766.297	4	31.11	6756	6744	6759	6760	Remsima_Batch1_02
N	P0DOX5,P01857	EEQYNSTYR_5_3_1_0_1	3062.16	3.0534	1021.4	3	30.95	6708	6694	6711	6712	Remsima_Batch1_02
N	P0DOX5,P01857	EEQYNSTYR_5_4_1_0_0	2958.15	0.4817	740.294	4	23.02	4377	4364	4378		Remsima_Batch1_02
N	P0DOX5,P01857	EEQYNSTYR_5_4_1_0_0	2958.15	0.524	986.723	3	27.75	5733	5723	5735	5736	Remsima_Batch1_02
N	P0DOX5,P01857	EEQYNSTYR_5_4_1_0_0	2958.15	0.524	986.723	3	31	6722	6713	6724	6725	Remsima_Batch1_02
N	P0DOX5,P01857	EEQYNSTYR_5_4_1_0_0	2958.15	1.741	986.724	3	21.52	3974	3969	3976	3977	Remsima_Batch1_02
N	P0DOX5,P01857	EEQYNSTYR_5_4_1_0_0	2958.15	1.741	986.724	3	22.19	4155	4154	4157	4158	Remsima_Batch1_02
N	P0DOX5,P01857	EEQYNSTYR_5_4_1_0_0	2958.15	1.741	986.724	3	22.77	4312	4311	4314	4315	Remsima_Batch1_02
N	P0DOX5,P01857	EEQYNSTYR_5_4_1_0_0	2958.15	1.741	986.724	3	23.36	4475	4474	4477	4478	Remsima_Batch1_02
N	P0DOX5,P01857	EEQYNSTYR_5_4_1_0_0	2958.15	1.741	986.724	3	23.99	4660	4653	4662	4663	Remsima_Batch1_02
N	P0DOX5,P01857	EEQYNSTYR_5_4_1_0_0	2958.15	1.741	986.724	3	24.59	4822	4815	4824	4825	Remsima_Batch1_02
N	P0DOX5,P01857	EEQYNSTYR_5_4_1_0_0	2958.15	1.741	986.724	3	25.19	4987	4986	4989	4990	Remsima_Batch1_02
N	P0DOX5,P01857	EEQYNSTYR_5_4_1_0_0	2958.15	1.741	986.724	3	25.8	5164	5157	5166	5167	Remsima_Batch1_02
N	P0DOX5,P01857	EEQYNSTYR_5_4_1_0_1	3265.24	0.6202	1633.12	2	31.14	6764	6761	6767	6768	Remsima_Batch1_02
N	P0DOX5,P01857	EEQYNSTYR_5_4_1_0_1	3265.24	0.6202	1633.12	2	31.19	6780	6778	6782	6783	Remsima_Batch1_02
N	P0DOX5,P01857	EEQYNSTYR_5_4_1_0_1	3265.24	0.9035	1089.09	3	29.36	6229	6227	6231	6232	Remsima_Batch1_02
N	P0DOX5,P01857	EEQYNSTYR_5_4_1_0_1	3265.24	1.3246	817.067	4	30.86	6678	6676	6681	6682	Remsima_Batch1_02
N	P0DOX5,P01857	EEQYNSTYR_5_4_1_0_2	3572.33	0.3429	893.839	4	37.48	8819	8817	8822	8823	Remsima_Batch1_02
N	P0DOX5,P01857	EEQYNSTYR_5_4_1_0_2	3572.33	1.2177	1191.45	3	37.47	8818	8817	8820	8821	Remsima_Batch1_02
N	P0DOX5,P01857	EEQYNSTYR_5_4_1_0_2	3572.33	1.2177	1191.45	3	38.04	9000	8996	9003	9004	Remsima_Batch1_02
N	P0DOX5,P01857	EEQYNSTYR_5_4_1_1_0	3249.25	0.3847	1083.75	3	31.62	6917	6915	6920	6921	Remsima_Batch1_02
N	P0DOX5,P01857	EEQYNSTYR_5_5_1_0_0	3161.23	0.1107	1054.42	3	23.52	4524	4510	4526	4527	Remsima_Batch1_02
N	P0DOX5,P01857	EEQYNSTYR_6_2_0_0_0	2567.99	0.1752	856.668	3	22.75	4305	4294	4307	4308	Remsima_Batch1_02
N	P0DOX5,P01857	EEQYNSTYR_6_2_0_0_0	2567.99	1.7037	1284.5	2	22.05	4118	4106	4121	4122	Remsima_Batch1_02
N	P0DOX5,P01857	EEQYNSTYR_6_2_0_0_0	2567.99	4.264	856.671	3	22.01	4108	4106	4111	4112	Remsima_Batch1_02
N	P0DOX5,P01857	EEQYNSTYR_6_3_0_0_0	2771.07	5.8642	924.366	3	22.38	4202	4193	4205	4206	Remsima_Batch1_02
N	P0DOX5,P01857	EEQYNSTYR_6_3_0_0_1	3078.16	0.2843	1539.58	2	30.92	6699	6694	6702	6703	Remsima_Batch1_02
N	P0DOX5,P01857	EEQYNSTYR_6_3_0_0_1	3078.16	0.7634	1026.73	3	30.83	6670	6654	6672	6673	Remsima_Batch1_02
N	P0DOX5,P01857	EEQYNSTYR_6_3_0_0_1	3078.16	1.0477	770.296	4	31.05	6738	6729	6740	6741	Remsima_Batch1_02
N	P0DOX5,P01857	EEQYNSTYR_6_3_1_0_0	2917.13	1.2598	1459.07	2	22.35	4195	4193	4198		Remsima_Batch1_02
N	P0DOX5,P01857	EEQYNSTYR_6_3_1_0_0	2917.13	5.1935	973.052	3	22.32	4187	4180	4189	4190	Remsima_Batch1_02
N	P0DOX5,P01857	EEQYNSTYR_6_3_1_0_1	3224.22	1.2871	1075.41	3	31.08	6745	6744	6747	6748	Remsima_Batch1_02
N	P0DOX5,P01857	EEQYNSTYR_6_3_1_0_1	3224.22	1.9927	806.811	4	30.66	6615	6607	6617	6618	Remsima_Batch1_02
N	P0DOX5,P01857	EEQYNSTYR_6_3_1_0_1	3224.22	2.5898	1075.41	3	30.52	6576	6575	6578	6579	Remsima_Batch1_02
N	P0DOX5,P01857	EEQYNSTYR_6_4_1_0_0	3120.2	1.1698	1040.74	3	22.61	4266	4265	4268	4269	Remsima_Batch1_02
N	P0DOX5,P01857	EEQYNSTYR_6_4_1_0_0	3120.2	1.4342	1560.61	2	22.8	4319	4311	4321	4322	Remsima_Batch1_02
N	P0DOX5,P01857	EEQYNSTYR_6_4_1_0_0	3120.2	2.1313	1040.74	3	21.85	4064	4060	4066	4067	Remsima_Batch1_02
N	P0DOX5,P01857	EEQYNSTYR_6_4_1_0_1	3427.3	3.4794	857.582	4	30.68	6624	6623	6626	6627	Remsima_Batch1_02
N	P0DOX5,P01857	EEQYNSTYR_6_4_1_0_1	3427.3	3.5742	1143.11	3	30.74	6641	6639	6643	6644	Remsima_Batch1_02
N	P0DOX5,P01857	EEQYNSTYR_6_5_1_0_1	3630.37	0.7024	1210.8	3	30.76	6646	6639	6649	6650	Remsima_Batch1_02
N	P0DOX5,P01857	EEQYNSTYR_6_5_1_0_1	3630.37	1.577	908.351	4	30.81	6666	6654	6668	6669	Remsima_Batch1_02
N	P0DOX5,P01857	EEQYNSTYR_7_2_0_0_0	2730.04	2.7655	910.688	2	22.07	4124	4123			Remsima_Batch1_02
N	P0DOX5,P01857	EEQYNSTYR_7_2_0_0_0	2730.04	0.9066	1365.53	2	21.57	3989	3985	3992	3993	Remsima_Batch1_02
N	P0DOX5,P01857	EEQYNSTYR_7_2_0_0_0	2730.04	2.2161	910.687	3	21.49	3965	3953	3967	3968	Remsima_Batch1_02
N	P0DOX5,P01857	EEQYNSTYR_7_4_1_0_0	3282.26	1.569	1094.76	3	22.48	4228	4220	4231	4232	Remsima_Batch1_02
N	P0DOX5,P01857	EEQYNSTYR_8_2_0_0_0	2892.09	0.3717	1446.55	2	21.39	3938	3936	3940	3941	Remsima_Batch1_02
N	P0DOX5,P01857	EEQYNSTYR_8_2_0_0_0	2892.09	1.3658	964.704	3	21.28	3907	3901	3909	3910	Remsima_Batch1_02
N	P0DOX5,P01857	EEQYNSTYR_8_2_0_0_0	2892.09	1.3658	964.704	3	21.9	4078	4077	4080	4081	Remsima_Batch1_02
N	P0DOX5,P01857	EEQYNSTYR_9_2_0_0_0	3054.15	1.7845	1018.72	3	21.25	3897	3885	3899	3900	Remsima_Batch1_02
N	P0DOX5,P01857	TKPREEQYNSTYR_3_3_1_0_0	2913.26	0.1545	971.759	3	15.71	2342	2335	2344	2345	Remsima_Batch1_02
N	P0DOX5,P01857	TKPREEQYNSTYR_3_3_1_0_0	2913.26	0.1545	971.759	3	16.3	2493	2486	2495	2496	Remsima_Batch1_02
N	P0DOX5,P01857	TKPREEQYNSTYR_3_4_1_0_0	3116.34	1.4921	1039.45	3	16.22	2474	2473	2476	2477	Remsima_Batch1_02
N	P0DOX5,P01857	TKPREEQYNSTYR_3_4_1_0_0	3116.34	1.7809	1039.45	3	14.83	2104	2100	2108	2109	Remsima_Batch1_02
N	P0DOX5,P01857	TKPREEQYNSTYR_3_4_1_0_0	3116.34	1.7809	1039.45	3	15.45	2270	2263	2272	2273	Remsima_Batch1_02
N	P0DOX5,P01857	TKPREEQYNSTYR_3_4_1_0_0	3116.34	6.2333	779.846	4	14.83	2105	2100	2110	2111	Remsima_Batch1_02
N	P0DOX5,P01857	TKPREEQYNSTYR_3_4_1_0_0	3116.34	6.2333	779.846	4	15.43	2264	2263	2266	2267	Remsima_Batch1_02
N	P0DOX5,P01857	TKPREEQYNSTYR_3_4_1_0_0	3116.34	6.2333	779.846	4	16.01	2422	2421	2424	2425	Remsima_Batch1_02
N	P0DOX5,P01857	TKPREEQYNSTYR_4_3_1_0_1	3382.41	2.2395	846.356	4	18.37	3059	3057	3062	3063	Remsima_Batch1_02
N	P0DOX5,P01857	TKPREEQYNSTYR_4_3_1_0_1	3382.41	2.2395	846.356	4	19.2	3302	3290	3304	3305	Remsima_Batch1_02
N	P0DOX5,P01857	TKPREEQYNSTYR_4_3_1_0_1	3382.41	3.0008	1128.14	3	18.38	3065	3057	3068	3069	Remsima_Batch1_02
N	P0DOX5,P01857	TKPREEQYNSTYR_4_3_1_0_1	3382.41	3.0008	1128.14	3	19.45	3374	3372	3376	3377	Remsima_Batch1_02
N	P0DOX5,P01857	TKPREEQYNSTYR_4_4_1_0_0	3278.4	0.7473	1093.47	3	16.04	2428	2421	2430	2431	Remsima_Batch1_02
N	P0DOX5,P01857	TKPREEQYNSTYR_4_4_1_0_0	3278.4	1.0218	1093.47	3	14.83	2103	2100	2106	2107	Remsima_Batch1_02
N	P0DOX5,P01857	TKPREEQYNSTYR_4_4_1_0_0	3278.4	1.2964	1093.47	3	15.45	2271	2263	2274	2275	Remsima_Batch1_02
N	P0DOX5,P01857	TKPREEQYNSTYR_4_4_1_0_0	3278.4	4.1102	820.351	4	15.26	2221	2220	2223	2224	Remsima_Batch1_02
N	P0DOX5,P01857	TKPREEQYNSTYR_4_4_1_0_0	3278.4	4.1102	820.351	4	15.85	2381	2380	2383	2384	Remsima_Batch1_02
N	P0DOX5,P01857	TKPREEQYNSTYR_4_4_1_0_0	3278.4	5.1626	820.359	4	16.5	2546	2545	2548	2549	Remsima_Batch1_02
N	P0DOX5,P01857	TKPREEQYNSTYR_4_4_1_0_0	3278.4	5.1626	820.359	4	17.09	2710	2706	2713	2714	Remsima_Batch1_02
N	P0DOX5,P01857	TKPREEQYNSTYR_4_4_1_0_0	3278.4	5.1626	820.359	4	17.89	2921	2913	2923	2924	Remsima_Batch1_02
N	P0DOX5,P01857	TKPREEQYNSTYR_4_4_1_0_1	3585.49	3.2771	1195.83	3	18.38	3064	3057	3066	3067	Remsima_Batch1_02
N	P0DOX5,P01857	TKPREEQYNSTYR_5_2_0_0_0	2888.23	4.0076	722.811	4	14.85	2115	2100	2120	2121	Remsima_Batch1_02
N	P0DOX5,P01857	TKPREEQYNSTYR_5_2_0_0_0	2888.23	4.0076	722.811	4	15.99	2415	2406	2417		Remsima_Batch1_02
N	P0DOX5,P01857	TKPREEQYNSTYR_5_3_0_0_1	3398.4	0.4929	850.356	4	18.15	2989	2988	2991	2992	Remsima_Batch1_02
N	P0DOX5,P01857	TKPREEQYNSTYR_5_3_0_0_1	3398.4	1.2506	1133.47	3	18.18	2997	2988	2999	3000	Remsima_Batch1_02
N	P0DOX5,P01857	TKPREEQYNSTYR_5_3_1_0_1	3544.46	0.8958	886.87	4	18.2	3006	3005	3008	3009	Remsima_Batch1_02
N	P0DOX5,P01857	TKPREEQYNSTYR_5_3_1_0_1	3544.46	2.9483	1182.15	3	18.25	3020	3005	3022		Remsima_Batch1_02
N	P0DOX5,P01857	TKPREEQYNSTYR_5_4_1_0_0	3440.45	1.3152	860.869	4	14.99	2149	2148	2151	2152	Remsima_Batch1_02
N	P0DOX5,P01857	TKPREEQYNSTYR_5_4_1_0_0	3440.45	1.3152	860.869	4	15.77	2357	2350	2359	2360	Remsima_Batch1_02
N	P0DOX5,P01857	TKPREEQYNSTYR_5_4_1_0_1	3747.54	2.3349	1249.85	3	19.15	3286	3275	3288	3289	Remsima_Batch1_02
N	P0DOX5,P01857	TKPREEQYNSTYR_6_3_0_0_1	3560.45	0.8005	1187.49	3	18.16	2993	2988	2995	2996	Remsima_Batch1_02
N	P0DOX5,P01857	TKPREEQYNSTYR_6_3_1_0_1	3706.51	3.2173	927.387	4	18	2950	2943	2952	2953	Remsima_Batch1_02
N	P01642	TNGSPR_5_2_0_0_0	1847.74	0.23	924.373	2	13.93	1929	1928	1931	1932	Remsima_Batch1_02
N	P01642	TNGSPR_5_2_0_0_0	1847.74	1.1771	924.374	2	8.65	1249	1248	1250	1251	Remsima_Batch1_02
N	P01642	TNGSPR_5_3_0_0_1	2357.91	1.1239	786.642	3	14.19	1999	1998	2000		Remsima_Batch1_02
N	P01642	TNGSPR_6_3_0_0_1	2519.96	1.7262	840.66	3	14.05	1966	1959	1968	1969	Remsima_Batch1_02
N	P01642	TNGSPR_6_3_0_0_1	2519.96	2.2123	1260.49	2	14.08	1976	1974	1978	1979	Remsima_Batch1_02
N	P01642	TNGSPR_7_2_0_0_0	2171.84	0.0576	1086.43	2	8.74	1265	1264	1266	1267	Remsima_Batch1_02
N	P01642	TNGSPR_7_2_0_0_0	2171.84	0.7712	1086.43	2	9.25	1334	1333	1335		Remsima_Batch1_02
N	P01642	TNGSPR_7_2_0_0_0	2171.84	1.0475	1086.43	2	8.24	1190	1189	1191		Remsima_Batch1_02
N	P01642	TNGSPR_8_2_0_0_0	2333.9	0.1178	1167.45	2	8.69	1257	1256	1258	1259	Remsima_Batch1_02
N	P01642	TNGSPR_8_2_0_0_0	2333.9	0.5463	1167.45	2	8.19	1182	1181	1183		Remsima_Batch1_02
N	P0DOX5,P01857	EEQYNSTYR_3_2_0_0_0	2081.83	1.8013	694.616	2	22.59	4241	4234			Remsima_Batch1_03
N	P0DOX5,P01857	EEQYNSTYR_3_2_0_0_0	2081.83	0.2762	1041.42	3	23.55	4514	4508			Remsima_Batch1_03
N	P0DOX5,P01857	EEQYNSTYR_3_2_1_0_0	2227.89	0.3254	1114.45	3	23.06	4371	4363			Remsima_Batch1_03
N	P0DOX5,P01857	EEQYNSTYR_3_2_1_0_0	2227.89	0.3254	1114.45	3	23.68	4552	4541			Remsima_Batch1_03
N	P0DOX5,P01857	EEQYNSTYR_3_2_1_0_0	2227.89	0.1234	1114.45	3	31.63	6885	6881			Remsima_Batch1_03
N	P0DOX5,P01857	EEQYNSTYR_3_3_0_0_0	2284.91	0.7221	762.309	4	23.39	4467	4457			Remsima_Batch1_03
N	P0DOX5,P01857	EEQYNSTYR_3_3_0_0_0	2284.91	0.6674	1142.96	2	23.32	4443	4437	4445	4446	Remsima_Batch1_03
N	P0DOX5,P01857	EEQYNSTYR_3_3_1_0_0	2430.97	0.0514	1215.99	2	27.66	5675	5659	5678		Remsima_Batch1_03
N	P0DOX5,P01857	EEQYNSTYR_3_3_1_0_0	2430.97	0.5451	1215.99	2	31.49	6841	6827	6843		Remsima_Batch1_03
N	P0DOX5,P01857	EEQYNSTYR_3_3_1_0_0	2430.97	0.5451	1215.99	2	31.55	6860	6845	6863		Remsima_Batch1_03
N	P0DOX5,P01857	EEQYNSTYR_3_3_1_0_0	2430.97	0.8741	1215.99	2	21.77	4025	4017	4027	4028	Remsima_Batch1_03
N	P0DOX5,P01857	EEQYNSTYR_3_3_1_0_0	2430.97	0.8741	1215.99	2	23.03	4364	4363	4366	4367	Remsima_Batch1_03
N	P0DOX5,P01857	EEQYNSTYR_3_3_1_0_0	2430.97	0.8741	1215.99	2	23.6	4527	4525	4531	4532	Remsima_Batch1_03
N	P0DOX5,P01857	EEQYNSTYR_3_3_1_0_0	2430.97	0.8741	1215.99	2	24.17	4687	4679	4690	4691	Remsima_Batch1_03
N	P0DOX5,P01857	EEQYNSTYR_3_3_1_0_0	2430.97	0.8741	1215.99	2	24.79	4852	4841	4854	4855	Remsima_Batch1_03
N	P0DOX5,P01857	EEQYNSTYR_3_3_1_0_0	2430.97	0.8741	1215.99	2	25.47	5041	5035	5044	5045	Remsima_Batch1_03
N	P0DOX5,P01857	EEQYNSTYR_3_4_0_0_0	2487.99	1.3465	830.002	3	23.48	4495	4494	4497	4498	Remsima_Batch1_03
N	P0DOX5,P01857	EEQYNSTYR_3_4_1_0_0	2634.05	1.082	878.688	3	21.91	4066	4065	4068	4069	Remsima_Batch1_03
N	P0DOX5,P01857	EEQYNSTYR_3_4_1_0_0	2634.05	1.082	878.688	3	23.37	4458	4457	4461	4462	Remsima_Batch1_03
N	P0DOX5,P01857	EEQYNSTYR_3_4_1_0_0	2634.05	1.082	878.688	3	24.04	4651	4650	4653	4654	Remsima_Batch1_03
N	P0DOX5,P01857	EEQYNSTYR_3_4_1_0_0	2634.05	1.082	878.688	3	24.64	4812	4810	4814	4815	Remsima_Batch1_03
N	P0DOX5,P01857	EEQYNSTYR_3_4_1_0_0	2634.05	1.082	878.688	3	25.19	4962	4960	4965	4966	Remsima_Batch1_03
N	P0DOX5,P01857	EEQYNSTYR_3_4_1_0_0	2634.05	1.082	878.688	3	25.79	5135	5134	5137	5138	Remsima_Batch1_03
N	P0DOX5,P01857	EEQYNSTYR_3_4_1_0_0	2634.05	1.082	878.688	3	26.35	5298	5297	5300	5301	Remsima_Batch1_03
N	P0DOX5,P01857	EEQYNSTYR_3_4_1_0_0	2634.05	1.082	878.688	3	26.9	5457	5455	5460	5461	Remsima_Batch1_03
N	P0DOX5,P01857	EEQYNSTYR_4_2_0_0_0	2243.88	0.5459	1122.44	2	23.15	4396	4390	4399	4400	Remsima_Batch1_03
N	P0DOX5,P01857	EEQYNSTYR_4_2_0_0_0	2243.88	0.791	1122.45	2	22.57	4236	4234	4239	4240	Remsima_Batch1_03
N	P0DOX5,P01857	EEQYNSTYR_4_2_0_0_0	2243.88	4.6125	748.636	3	22.72	4280	4279	4282	4283	Remsima_Batch1_03
N	P0DOX5,P01857	EEQYNSTYR_4_3_0_0_0	2446.96	0.1737	1223.98	2	23.06	4370	4363	4372	4373	Remsima_Batch1_03
N	P0DOX5,P01857	EEQYNSTYR_4_3_0_0_1	2754.05	1.7247	918.691	4	31.8	6938	6931			Remsima_Batch1_03
N	P0DOX5,P01857	EEQYNSTYR_4_3_1_0_0	2593.02	0.4049	865.012	3	23.62	4536	4525	4539	4540	Remsima_Batch1_03
N	P0DOX5,P01857	EEQYNSTYR_4_3_1_0_0	2593.02	0.511	1297.01	2	21.72	4012	4002	4015	4016	Remsima_Batch1_03
N	P0DOX5,P01857	EEQYNSTYR_4_3_1_0_0	2593.02	0.511	1297.01	2	22.78	4298	4296	4301	4302	Remsima_Batch1_03
N	P0DOX5,P01857	EEQYNSTYR_4_3_1_0_0	2593.02	0.511	1297.01	2	23.37	4459	4457	4463	4464	Remsima_Batch1_03
N	P0DOX5,P01857	EEQYNSTYR_4_3_1_0_1	2900.11	0.3362	1450.56	2	31.52	6853	6845	6855	6856	Remsima_Batch1_03
N	P0DOX5,P01857	EEQYNSTYR_4_3_1_0_1	2900.11	1.5689	967.377	3	30.46	6526	6516	6528	6529	Remsima_Batch1_03
N	P0DOX5,P01857	EEQYNSTYR_4_3_1_0_1	2900.11	1.5689	967.377	3	31.5	6846	6845	6848	6849	Remsima_Batch1_03
N	P0DOX5,P01857	EEQYNSTYR_4_3_1_0_1	2900.11	1.5689	967.377	3	32.39	7124	7110	7126		Remsima_Batch1_03
N	P0DOX5,P01857	EEQYNSTYR_4_3_1_0_1	2900.11	1.5689	967.377	3	33.03	7315	7301	7317		Remsima_Batch1_03
N	P0DOX5,P01857	EEQYNSTYR_4_4_0_0_0	2650.04	0.1981	1325.52	2	23.22	4415	4406	4418	4419	Remsima_Batch1_03
N	P0DOX5,P01857	EEQYNSTYR_4_4_1_0_0	2796.1	0.0268	699.78	4	23.17	4402	4390	4404	4405	Remsima_Batch1_03
N	P0DOX5,P01857	EEQYNSTYR_4_4_1_0_0	2796.1	0.3755	932.705	3	28.79	6017	6005	6019	6020	Remsima_Batch1_03
N	P0DOX5,P01857	EEQYNSTYR_4_4_1_0_0	2796.1	0.6974	932.705	3	21.64	3989	3987	3991	3992	Remsima_Batch1_03
N	P0DOX5,P01857	EEQYNSTYR_4_4_1_0_0	2796.1	0.6974	932.705	3	22.19	4139	4138	4141	4142	Remsima_Batch1_03
N	P0DOX5,P01857	EEQYNSTYR_4_4_1_0_0	2796.1	0.6974	932.705	3	22.78	4297	4296	4299	4300	Remsima_Batch1_03
N	P0DOX5,P01857	EEQYNSTYR_4_4_1_0_0	2796.1	0.6974	932.705	3	23.59	4526	4525	4529	4530	Remsima_Batch1_03
N	P0DOX5,P01857	EEQYNSTYR_4_4_1_0_0	2796.1	0.6974	932.705	3	24.14	4680	4679	4682	4683	Remsima_Batch1_03
N	P0DOX5,P01857	EEQYNSTYR_4_4_1_0_0	2796.1	0.6974	932.705	3	24.75	4842	4841	4844	4845	Remsima_Batch1_03
N	P0DOX5,P01857	EEQYNSTYR_4_4_1_0_0	2796.1	0.6974	932.705	3	25.35	5005	5003	5008	5009	Remsima_Batch1_03
N	P0DOX5,P01857	EEQYNSTYR_4_4_1_0_0	2796.1	0.6974	932.705	3	26.06	5215	5211	5217	5218	Remsima_Batch1_03
N	P0DOX5,P01857	EEQYNSTYR_4_4_1_0_0	2796.1	1.2339	932.706	3	27.37	5589	5581	5592	5593	Remsima_Batch1_03
N	P0DOX5,P01857	EEQYNSTYR_4_4_1_0_0	2796.1	1.2339	932.706	3	27.96	5763	5760	5765	5766	Remsima_Batch1_03
N	P0DOX5,P01857	EEQYNSTYR_4_4_1_0_1	3103.19	0.282	776.553	4	31.56	6865	6864	6867	6868	Remsima_Batch1_03
N	P0DOX5,P01857	EEQYNSTYR_4_4_1_0_1	3103.19	0.6928	1035.07	3	29.9	6355	6348	6357	6358	Remsima_Batch1_03
N	P0DOX5,P01857	EEQYNSTYR_4_4_1_0_1	3103.19	0.6928	1035.07	3	31.35	6797	6796	6799	6800	Remsima_Batch1_03
N	P0DOX5,P01857	EEQYNSTYR_4_4_1_0_1	3103.19	0.6928	1035.07	3	31.97	6989	6982	6992	6993	Remsima_Batch1_03
N	P0DOX5,P01857	EEQYNSTYR_4_4_1_0_1	3103.19	0.6928	1035.07	3	32.58	7177	7175	7179	7180	Remsima_Batch1_03
N	P0DOX5,P01857	EEQYNSTYR_4_4_1_0_1	3103.19	0.6928	1035.07	3	33.23	7374	7365	7376	7377	Remsima_Batch1_03
N	P0DOX5,P01857	EEQYNSTYR_4_4_1_0_1	3103.19	3.2064	1035.06	3	31.12	6726	6714	6729	6730	Remsima_Batch1_03
N	P0DOX5,P01857	EEQYNSTYR_4_4_1_0_1	3103.19	3.875	1552.09	2	31.35	6798	6796	6801	6802	Remsima_Batch1_03
N	P0DOX5,P01857	EEQYNSTYR_4_5_1_0_0	2999.18	0.2167	1000.4	3	23.55	4513	4508	4515	4516	Remsima_Batch1_03
N	P0DOX5,P01857	EEQYNSTYR_5_2_0_0_0	2405.94	6.9204	802.656	4	20.78	3740	3731			Remsima_Batch1_03
N	P0DOX5,P01857	EEQYNSTYR_5_2_0_0_0	2405.94	6.9204	802.656	4	22.1	4116	4111			Remsima_Batch1_03
N	P0DOX5,P01857	EEQYNSTYR_5_2_0_0_0	2405.94	6.9204	802.656	4	22.66	4264	4263			Remsima_Batch1_03
N	P0DOX5,P01857	EEQYNSTYR_5_2_0_0_0	2405.94	0.9871	1203.47	3	23.04	4365	4363			Remsima_Batch1_03
N	P0DOX5,P01857	EEQYNSTYR_5_2_0_0_0	2405.94	0.9871	1203.47	2	20.76	3735	3731	3738	3739	Remsima_Batch1_03
N	P0DOX5,P01857	EEQYNSTYR_5_2_0_0_0	2405.94	0.9871	1203.47	2	22.47	4210	4208	4213	4214	Remsima_Batch1_03
N	P0DOX5,P01857	EEQYNSTYR_5_2_0_0_0	2405.94	0.9871	1203.47	2	22.61	4248	4247	4250	4251	Remsima_Batch1_03
N	P0DOX5,P01857	EEQYNSTYR_5_3_0_0_0	2609.01	1.169	870.344	4	23.08	4378	4376			Remsima_Batch1_03
N	P0DOX5,P01857	EEQYNSTYR_5_3_0_0_0	2609.01	0.987	1305.01	2	22.51	4222	4221	4224	4225	Remsima_Batch1_03
N	P0DOX5,P01857	EEQYNSTYR_5_3_0_0_1	2916.11	0.0171	972.707	3	31.48	6837	6827	6839	6840	Remsima_Batch1_03
N	P0DOX5,P01857	EEQYNSTYR_5_3_0_0_1	2916.11	1.2774	1458.55	2	31.6	6877	6864	6879	6880	Remsima_Batch1_03
N	P0DOX5,P01857	EEQYNSTYR_5_3_1_0_0	2755.07	5.0634	919.034	3	22.37	4185	4178	4187	4188	Remsima_Batch1_03
N	P0DOX5,P01857	EEQYNSTYR_5_3_1_0_1	3062.16	3.3147	1021.39	3	31.15	6734	6731	6737	6738	Remsima_Batch1_03
N	P0DOX5,P01857	EEQYNSTYR_5_3_1_0_1	3062.16	4.6454	1531.58	2	31.26	6767	6760	6769	6770	Remsima_Batch1_03
N	P0DOX5,P01857	EEQYNSTYR_5_3_1_0_1	3062.16	4.6454	1531.58	2	31.43	6822	6812	6825		Remsima_Batch1_03
N	P0DOX5,P01857	EEQYNSTYR_5_4_1_0_0	2958.15	0.6507	1479.58	2	22.24	4152	4151	4154	4155	Remsima_Batch1_03
N	P0DOX5,P01857	EEQYNSTYR_5_4_1_0_0	2958.15	0.6507	1479.58	2	22.83	4312	4311	4314	4315	Remsima_Batch1_03
N	P0DOX5,P01857	EEQYNSTYR_5_4_1_0_0	2958.15	0.6507	1479.58	2	23.45	4485	4477	4488	4489	Remsima_Batch1_03
N	P0DOX5,P01857	EEQYNSTYR_5_4_1_0_0	2958.15	0.8874	740.294	4	23.01	4358	4350	4361	4362	Remsima_Batch1_03
N	P0DOX5,P01857	EEQYNSTYR_5_4_1_0_0	2958.15	1.8424	986.724	3	21.53	3960	3958	3963	3964	Remsima_Batch1_03
N	P0DOX5,P01857	EEQYNSTYR_5_4_1_0_0	2958.15	1.8424	986.724	3	22.08	4112	4111	4114	4115	Remsima_Batch1_03
N	P0DOX5,P01857	EEQYNSTYR_5_4_1_0_0	2958.15	1.8424	986.724	3	22.71	4276	4263	4278		Remsima_Batch1_03
N	P0DOX5,P01857	EEQYNSTYR_5_4_1_0_0	2958.15	1.8424	986.724	3	23.3	4438	4437	4440	4441	Remsima_Batch1_03
N	P0DOX5,P01857	EEQYNSTYR_5_4_1_0_0	2958.15	1.8424	986.724	3	23.87	4607	4606	4609	4610	Remsima_Batch1_03
N	P0DOX5,P01857	EEQYNSTYR_5_4_1_0_0	2958.15	1.8424	986.724	3	24.53	4783	4778	4785	4786	Remsima_Batch1_03
N	P0DOX5,P01857	EEQYNSTYR_5_4_1_0_0	2958.15	1.8424	986.724	3	25.11	4939	4931	4942	4943	Remsima_Batch1_03
N	P0DOX5,P01857	EEQYNSTYR_5_4_1_0_0	2958.15	1.8424	986.724	3	25.14	4946	4944	4949	4950	Remsima_Batch1_03
N	P0DOX5,P01857	EEQYNSTYR_5_4_1_0_1	3265.24	2.0596	817.068	4	31.1	6719	6714	6721	6722	Remsima_Batch1_03
N	P0DOX5,P01857	EEQYNSTYR_5_4_1_0_1	3265.24	2.6491	1089.09	3	29.78	6320	6313	6323	6324	Remsima_Batch1_03
N	P0DOX5,P01857	EEQYNSTYR_5_4_1_0_1	3265.24	2.6491	1089.09	3	31.03	6700	6699	6702	6703	Remsima_Batch1_03
N	P0DOX5,P01857	EEQYNSTYR_5_4_1_0_1	3265.24	2.6491	1089.09	3	31.71	6911	6899	6913	6914	Remsima_Batch1_03
N	P0DOX5,P01857	EEQYNSTYR_5_4_1_0_1	3265.24	2.6491	1089.09	3	32.19	7063	7048	7065	7066	Remsima_Batch1_03
N	P0DOX5,P01857	EEQYNSTYR_5_4_1_0_1	3265.24	2.6491	1089.09	3	32.67	7207	7194	7209		Remsima_Batch1_03
N	P0DOX5,P01857	EEQYNSTYR_5_4_1_0_1	3265.24	2.6491	1089.09	3	33.3	7400	7382	7403		Remsima_Batch1_03
N	P0DOX5,P01857	EEQYNSTYR_5_4_1_0_2	3572.33	0.042	1191.45	3	37.62	8844	8841	8846	8847	Remsima_Batch1_03
N	P0DOX5,P01857	EEQYNSTYR_5_4_1_0_2	3572.33	0.6788	893.84	4	37.62	8845	8841	8848	8849	Remsima_Batch1_03
N	P0DOX5,P01857	EEQYNSTYR_5_4_1_0_2	3572.33	0.9868	1786.67	2	37.78	8896	8890	8898	8899	Remsima_Batch1_03
N	P0DOX5,P01857	EEQYNSTYR_6_2_0_0_0	2567.99	2.171	1284.5	4	22.03	4097	4096			Remsima_Batch1_03
N	P0DOX5,P01857	EEQYNSTYR_6_2_0_0_0	2567.99	4.7313	856.672	3	21.87	4054	4051	4057	4058	Remsima_Batch1_03
N	P0DOX5,P01857	EEQYNSTYR_6_3_0_0_0	2771.07	1.5788	1386.04	2	22.41	4197	4195	4200	4201	Remsima_Batch1_03
N	P0DOX5,P01857	EEQYNSTYR_6_3_0_0_0	2771.07	4.9981	924.365	3	22.35	4180	4178	4183	4184	Remsima_Batch1_03
N	P0DOX5,P01857	EEQYNSTYR_6_3_0_0_1	3078.16	0.4792	1539.58	2	31.17	6741	6731	6744	6745	Remsima_Batch1_03
N	P0DOX5,P01857	EEQYNSTYR_6_3_0_0_1	3078.16	1.3076	770.296	4	31.22	6754	6746	6756	6757	Remsima_Batch1_03
N	P0DOX5,P01857	EEQYNSTYR_6_3_0_0_1	3078.16	1.7381	1026.73	3	31.04	6701	6699	6704	6705	Remsima_Batch1_03
N	P0DOX5,P01857	EEQYNSTYR_6_3_1_0_0	2917.13	1.6026	1459.07	2	22.35	4179	4178	4181	4182	Remsima_Batch1_03
N	P0DOX5,P01857	EEQYNSTYR_6_3_1_0_0	2917.13	5.6048	973.052	3	22.3	4166	4165	4168	4169	Remsima_Batch1_03
N	P0DOX5,P01857	EEQYNSTYR_6_3_1_0_1	3224.22	2.5898	1075.41	3	31.31	6783	6778	6785	6786	Remsima_Batch1_03
N	P0DOX5,P01857	EEQYNSTYR_6_3_1_0_1	3224.22	2.7371	806.812	4	30.8	6629	6615	6631	6632	Remsima_Batch1_03
N	P0DOX5,P01857	EEQYNSTYR_6_3_1_0_1	3224.22	3.9855	1075.41	3	30.72	6605	6600	6607	6608	Remsima_Batch1_03
N	P0DOX5,P01857	EEQYNSTYR_6_4_1_0_0	3120.2	1.3701	1560.61	2	22.82	4309	4296	4310		Remsima_Batch1_03
N	P0DOX5,P01857	EEQYNSTYR_6_4_1_0_0	3120.2	1.7467	1040.74	3	21.86	4053	4051	4055	4056	Remsima_Batch1_03
N	P0DOX5,P01857	EEQYNSTYR_6_4_1_0_0	3120.2	1.7467	1040.74	3	22.63	4254	4247	4257	4258	Remsima_Batch1_03
N	P0DOX5,P01857	EEQYNSTYR_6_4_1_0_0	3120.2	1.7467	1040.74	3	23.19	4407	4406	4409	4410	Remsima_Batch1_03
N	P0DOX5,P01857	EEQYNSTYR_6_4_1_0_1	3427.3	1.8236	1143.11	3	30.57	6560	6547	6562	6563	Remsima_Batch1_03
N	P0DOX5,P01857	EEQYNSTYR_6_4_1_0_1	3427.3	2.1956	857.581	4	30.64	6579	6566	6581	6582	Remsima_Batch1_03
N	P0DOX5,P01857	EEQYNSTYR_6_5_1_0_1	3630.37	0.4545	1210.8	3	30.93	6671	6666	6673	6674	Remsima_Batch1_03
N	P0DOX5,P01857	EEQYNSTYR_7_2_0_0_0	2730.04	0.6868	1365.53	2	21.6	3978	3971	3981	3982	Remsima_Batch1_03
N	P0DOX5,P01857	EEQYNSTYR_7_2_0_0_0	2730.04	2.1062	910.687	3	21.58	3973	3971	3975	3976	Remsima_Batch1_03
N	P0DOX5,P01857	EEQYNSTYR_7_4_1_0_0	3282.26	1.4776	1094.76	3	22.52	4223	4221	4226	4227	Remsima_Batch1_03
N	P0DOX5,P01857	EEQYNSTYR_8_2_0_0_0	2892.09	0.2334	1446.55	2	21.47	3943	3941	3946		Remsima_Batch1_03
N	P0DOX5,P01857	EEQYNSTYR_8_2_0_0_0	2892.09	1.2621	964.704	3	21.42	3929	3924	3931	3932	Remsima_Batch1_03
N	P0DOX5,P01857	EEQYNSTYR_9_2_0_0_0	3054.15	1.7845	1018.72	3	21.38	3918	3908	3920	3921	Remsima_Batch1_03
N	P0DOX5,P01857	TKPREEQYNSTYR_3_4_1_0_0	3116.34	0.1444	1039.45	3	14.95	2132	2129	2137	2138	Remsima_Batch1_03
N	P0DOX5,P01857	TKPREEQYNSTYR_3_4_1_0_0	3116.34	0.1444	1039.45	3	15.55	2298	2297	2300	2301	Remsima_Batch1_03
N	P0DOX5,P01857	TKPREEQYNSTYR_3_4_1_0_0	3116.34	0.1444	1039.45	3	16.14	2454	2453	2456	2457	Remsima_Batch1_03
N	P0DOX5,P01857	TKPREEQYNSTYR_3_4_1_0_0	3116.34	0.6819	1558.67	2	15.07	2171	2169	2174		Remsima_Batch1_03
N	P0DOX5,P01857	TKPREEQYNSTYR_4_3_1_0_1	3382.41	1.4117	846.356	4	18.44	3083	3082	3085	3086	Remsima_Batch1_03
N	P0DOX5,P01857	TKPREEQYNSTYR_4_3_1_0_1	3382.41	2.0252	1128.14	3	18.46	3089	3082	3091	3092	Remsima_Batch1_03
N	P0DOX5,P01857	TKPREEQYNSTYR_4_4_1_0_0	3278.4	0.4423	1093.47	3	14.95	2131	2129	2135	2136	Remsima_Batch1_03
N	P0DOX5,P01857	TKPREEQYNSTYR_4_4_1_0_0	3278.4	0.4423	1093.47	3	15.56	2299	2297	2302	2303	Remsima_Batch1_03
N	P0DOX5,P01857	TKPREEQYNSTYR_4_4_1_0_0	3278.4	0.4423	1093.47	3	16.22	2473	2466	2475	2476	Remsima_Batch1_03
N	P0DOX5,P01857	TKPREEQYNSTYR_4_4_1_0_1	3585.49	1.1644	897.126	4	18.38	3066	3065	3068	3069	Remsima_Batch1_03
N	P0DOX5,P01857	TKPREEQYNSTYR_4_4_1_0_1	3585.49	1.6037	1195.83	3	18.66	3149	3148	3151	3152	Remsima_Batch1_03
N	P0DOX5,P01857	TKPREEQYNSTYR_4_4_1_0_1	3585.49	1.6037	1195.83	3	19.54	3380	3376	3383	3384	Remsima_Batch1_03
N	P0DOX5,P01857	TKPREEQYNSTYR_5_3_0_0_1	3398.4	0.7283	850.356	4	17.99	2947	2946	2949	2950	Remsima_Batch1_03
N	P0DOX5,P01857	TKPREEQYNSTYR_5_3_0_0_1	3398.4	1.9568	1133.47	3	18.01	2952	2946	2954	2955	Remsima_Batch1_03
N	P0DOX5,P01857	TKPREEQYNSTYR_5_3_1_0_1	3544.46	1.46	886.869	4	18.1	2981	2980	2983	2984	Remsima_Batch1_03
N	P0DOX5,P01857	TKPREEQYNSTYR_5_3_1_0_1	3544.46	5.0642	1182.15	3	18.16	2997	2996	2999	3000	Remsima_Batch1_03
N	P0DOX5,P01857	TKPREEQYNSTYR_5_4_1_0_0	3440.45	0.2689	860.868	4	14.97	2140	2129	2144	2145	Remsima_Batch1_03
N	P0DOX5,P01857	TKPREEQYNSTYR_5_4_1_0_0	3440.45	0.2689	860.868	4	15.58	2305	2297	2308	2309	Remsima_Batch1_03
N	P0DOX5,P01857	TKPREEQYNSTYR_5_4_1_0_1	3747.54	1.9346	1249.85	3	18.34	3052	3051	3054	3055	Remsima_Batch1_03
N	P0DOX5,P01857	TKPREEQYNSTYR_6_3_0_0_1	3560.45	0.4634	1187.49	3	17.8	2895	2888	2897	2898	Remsima_Batch1_03
N	P0DOX5,P01857	TKPREEQYNSTYR_6_4_1_0_1	3909.59	3.0054	1303.87	3	18.11	2982	2980	2985	2986	Remsima_Batch1_03
N	P01642	TNGSPR_5_2_0_0_0	1847.74	0.203	924.373	2	13.92	1934	1933	1936	1937	Remsima_Batch1_03
N	P01642	TNGSPR_5_2_0_0_0	1847.74	0.9606	924.374	2	8.59	1244	1243	1245	1246	Remsima_Batch1_03
N	P01642	TNGSPR_6_2_0_0_0	2009.79	0.1866	1005.4	2	11.95	1677	1676	1678		Remsima_Batch1_03
N	P01642	TNGSPR_6_2_0_0_0	2009.79	0.1866	1005.4	2	12.45	1742	1741	1744	1745	Remsima_Batch1_03
N	P01642	TNGSPR_6_2_0_0_0	2009.79	0.6842	1005.4	2	11.44	1610	1609	1611	1612	Remsima_Batch1_03
N	P01642	TNGSPR_6_3_0_0_1	2519.96	0.8929	840.66	3	14.11	1991	1989	1993		Remsima_Batch1_03
N	P01642	TNGSPR_6_3_0_0_1	2519.96	1.131	840.66	3	14.62	2063	2062	2065		Remsima_Batch1_03
N	P01642	TNGSPR_7_2_0_0_0	2171.84	0.3338	1086.43	2	8.76	1271	1270	1272	1273	Remsima_Batch1_03
N	P01642	TNGSPR_7_2_0_0_0	2171.84	1.0475	1086.43	2	9.26	1341	1340	1343	1344	Remsima_Batch1_03
N	P01642	TNGSPR_8_2_0_0_0	2333.9	0.3749	1167.45	2	8.19	1184	1183	1186	1186	Remsima_Batch1_03
N	P01642	TNGSPR_8_2_0_0_0	2333.9	0.3749	1167.45	2	8.69	1259	1258	1260		Remsima_Batch1_03
N	P0DOX5,P01857	EEQYNSTYR_3_2_0_0_0	2081.83	0.6845	1041.42	3	23.3	4406	4405			Remsima_Batch2_01
N	P0DOX5,P01857	EEQYNSTYR_3_2_0_0_0	2081.83	1.9454	694.616	3	22.53	4197	4196	4199	4200	Remsima_Batch2_01
N	P0DOX5,P01857	EEQYNSTYR_3_2_1_0_0	2227.89	0.0561	1114.45	3	31.48	6792	6787			Remsima_Batch2_01
N	P0DOX5,P01857	EEQYNSTYR_3_2_1_0_0	2227.89	0.5947	1114.45	2	23.11	4351	4340	4353	4354	Remsima_Batch2_01
N	P0DOX5,P01857	EEQYNSTYR_3_2_1_0_0	2227.89	0.5947	1114.45	2	23.73	4527	4518	4529	4530	Remsima_Batch2_01
N	P0DOX5,P01857	EEQYNSTYR_3_3_0_0_0	2284.91	0.3282	762.308	3	23.26	4396	4388	4399	4400	Remsima_Batch2_01
N	P0DOX5,P01857	EEQYNSTYR_3_3_0_0_0	2284.91	1.1926	1142.96	2	23.21	4378	4370	4381	4382	Remsima_Batch2_01
N	P0DOX5,P01857	EEQYNSTYR_3_3_1_0_0	2430.97	0.9564	1215.99	2	21.6	3945	3937	3948	3949	Remsima_Batch2_01
N	P0DOX5,P01857	EEQYNSTYR_3_3_1_0_0	2430.97	0.9564	1215.99	2	22.9	4295	4287	4298	4299	Remsima_Batch2_01
N	P0DOX5,P01857	EEQYNSTYR_3_3_1_0_0	2430.97	0.9564	1215.99	2	23.47	4454	4452	4458	4459	Remsima_Batch2_01
N	P0DOX5,P01857	EEQYNSTYR_3_3_1_0_0	2430.97	0.9564	1215.99	2	24.05	4622	4620	4625	4626	Remsima_Batch2_01
N	P0DOX5,P01857	EEQYNSTYR_3_3_1_0_0	2430.97	0.9564	1215.99	2	24.71	4800	4798	4803	4804	Remsima_Batch2_01
N	P0DOX5,P01857	EEQYNSTYR_3_3_1_0_0	2430.97	0.9564	1215.99	2	25.3	4962	4951	4965	4966	Remsima_Batch2_01
N	P0DOX5,P01857	EEQYNSTYR_3_3_1_0_0	2430.97	0.9564	1215.99	2	25.99	5159	5153	5161		Remsima_Batch2_01
N	P0DOX5,P01857	EEQYNSTYR_3_3_1_0_0	2430.97	0.9564	1215.99	2	26.67	5350	5339	5352	5353	Remsima_Batch2_01
N	P0DOX5,P01857	EEQYNSTYR_3_3_1_0_0	2430.97	2.7664	1215.98	2	31.34	6750	6735	6752	6753	Remsima_Batch2_01
N	P0DOX5,P01857	EEQYNSTYR_3_4_0_0_0	2487.99	1.3364	1244.5	2	23.41	4438	4437	4440	4441	Remsima_Batch2_01
N	P0DOX5,P01857	EEQYNSTYR_3_4_1_0_0	2634.05	0.9681	878.688	3	21.8	4006	4003	4009	4010	Remsima_Batch2_01
N	P0DOX5,P01857	EEQYNSTYR_3_4_1_0_0	2634.05	0.9681	878.688	3	23.24	4389	4388	4391	4392	Remsima_Batch2_01
N	P0DOX5,P01857	EEQYNSTYR_3_4_1_0_0	2634.05	0.9681	878.688	3	23.92	4585	4584	4587	4588	Remsima_Batch2_01
N	P0DOX5,P01857	EEQYNSTYR_3_4_1_0_0	2634.05	0.9681	878.688	3	24.48	4735	4734	4737	4738	Remsima_Batch2_01
N	P0DOX5,P01857	EEQYNSTYR_3_4_1_0_0	2634.05	0.9681	878.688	3	25.1	4903	4902	4905	4906	Remsima_Batch2_01
N	P0DOX5,P01857	EEQYNSTYR_3_4_1_0_0	2634.05	0.9681	878.688	3	25.64	5060	5059	5062	5063	Remsima_Batch2_01
N	P0DOX5,P01857	EEQYNSTYR_3_4_1_0_0	2634.05	0.9681	878.688	3	26.37	5267	5264	5269	5270	Remsima_Batch2_01
N	P0DOX5,P01857	EEQYNSTYR_3_4_1_0_0	2634.05	0.9681	878.688	3	26.95	5427	5425	5430	5431	Remsima_Batch2_01
N	P0DOX5,P01857	EEQYNSTYR_3_4_1_0_0	2634.05	1.4237	878.688	3	30.2	6412	6409	6415	6415	Remsima_Batch2_01
N	P0DOX5,P01857	EEQYNSTYR_3_4_1_0_0	2634.05	1.7653	878.689	3	29.62	6237	6223	6239		Remsima_Batch2_01
N	P0DOX5,P01857	EEQYNSTYR_4_2_0_0_0	2243.88	0.9693	1122.45	4	22.53	4198	4196			Remsima_Batch2_01
N	P0DOX5,P01857	EEQYNSTYR_4_2_0_0_0	2243.88	4.4788	748.636	4	22.7	4244	4243			Remsima_Batch2_01
N	P0DOX5,P01857	EEQYNSTYR_4_3_0_0_0	2446.96	0.0102	1223.98	2	22.95	4307	4300	4309	4310	Remsima_Batch2_01
N	P0DOX5,P01857	EEQYNSTYR_4_3_0_0_1	2754.05	1.3979	918.69	4	31.63	6838	6834			Remsima_Batch2_01
N	P0DOX5,P01857	EEQYNSTYR_4_3_1_0_0	2593.02	0.752	865.012	4	23.56	4481	4470			Remsima_Batch2_01
N	P0DOX5,P01857	EEQYNSTYR_4_3_1_0_0	2593.02	0.1253	1297.01	2	21.55	3931	3923	3933	3934	Remsima_Batch2_01
N	P0DOX5,P01857	EEQYNSTYR_4_3_1_0_0	2593.02	0.1253	1297.01	2	22.79	4269	4260	4272	4273	Remsima_Batch2_01
N	P0DOX5,P01857	EEQYNSTYR_4_3_1_0_0	2593.02	0.1253	1297.01	2	23.35	4419	4418	4421	4422	Remsima_Batch2_01
N	P0DOX5,P01857	EEQYNSTYR_4_3_1_0_0	2593.02	0.1253	1297.01	2	23.96	4597	4584	4599	4600	Remsima_Batch2_01
N	P0DOX5,P01857	EEQYNSTYR_4_3_1_0_1	2900.11	0.1207	967.375	3	29.59	6230	6223	6232	6233	Remsima_Batch2_01
N	P0DOX5,P01857	EEQYNSTYR_4_3_1_0_1	2900.11	0.1207	967.375	3	30.14	6394	6392	6396	6397	Remsima_Batch2_01
N	P0DOX5,P01857	EEQYNSTYR_4_3_1_0_1	2900.11	0.1207	967.375	3	31.36	6755	6754	6757	6758	Remsima_Batch2_01
N	P0DOX5,P01857	EEQYNSTYR_4_3_1_0_1	2900.11	0.1207	967.375	3	31.98	6943	6935	6945	6946	Remsima_Batch2_01
N	P0DOX5,P01857	EEQYNSTYR_4_3_1_0_1	2900.11	0.1207	967.375	3	32.69	7165	7153	7167	7168	Remsima_Batch2_01
N	P0DOX5,P01857	EEQYNSTYR_4_3_1_0_1	2900.11	0.3534	1450.56	2	31.28	6730	6717	6732	6733	Remsima_Batch2_01
N	P0DOX5,P01857	EEQYNSTYR_4_3_1_0_1	2900.11	0.3534	1450.56	2	31.31	6738	6735	6740	6741	Remsima_Batch2_01
N	P0DOX5,P01857	EEQYNSTYR_4_3_1_1_0	2884.12	1.6123	962.045	3	32	6947	6935	6949	6950	Remsima_Batch2_01
N	P0DOX5,P01857	EEQYNSTYR_4_4_0_0_0	2650.04	0.3491	1325.52	2	23.21	4377	4370	4379	4380	Remsima_Batch2_01
N	P0DOX5,P01857	EEQYNSTYR_4_4_0_0_0	2650.04	0.6981	884.019	3	23.07	4341	4340	4343	4344	Remsima_Batch2_01
N	P0DOX5,P01857	EEQYNSTYR_4_4_1_0_0	2796.1	1.4484	932.706	3	21.44	3903	3895	3905	3906	Remsima_Batch2_01
N	P0DOX5,P01857	EEQYNSTYR_4_4_1_0_0	2796.1	1.4484	932.706	3	22.06	4074	4073	4076	4077	Remsima_Batch2_01
N	P0DOX5,P01857	EEQYNSTYR_4_4_1_0_0	2796.1	1.4484	932.706	3	22.64	4227	4226	4229	4230	Remsima_Batch2_01
N	P0DOX5,P01857	EEQYNSTYR_4_4_1_0_0	2796.1	1.4484	932.706	3	23.47	4453	4452	4456	4457	Remsima_Batch2_01
N	P0DOX5,P01857	EEQYNSTYR_4_4_1_0_0	2796.1	1.4484	932.706	3	24.11	4638	4637	4640	4641	Remsima_Batch2_01
N	P0DOX5,P01857	EEQYNSTYR_4_4_1_0_0	2796.1	1.4484	932.706	3	24.7	4799	4798	4801	4802	Remsima_Batch2_01
N	P0DOX5,P01857	EEQYNSTYR_4_4_1_0_0	2796.1	1.4484	932.706	3	25.27	4952	4951	4954	4955	Remsima_Batch2_01
N	P0DOX5,P01857	EEQYNSTYR_4_4_1_0_0	2796.1	1.4484	932.706	3	26.09	5188	5187	5190	5191	Remsima_Batch2_01
N	P0DOX5,P01857	EEQYNSTYR_4_4_1_0_0	2796.1	1.4484	932.706	3	26.7	5357	5356	5359	5360	Remsima_Batch2_01
N	P0DOX5,P01857	EEQYNSTYR_4_4_1_0_0	2796.1	1.6899	699.782	4	23.1	4347	4340	4349	4350	Remsima_Batch2_01
N	P0DOX5,P01857	EEQYNSTYR_4_4_1_0_1	3103.19	0.1047	776.553	4	31.26	6723	6717	6725	6726	Remsima_Batch2_01
N	P0DOX5,P01857	EEQYNSTYR_4_4_1_0_1	3103.19	0.3061	1035.07	3	29.92	6327	6324	6329	6330	Remsima_Batch2_01
N	P0DOX5,P01857	EEQYNSTYR_4_4_1_0_1	3103.19	0.3061	1035.07	3	31.14	6683	6680	6685	6686	Remsima_Batch2_01
N	P0DOX5,P01857	EEQYNSTYR_4_4_1_0_1	3103.19	0.3061	1035.07	3	32.15	6998	6986	7000	7001	Remsima_Batch2_01
N	P0DOX5,P01857	EEQYNSTYR_4_4_1_0_1	3103.19	2.7794	1552.09	2	31.41	6772	6771	6774	6775	Remsima_Batch2_01
N	P0DOX5,P01857	EEQYNSTYR_4_4_1_1_0	3087.19	1.0851	1029.74	3	31.85	6905	6900	6907	6908	Remsima_Batch2_01
N	P0DOX5,P01857	EEQYNSTYR_4_5_0_0_0	2853.12	6.8171	951.718	3	23.71	4523	4518	4525	4526	Remsima_Batch2_01
N	P0DOX5,P01857	EEQYNSTYR_5_2_0_0_0	2405.94	1.4028	1203.47	2	20.55	3645	3637	3647	3648	Remsima_Batch2_01
N	P0DOX5,P01857	EEQYNSTYR_5_2_0_0_0	2405.94	1.4028	1203.47	2	21.16	3824	3813	3826	3827	Remsima_Batch2_01
N	P0DOX5,P01857	EEQYNSTYR_5_2_0_0_0	2405.94	1.4028	1203.47	2	21.88	4024	4017	4026	4027	Remsima_Batch2_01
N	P0DOX5,P01857	EEQYNSTYR_5_2_0_0_0	2405.94	1.4028	1203.47	2	22.42	4167	4166	4169	4170	Remsima_Batch2_01
N	P0DOX5,P01857	EEQYNSTYR_5_2_0_0_0	2405.94	1.4028	1203.47	2	22.98	4315	4313	4318		Remsima_Batch2_01
N	P0DOX5,P01857	EEQYNSTYR_5_2_0_0_0	2405.94	6.9204	802.656	3	20.55	3646	3637	3649	3650	Remsima_Batch2_01
N	P0DOX5,P01857	EEQYNSTYR_5_2_0_0_0	2405.94	6.9204	802.656	3	22.02	4062	4058	4064	4065	Remsima_Batch2_01
N	P0DOX5,P01857	EEQYNSTYR_5_2_0_0_0	2405.94	6.9204	802.656	3	22.58	4210	4209	4212	4213	Remsima_Batch2_01
N	P0DOX5,P01857	EEQYNSTYR_5_2_0_0_0	2405.94	6.9204	802.656	3	23.16	4365	4357	4368	4369	Remsima_Batch2_01
N	P0DOX5,P01857	EEQYNSTYR_5_2_1_0_0	2551.99	1.8319	1276.5	2	30.63	6537	6523	6539		Remsima_Batch2_01
N	P0DOX5,P01857	EEQYNSTYR_5_2_1_0_0	2551.99	1.9886	1276.5	2	22.42	4168	4166	4171		Remsima_Batch2_01
N	P0DOX5,P01857	EEQYNSTYR_5_3_0_0_0	2609.01	1.8589	870.345	3	23	4320	4313	4322	4323	Remsima_Batch2_01
N	P0DOX5,P01857	EEQYNSTYR_5_3_0_0_0	2609.01	2.3189	870.345	3	22.4	4161	4153	4164	4165	Remsima_Batch2_01
N	P0DOX5,P01857	EEQYNSTYR_5_3_0_0_1	2916.11	0.4287	972.706	3	31.28	6731	6717	6734		Remsima_Batch2_01
N	P0DOX5,P01857	EEQYNSTYR_5_3_0_0_1	2916.11	1.6889	1458.55	2	31.44	6779	6771	6781	6782	Remsima_Batch2_01
N	P0DOX5,P01857	EEQYNSTYR_5_3_1_0_0	2755.07	4.3012	919.033	3	22.92	4301	4300	4303	4304	Remsima_Batch2_01
N	P0DOX5,P01857	EEQYNSTYR_5_3_1_0_0	2755.07	7.1323	919.036	3	22.35	4147	4140	4149	4150	Remsima_Batch2_01
N	P0DOX5,P01857	EEQYNSTYR_5_3_1_0_1	3062.16	1.3634	1531.59	2	31.06	6660	6648	6662	6663	Remsima_Batch2_01
N	P0DOX5,P01857	EEQYNSTYR_5_3_1_0_1	3062.16	4.0331	1021.4	3	31	6642	6635	6644	6645	Remsima_Batch2_01
N	P0DOX5,P01857	EEQYNSTYR_5_4_1_0_0	2958.15	0.1099	1479.58	2	23.37	4426	4418	4429	4430	Remsima_Batch2_01
N	P0DOX5,P01857	EEQYNSTYR_5_4_1_0_0	2958.15	0.2282	1479.58	2	22.17	4102	4099	4105	4106	Remsima_Batch2_01
N	P0DOX5,P01857	EEQYNSTYR_5_4_1_0_0	2958.15	0.2282	1479.58	2	22.76	4262	4260	4264	4265	Remsima_Batch2_01
N	P0DOX5,P01857	EEQYNSTYR_5_4_1_0_0	2958.15	1.293	740.295	4	23	4321	4313	4324	4325	Remsima_Batch2_01
N	P0DOX5,P01857	EEQYNSTYR_5_4_1_0_0	2958.15	1.6395	986.724	3	27.14	5485	5472	5487	5488	Remsima_Batch2_01
N	P0DOX5,P01857	EEQYNSTYR_5_4_1_0_0	2958.15	2.248	986.725	3	21.37	3882	3879	3884	3885	Remsima_Batch2_01
N	P0DOX5,P01857	EEQYNSTYR_5_4_1_0_0	2958.15	2.248	986.725	3	21.96	4047	4044	4050	4051	Remsima_Batch2_01
N	P0DOX5,P01857	EEQYNSTYR_5_4_1_0_0	2958.15	2.248	986.725	3	22.64	4228	4226	4231	4232	Remsima_Batch2_01
N	P0DOX5,P01857	EEQYNSTYR_5_4_1_0_0	2958.15	2.248	986.725	3	23.19	4371	4370	4373	4374	Remsima_Batch2_01
N	P0DOX5,P01857	EEQYNSTYR_5_4_1_0_0	2958.15	2.248	986.725	3	23.75	4536	4535	4538	4539	Remsima_Batch2_01
N	P0DOX5,P01857	EEQYNSTYR_5_4_1_0_0	2958.15	2.248	986.725	3	24.45	4725	4717	4727	4728	Remsima_Batch2_01
N	P0DOX5,P01857	EEQYNSTYR_5_4_1_0_0	2958.15	2.248	986.725	3	25.17	4921	4915	4923	4924	Remsima_Batch2_01
N	P0DOX5,P01857	EEQYNSTYR_5_4_1_0_1	3265.24	0.1302	1633.12	2	31.19	6702	6699	6704	6705	Remsima_Batch2_01
N	P0DOX5,P01857	EEQYNSTYR_5_4_1_0_1	3265.24	1.8146	817.068	4	30.91	6623	6622	6625	6626	Remsima_Batch2_01
N	P0DOX5,P01857	EEQYNSTYR_5_4_1_0_2	3572.33	0.5669	893.839	4	37.59	8722	8717	8724	8725	Remsima_Batch2_01
N	P0DOX5,P01857	EEQYNSTYR_5_4_1_0_2	3572.33	0.6298	1191.45	3	37.52	8702	8701	8704	8705	Remsima_Batch2_01
N	P0DOX5,P01857	EEQYNSTYR_5_4_1_1_0	3249.25	0.4463	1083.75	3	31.65	6844	6834	6846	6847	Remsima_Batch2_01
N	P0DOX5,P01857	EEQYNSTYR_5_5_1_0_0	3161.23	0.8699	1054.42	3	23.39	4432	4418	4435	4436	Remsima_Batch2_01
N	P0DOX5,P01857	EEQYNSTYR_6_2_0_0_0	2567.99	4.1472	856.671	4	22.11	4087	4086			Remsima_Batch2_01
N	P0DOX5,P01857	EEQYNSTYR_6_2_0_0_0	2567.99	1.3921	1284.5	2	21.98	4052	4044	4054	4055	Remsima_Batch2_01
N	P0DOX5,P01857	EEQYNSTYR_6_3_0_0_0	2771.07	1.3623	1386.04	2	22.38	4155	4153	4158	4159	Remsima_Batch2_01
N	P0DOX5,P01857	EEQYNSTYR_6_3_0_0_0	2771.07	5.2146	924.366	3	22.32	4141	4140	4143	4144	Remsima_Batch2_01
N	P0DOX5,P01857	EEQYNSTYR_6_3_0_0_1	3078.16	0.7878	770.296	4	31.04	6655	6648	6658	6659	Remsima_Batch2_01
N	P0DOX5,P01857	EEQYNSTYR_6_3_0_0_1	3078.16	0.999	1539.58	2	30.97	6637	6635	6640	6641	Remsima_Batch2_01
N	P0DOX5,P01857	EEQYNSTYR_6_3_1_0_0	2917.13	1.2598	1459.07	2	22.3	4134	4127	4136	4137	Remsima_Batch2_01
N	P0DOX5,P01857	EEQYNSTYR_6_3_1_0_0	2917.13	4.6793	973.051	3	22.22	4115	4113	4118	4119	Remsima_Batch2_01
N	P0DOX5,P01857	EEQYNSTYR_6_3_1_0_1	3224.22	2.3649	806.812	4	30.58	6525	6523	6527	6528	Remsima_Batch2_01
N	P0DOX5,P01857	EEQYNSTYR_6_3_1_0_1	3224.22	2.5898	1075.41	3	30.95	6630	6622	6633	6634	Remsima_Batch2_01
N	P0DOX5,P01857	EEQYNSTYR_6_3_1_0_1	3224.22	4.9159	1075.42	3	30.36	6460	6457	6463	6464	Remsima_Batch2_01
N	P0DOX5,P01857	EEQYNSTYR_6_4_1_0_0	3120.2	1.4582	1040.74	3	21.74	3990	3988	3993	3994	Remsima_Batch2_01
N	P0DOX5,P01857	EEQYNSTYR_6_4_1_0_0	3120.2	1.4582	1040.74	3	22.55	4203	4196	4205	4206	Remsima_Batch2_01
N	P0DOX5,P01857	EEQYNSTYR_6_4_1_0_0	3120.2	1.4582	1040.74	3	23.14	4359	4357	4362	4363	Remsima_Batch2_01
N	P0DOX5,P01857	EEQYNSTYR_6_4_1_0_0	3120.2	1.5624	1560.61	2	22.73	4254	4243	4256	4257	Remsima_Batch2_01
N	P0DOX5,P01857	EEQYNSTYR_6_4_1_0_0	3120.2	1.7467	1040.74	3	30.46	6486	6474	6488	6489	Remsima_Batch2_01
N	P0DOX5,P01857	EEQYNSTYR_6_4_1_0_1	3427.3	3.1293	857.582	4	30.47	6492	6491	6494	6495	Remsima_Batch2_01
N	P0DOX5,P01857	EEQYNSTYR_6_4_1_0_1	3427.3	3.7493	1143.11	3	30.24	6423	6409	6425		Remsima_Batch2_01
N	P0DOX5,P01857	EEQYNSTYR_6_5_1_0_1	3630.37	1.9075	908.351	4	30.77	6584	6572	6586	6587	Remsima_Batch2_01
N	P0DOX5,P01857	EEQYNSTYR_7_2_0_0_0	2730.04	0.5403	1365.52	4	21.48	3912	3909			Remsima_Batch2_01
N	P0DOX5,P01857	EEQYNSTYR_7_2_0_0_0	2730.04	1.9963	910.687	3	21.32	3868	3862	3871	3872	Remsima_Batch2_01
N	P0DOX5,P01857	EEQYNSTYR_7_2_0_0_0	2730.04	2.8754	910.688	3	21.96	4046	4044	4048	4049	Remsima_Batch2_01
N	P0DOX5,P01857	EEQYNSTYR_7_4_1_0_0	3282.26	1.569	1094.76	3	22.45	4174	4166	4177	4178	Remsima_Batch2_01
N	P0DOX5,P01857	EEQYNSTYR_7_5_1_0_1	3792.43	0.7515	1264.82	3	30.2	6413	6409	6416	6417	Remsima_Batch2_01
N	P0DOX5,P01857	EEQYNSTYR_8_2_0_0_0	2892.09	0.389	1446.55	2	21.14	3819	3813	3822		Remsima_Batch2_01
N	P0DOX5,P01857	EEQYNSTYR_8_2_0_0_0	2892.09	0.5359	964.703	3	21.12	3814	3813	3816	3817	Remsima_Batch2_01
N	P0DOX5,P01857	EEQYNSTYR_8_2_0_0_0	2892.09	0.5359	964.703	3	21.74	3989	3988	3991	3992	Remsima_Batch2_01
N	P0DOX5,P01857	EEQYNSTYR_9_2_0_0_0	3054.15	1.1951	1018.72	3	21.04	3791	3779	3794	3795	Remsima_Batch2_01
N	P0DOX5,P01857	TKPREEQYNSTYR_3_3_1_0_0	2913.26	0.3604	971.759	3	14.86	2057	2040	2060	2061	Remsima_Batch2_01
N	P0DOX5,P01857	TKPREEQYNSTYR_3_3_1_0_0	2913.26	0.3604	971.759	3	14.88	2069	2068	2071	2072	Remsima_Batch2_01
N	P0DOX5,P01857	TKPREEQYNSTYR_3_3_1_0_0	2913.26	1.0813	971.761	3	15.44	2222	2220	2225	2226	Remsima_Batch2_01
N	P0DOX5,P01857	TKPREEQYNSTYR_3_3_1_0_0	2913.26	1.0813	971.761	3	16.74	2587	2585	2590	2590	Remsima_Batch2_01
N	P0DOX5,P01857	TKPREEQYNSTYR_3_3_1_0_0	2913.26	1.8965	729.073	4	14.9	2076	2068	2080	2081	Remsima_Batch2_01
N	P0DOX5,P01857	TKPREEQYNSTYR_3_4_0_0_0	2970.28	1.1278	990.768	3	15.38	2204	2190	2206	2201	Remsima_Batch2_01
N	P0DOX5,P01857	TKPREEQYNSTYR_3_4_1_0_0	3116.34	0.1444	1039.45	3	14.86	2055	2040	2058	2059	Remsima_Batch2_01
N	P0DOX5,P01857	TKPREEQYNSTYR_3_4_1_0_0	3116.34	0.1444	1039.45	3	15.05	2117	2116	2119	2120	Remsima_Batch2_01
N	P0DOX5,P01857	TKPREEQYNSTYR_3_4_1_0_0	3116.34	1.4921	1039.45	3	15.59	2262	2261	2264	2265	Remsima_Batch2_01
N	P0DOX5,P01857	TKPREEQYNSTYR_3_4_1_0_0	3116.34	2.511	779.843	4	14.85	2050	2040	2053	2054	Remsima_Batch2_01
N	P0DOX5,P01857	TKPREEQYNSTYR_4_3_0_0_1	3236.35	1.6299	809.842	4	18.51	3066	3055	3069	3070	Remsima_Batch2_01
N	P0DOX5,P01857	TKPREEQYNSTYR_4_3_1_0_0	3075.32	0.5365	1025.78	3	14.91	2077	2068	2082	2083	Remsima_Batch2_01
N	P0DOX5,P01857	TKPREEQYNSTYR_4_3_1_0_0	3075.32	0.5365	1025.78	3	15.49	2236	2235	2238	2239	Remsima_Batch2_01
N	P0DOX5,P01857	TKPREEQYNSTYR_4_3_1_0_1	3382.41	0.9609	1128.14	3	18.61	3094	3085	3096	3097	Remsima_Batch2_01
N	P0DOX5,P01857	TKPREEQYNSTYR_4_4_1_0_0	3278.4	0.1754	1639.7	2	14.96	2096	2088	2099		Remsima_Batch2_01
N	P0DOX5,P01857	TKPREEQYNSTYR_4_4_1_0_0	3278.4	0.1983	1093.47	3	14.84	2044	2040	2047	2048	Remsima_Batch2_01
N	P0DOX5,P01857	TKPREEQYNSTYR_4_4_1_0_0	3278.4	0.1983	1093.47	3	15.05	2118	2116	2121	2122	Remsima_Batch2_01
N	P0DOX5,P01857	TKPREEQYNSTYR_4_4_1_0_0	3278.4	0.1983	1093.47	3	15.6	2263	2261	2266	2267	Remsima_Batch2_01
N	P0DOX5,P01857	TKPREEQYNSTYR_4_4_1_0_0	3278.4	0.1983	1093.47	3	16.51	2521	2507	2523		Remsima_Batch2_01
N	P0DOX5,P01857	TKPREEQYNSTYR_4_4_1_0_0	3278.4	1.0142	820.356	4	16.04	2386	2385	2388	2389	Remsima_Batch2_01
N	P0DOX5,P01857	TKPREEQYNSTYR_4_4_1_0_0	3278.4	3.8205	820.358	4	16.63	2556	2555	2558	2559	Remsima_Batch2_01
N	P0DOX5,P01857	TKPREEQYNSTYR_4_4_1_0_1	3585.49	2.022	1195.83	3	18.63	3103	3102	3105	3106	Remsima_Batch2_01
N	P0DOX5,P01857	TKPREEQYNSTYR_5_2_0_0_0	2888.23	0.1471	722.814	4	14.89	2070	2068	2073	2074	Remsima_Batch2_01
N	P0DOX5,P01857	TKPREEQYNSTYR_5_3_0_0_1	3398.4	0.6032	1133.47	3	18.32	3014	3011	3017	3018	Remsima_Batch2_01
N	P0DOX5,P01857	TKPREEQYNSTYR_5_3_0_0_1	3398.4	1.7876	850.355	4	18.22	2983	2981	2985	2986	Remsima_Batch2_01
N	P0DOX5,P01857	TKPREEQYNSTYR_5_3_1_0_1	3544.46	1.1215	886.87	4	18.42	3043	3042	3045	3046	Remsima_Batch2_01
N	P0DOX5,P01857	TKPREEQYNSTYR_5_3_1_0_1	3544.46	2.4404	1182.16	3	18.45	3049	3042	3051	3052	Remsima_Batch2_01
N	P0DOX5,P01857	TKPREEQYNSTYR_5_4_1_0_0	3440.45	0.3851	860.868	4	15.06	2123	2116	2125	2126	Remsima_Batch2_01
N	P0DOX5,P01857	TKPREEQYNSTYR_5_4_1_0_1	3747.54	1.2208	937.639	4	18.48	3057	3055	3059	3060	Remsima_Batch2_01
N	P0DOX5,P01857	TKPREEQYNSTYR_5_4_1_0_1	3747.54	1.2942	1249.85	3	18.51	3065	3055	3067	3068	Remsima_Batch2_01
N	P0DOX5,P01857	TKPREEQYNSTYR_6_3_0_0_1	3560.45	0.9479	890.869	4	17.74	2847	2842	2849	2850	Remsima_Batch2_01
N	P0DOX5,P01857	TKPREEQYNSTYR_6_3_0_0_1	3560.45	2.0643	1187.49	3	17.89	2887	2884	2889	2890	Remsima_Batch2_01
N	P01642	TNGSPR_5_2_0_0_0	1847.74	0.3112	924.374	2	8.55	1206	1204	1210	1210	Remsima_Batch2_01
N	P01642	TNGSPR_5_2_0_0_0	1847.74	0.3112	924.374	2	13.98	1891	1890	1892	1893	Remsima_Batch2_01
N	P01642	TNGSPR_7_2_0_0_0	2171.84	0.2417	1086.43	2	8.59	1216	1215	1218	1219	Remsima_Batch2_01
N	P01642	TNGSPR_7_2_0_0_0	2171.84	0.8633	1086.43	2	9.1	1284	1283	1285	1286	Remsima_Batch2_01
N	P01642	TNGSPR_8_2_0_0_0	2333.9	0.3106	1167.45	2	8.57	1212	1211	1213		Remsima_Batch2_01
N	P01642	TNGSPR_8_2_0_0_0	2333.9	0.8891	1167.45	2	8.04	1138	1137	1139		Remsima_Batch2_01
N	P0DOX5,P01857	EEQYNSTYR_3_2_0_0_0	2081.83	0.7806	1041.42	1	23.25	4404	4395			Remsima_Batch2_02
N	P0DOX5,P01857	EEQYNSTYR_3_2_0_0_0	2081.83	1.2249	694.616	3	22.6	4217	4204	4219	4220	Remsima_Batch2_02
N	P0DOX5,P01857	EEQYNSTYR_3_2_1_0_0	2227.89	1.0436	1114.45	4	23.09	4354	4346			Remsima_Batch2_02
N	P0DOX5,P01857	EEQYNSTYR_3_2_1_0_0	2227.89	0.5723	1114.45	3	31.35	6732	6720			Remsima_Batch2_02
N	P0DOX5,P01857	EEQYNSTYR_3_3_0_0_0	2284.91	1.1051	1142.96	2	23.2	4386	4378	4389	4390	Remsima_Batch2_02
N	P0DOX5,P01857	EEQYNSTYR_3_3_1_0_0	2430.97	0.5451	1215.99	2	21.72	3973	3971	3975	3976	Remsima_Batch2_02
N	P0DOX5,P01857	EEQYNSTYR_3_3_1_0_0	2430.97	0.5451	1215.99	2	22.92	4305	4297	4308	4309	Remsima_Batch2_02
N	P0DOX5,P01857	EEQYNSTYR_3_3_1_0_0	2430.97	0.5451	1215.99	2	23.53	4481	4479	4485	4486	Remsima_Batch2_02
N	P0DOX5,P01857	EEQYNSTYR_3_3_1_0_0	2430.97	0.5451	1215.99	2	24.08	4638	4636	4641	4642	Remsima_Batch2_02
N	P0DOX5,P01857	EEQYNSTYR_3_3_1_0_0	2430.97	0.5451	1215.99	2	24.71	4805	4804	4807	4808	Remsima_Batch2_02
N	P0DOX5,P01857	EEQYNSTYR_3_3_1_0_0	2430.97	0.5451	1215.99	2	25.27	4958	4956	4960	4961	Remsima_Batch2_02
N	P0DOX5,P01857	EEQYNSTYR_3_3_1_0_0	2430.97	0.5451	1215.99	2	25.84	5121	5117	5123	5124	Remsima_Batch2_02
N	P0DOX5,P01857	EEQYNSTYR_3_3_1_0_0	2430.97	0.5451	1215.99	2	27.17	5501	5497	5503	5504	Remsima_Batch2_02
N	P0DOX5,P01857	EEQYNSTYR_3_3_1_0_0	2430.97	0.689	1215.99	2	31.28	6711	6705	6714	6715	Remsima_Batch2_02
N	P0DOX5,P01857	EEQYNSTYR_3_4_0_0_0	2487.99	0.2613	830.001	3	23.34	4428	4426	4431	4432	Remsima_Batch2_02
N	P0DOX5,P01857	EEQYNSTYR_3_4_0_0_0	2487.99	0.8541	1244.5	2	23.35	4433	4426	4435	4436	Remsima_Batch2_02
N	P0DOX5,P01857	EEQYNSTYR_3_4_1_0_0	2634.05	0.8542	878.688	3	21.89	4021	4020	4023	4024	Remsima_Batch2_02
N	P0DOX5,P01857	EEQYNSTYR_3_4_1_0_0	2634.05	0.8542	878.688	3	23.23	4396	4395	4398	4399	Remsima_Batch2_02
N	P0DOX5,P01857	EEQYNSTYR_3_4_1_0_0	2634.05	0.8542	878.688	3	23.86	4580	4579	4582	4583	Remsima_Batch2_02
N	P0DOX5,P01857	EEQYNSTYR_3_4_1_0_0	2634.05	0.8542	878.688	3	24.49	4749	4748	4751	4752	Remsima_Batch2_02
N	P0DOX5,P01857	EEQYNSTYR_3_4_1_0_0	2634.05	0.8542	878.688	3	25.05	4895	4894	4897	4898	Remsima_Batch2_02
N	P0DOX5,P01857	EEQYNSTYR_3_4_1_0_0	2634.05	0.8542	878.688	3	25.65	5068	5067	5070	5071	Remsima_Batch2_02
N	P0DOX5,P01857	EEQYNSTYR_3_4_1_0_0	2634.05	0.8542	878.688	3	26.22	5234	5233	5236	5237	Remsima_Batch2_02
N	P0DOX5,P01857	EEQYNSTYR_3_4_1_0_0	2634.05	0.8542	878.688	3	26.82	5399	5398	5401	5402	Remsima_Batch2_02
N	P0DOX5,P01857	EEQYNSTYR_3_4_1_0_0	2634.05	1.0535	1317.53	2	28.43	5875	5868	5878		Remsima_Batch2_02
N	P0DOX5,P01857	EEQYNSTYR_3_4_1_0_0	2634.05	1.3098	878.688	3	27.4	5566	5565	5568	5569	Remsima_Batch2_02
N	P0DOX5,P01857	EEQYNSTYR_3_4_1_0_0	2634.05	1.8792	878.689	3	29.43	6171	6159	6174	6175	Remsima_Batch2_02
N	P0DOX5,P01857	EEQYNSTYR_4_2_0_0_0	2243.88	2.4734	748.634	4	20.34	3589	3579			Remsima_Batch2_02
N	P0DOX5,P01857	EEQYNSTYR_4_2_0_0_0	2243.88	2.4734	748.634	4	22.53	4199	4191			Remsima_Batch2_02
N	P0DOX5,P01857	EEQYNSTYR_4_2_0_0_0	2243.88	0.3454	1122.45	4	22.58	4212	4204			Remsima_Batch2_02
N	P0DOX5,P01857	EEQYNSTYR_4_2_1_0_0	2389.94	0.2824	1195.47	2	22.87	4292	4284	4295	4296	Remsima_Batch2_02
N	P0DOX5,P01857	EEQYNSTYR_4_3_0_0_0	2446.96	1.3997	1223.98	2	22.92	4304	4297	4306	4307	Remsima_Batch2_02
N	P0DOX5,P01857	EEQYNSTYR_4_3_0_0_1	2754.05	2.814	918.692	2	31.52	6786	6772			Remsima_Batch2_02
N	P0DOX5,P01857	EEQYNSTYR_4_3_1_0_0	2593.02	0.1735	865.012	3	23.67	4525	4513	4527	4528	Remsima_Batch2_02
N	P0DOX5,P01857	EEQYNSTYR_4_3_1_0_0	2593.02	0.9738	1297.01	2	21.74	3977	3971	3979	3980	Remsima_Batch2_02
N	P0DOX5,P01857	EEQYNSTYR_4_3_1_0_0	2593.02	0.9738	1297.01	2	22.74	4257	4249	4259	4260	Remsima_Batch2_02
N	P0DOX5,P01857	EEQYNSTYR_4_3_1_0_0	2593.02	0.9738	1297.01	2	23.33	4427	4426	4429	4430	Remsima_Batch2_02
N	P0DOX5,P01857	EEQYNSTYR_4_3_1_0_0	2593.02	0.9738	1297.01	2	24	4617	4609	4619	4620	Remsima_Batch2_02
N	P0DOX5,P01857	EEQYNSTYR_4_3_1_0_0	2593.02	0.9738	1297.01	2	24.69	4799	4787	4803	4803	Remsima_Batch2_02
N	P0DOX5,P01857	EEQYNSTYR_4_3_1_0_1	2900.11	1.2844	725.784	4	31.39	6744	6737	6746	6747	Remsima_Batch2_02
N	P0DOX5,P01857	EEQYNSTYR_4_3_1_0_1	2900.11	1.4396	1450.56	2	31.19	6685	6674	6687	6688	Remsima_Batch2_02
N	P0DOX5,P01857	EEQYNSTYR_4_3_1_1_0	2884.12	1.8203	962.045	3	31.85	6878	6867	6880	6881	Remsima_Batch2_02
N	P0DOX5,P01857	EEQYNSTYR_4_4_0_0_0	2650.04	0.5472	884.018	3	23.05	4342	4329	4345		Remsima_Batch2_02
N	P0DOX5,P01857	EEQYNSTYR_4_4_0_0_0	2650.04	2.3868	1325.52	2	23.13	4365	4363	4367	4368	Remsima_Batch2_02
N	P0DOX5,P01857	EEQYNSTYR_4_4_1_0_0	2796.1	0.8047	932.706	3	21.61	3944	3943	3946	3947	Remsima_Batch2_02
N	P0DOX5,P01857	EEQYNSTYR_4_4_1_0_0	2796.1	0.8047	932.706	3	22.18	4101	4100	4103	4104	Remsima_Batch2_02
N	P0DOX5,P01857	EEQYNSTYR_4_4_1_0_0	2796.1	0.8047	932.706	3	22.94	4311	4310	4313	4314	Remsima_Batch2_02
N	P0DOX5,P01857	EEQYNSTYR_4_4_1_0_0	2796.1	0.8047	932.706	3	23.52	4480	4479	4483	4484	Remsima_Batch2_02
N	P0DOX5,P01857	EEQYNSTYR_4_4_1_0_0	2796.1	0.8047	932.706	3	24.07	4637	4636	4639	4640	Remsima_Batch2_02
N	P0DOX5,P01857	EEQYNSTYR_4_4_1_0_0	2796.1	0.8047	932.706	3	24.82	4837	4836	4839	4840	Remsima_Batch2_02
N	P0DOX5,P01857	EEQYNSTYR_4_4_1_0_0	2796.1	0.8047	932.706	3	25.43	5003	5002	5005	5006	Remsima_Batch2_02
N	P0DOX5,P01857	EEQYNSTYR_4_4_1_0_0	2796.1	0.8047	932.706	3	26.01	5171	5168	5173	5174	Remsima_Batch2_02
N	P0DOX5,P01857	EEQYNSTYR_4_4_1_0_0	2796.1	0.8047	932.706	3	26.6	5339	5338	5341	5342	Remsima_Batch2_02
N	P0DOX5,P01857	EEQYNSTYR_4_4_1_0_0	2796.1	0.912	932.706	3	27.23	5517	5515	5520	5521	Remsima_Batch2_02
N	P0DOX5,P01857	EEQYNSTYR_4_4_1_0_0	2796.1	1.4484	932.706	3	29.12	6084	6079	6087	6088	Remsima_Batch2_02
N	P0DOX5,P01857	EEQYNSTYR_4_4_1_0_0	2796.1	1.8776	932.707	3	27.78	5676	5675	5678	5679	Remsima_Batch2_02
N	P0DOX5,P01857	EEQYNSTYR_4_4_1_0_1	3103.19	5.591	1035.07	3	29.79	6273	6270	6276	6277	Remsima_Batch2_02
N	P0DOX5,P01857	EEQYNSTYR_4_4_1_0_1	3103.19	5.591	1035.07	3	31.99	6919	6916	6921	6922	Remsima_Batch2_02
N	P0DOX5,P01857	EEQYNSTYR_4_4_1_0_1	3103.19	5.591	1035.07	3	32.72	7142	7130	7145	7146	Remsima_Batch2_02
N	P0DOX5,P01857	EEQYNSTYR_4_4_1_0_1	3103.19	5.591	1035.07	3	33.38	7339	7331	7342	7343	Remsima_Batch2_02
N	P0DOX5,P01857	EEQYNSTYR_4_4_1_0_1	3103.19	5.591	1035.07	3	33.61	7413	7398	7416		Remsima_Batch2_02
N	P0DOX5,P01857	EEQYNSTYR_4_4_1_1_0	3087.19	1.571	1029.74	3	31.81	6868	6867	6870	6871	Remsima_Batch2_02
N	P0DOX5,P01857	EEQYNSTYR_4_5_1_0_0	2999.18	0.5835	1000.4	3	23.6	4503	4495	4506	4507	Remsima_Batch2_02
N	P0DOX5,P01857	EEQYNSTYR_5_2_0_0_0	2405.94	0.4884	1203.47	3	20.87	3737	3735			Remsima_Batch2_02
N	P0DOX5,P01857	EEQYNSTYR_5_2_0_0_0	2405.94	0.4884	1203.47	3	21.59	3938	3928			Remsima_Batch2_02
N	P0DOX5,P01857	EEQYNSTYR_5_2_0_0_0	2405.94	0.4884	1203.47	4	22.5	4189	4176			Remsima_Batch2_02
N	P0DOX5,P01857	EEQYNSTYR_5_2_0_0_0	2405.94	0.4884	1203.47	2	20.28	3574	3566	3577	3578	Remsima_Batch2_02
N	P0DOX5,P01857	EEQYNSTYR_5_2_0_0_0	2405.94	0.4884	1203.47	2	23.83	4573	4563	4575	4576	Remsima_Batch2_02
N	P0DOX5,P01857	EEQYNSTYR_5_2_0_0_0	2405.94	1.7561	1203.47	2	28.19	5797	5796	5799	5800	Remsima_Batch2_02
N	P0DOX5,P01857	EEQYNSTYR_5_2_0_0_0	2405.94	4.6759	802.654	3	20.25	3567	3566	3569		Remsima_Batch2_02
N	P0DOX5,P01857	EEQYNSTYR_5_2_0_0_0	2405.94	4.6759	802.654	3	22.15	4090	4084	4093	4094	Remsima_Batch2_02
N	P0DOX5,P01857	EEQYNSTYR_5_2_0_0_0	2405.94	4.6759	802.654	3	22.72	4250	4249	4252	4253	Remsima_Batch2_02
N	P0DOX5,P01857	EEQYNSTYR_5_2_1_0_0	2551.99	1.6752	1276.5	4	22.48	4183	4176			Remsima_Batch2_02
N	P0DOX5,P01857	EEQYNSTYR_5_2_1_0_0	2551.99	1.5968	1276.5	2	30.81	6572	6561	6575	6576	Remsima_Batch2_02
N	P0DOX5,P01857	EEQYNSTYR_5_3_0_0_0	2609.01	0.527	1305.01	2	22.51	4192	4191	4194	4195	Remsima_Batch2_02
N	P0DOX5,P01857	EEQYNSTYR_5_3_0_0_1	2916.11	0.9087	972.708	3	31.24	6700	6689	6703	6704	Remsima_Batch2_02
N	P0DOX5,P01857	EEQYNSTYR_5_3_0_0_1	2916.11	1.0545	1458.56	2	31.3	6716	6705	6718	6719	Remsima_Batch2_02
N	P0DOX5,P01857	EEQYNSTYR_5_3_1_0_0	2755.07	3.5389	919.033	3	23.09	4353	4346	4355	4356	Remsima_Batch2_02
N	P0DOX5,P01857	EEQYNSTYR_5_3_1_0_1	3062.16	0.1143	1021.39	3	31.02	6634	6624	6639	6640	Remsima_Batch2_02
N	P0DOX5,P01857	EEQYNSTYR_5_3_1_0_1	3062.16	0.1143	1021.39	3	31.79	6862	6853	6865	6866	Remsima_Batch2_02
N	P0DOX5,P01857	EEQYNSTYR_5_3_1_0_1	3062.16	1.1185	1531.58	2	31.08	6652	6641	6654	6655	Remsima_Batch2_02
N	P0DOX5,P01857	EEQYNSTYR_5_4_1_0_0	2958.15	0.0423	1479.58	2	22.25	4118	4113	4120		Remsima_Batch2_02
N	P0DOX5,P01857	EEQYNSTYR_5_4_1_0_0	2958.15	0.0423	1479.58	2	23.07	4347	4346	4349	4350	Remsima_Batch2_02
N	P0DOX5,P01857	EEQYNSTYR_5_4_1_0_0	2958.15	2.3494	986.725	3	21.47	3904	3897	3906	3907	Remsima_Batch2_02
N	P0DOX5,P01857	EEQYNSTYR_5_4_1_0_0	2958.15	2.3494	986.725	3	22.15	4089	4084	4091	4092	Remsima_Batch2_02
N	P0DOX5,P01857	EEQYNSTYR_5_4_1_0_0	2958.15	2.3494	986.725	3	22.72	4251	4249	4254	4255	Remsima_Batch2_02
N	P0DOX5,P01857	EEQYNSTYR_5_4_1_0_0	2958.15	2.3494	986.725	3	23.28	4413	4412	4415	4416	Remsima_Batch2_02
N	P0DOX5,P01857	EEQYNSTYR_5_4_1_0_0	2958.15	2.3494	986.725	3	23.89	4591	4579	4594	4595	Remsima_Batch2_02
N	P0DOX5,P01857	EEQYNSTYR_5_4_1_0_0	2958.15	2.3494	986.725	3	25.14	4919	4910	4921	4922	Remsima_Batch2_02
N	P0DOX5,P01857	EEQYNSTYR_5_4_1_0_1	3265.24	0.1455	817.066	4	31	6626	6624	6629	6630	Remsima_Batch2_02
N	P0DOX5,P01857	EEQYNSTYR_5_4_1_0_1	3265.24	0.9341	1089.08	3	29.29	6131	6129	6133	6134	Remsima_Batch2_02
N	P0DOX5,P01857	EEQYNSTYR_5_4_1_0_1	3265.24	0.9341	1089.08	3	30.9	6598	6593	6600	6601	Remsima_Batch2_02
N	P0DOX5,P01857	EEQYNSTYR_5_4_1_0_1	3265.24	0.9341	1089.08	3	31.65	6823	6820	6825	6826	Remsima_Batch2_02
N	P0DOX5,P01857	EEQYNSTYR_5_4_1_0_1	3265.24	0.9341	1089.08	3	32.35	7032	7018	7034		Remsima_Batch2_02
N	P0DOX5,P01857	EEQYNSTYR_5_4_1_0_1	3265.24	0.9341	1089.08	3	32.66	7124	7114	7126	7127	Remsima_Batch2_02
N	P0DOX5,P01857	EEQYNSTYR_5_4_1_0_1	3265.24	1.2939	1633.12	2	30.99	6625	6624	6627	6628	Remsima_Batch2_02
N	P0DOX5,P01857	EEQYNSTYR_5_4_1_0_1	3265.24	1.2939	1633.12	2	31.05	6643	6641	6646	6647	Remsima_Batch2_02
N	P0DOX5,P01857	EEQYNSTYR_5_4_1_0_2	3572.33	0.126	1191.45	3	37.63	8712	8704	8714	8715	Remsima_Batch2_02
N	P0DOX5,P01857	EEQYNSTYR_5_4_1_1_0	3249.25	0.6617	1083.75	3	31.47	6768	6752	6770		Remsima_Batch2_02
N	P0DOX5,P01857	EEQYNSTYR_5_5_1_0_0	3161.23	0.4587	1054.41	3	23.44	4457	4444	4459	4460	Remsima_Batch2_02
N	P0DOX5,P01857	EEQYNSTYR_6_2_0_0_0	2567.99	4.8482	856.672	4	21.92	4027	4020			Remsima_Batch2_02
N	P0DOX5,P01857	EEQYNSTYR_6_2_0_0_0	2567.99	1.7816	1284.5	2	22.08	4072	4071	4074	4075	Remsima_Batch2_02
N	P0DOX5,P01857	EEQYNSTYR_6_3_0_0_0	2771.07	1.5788	1386.04	2	22.45	4177	4176	4179	4180	Remsima_Batch2_02
N	P0DOX5,P01857	EEQYNSTYR_6_3_0_0_1	3078.16	0.2112	1026.72	3	28.6	5922	5913	5924		Remsima_Batch2_02
N	P0DOX5,P01857	EEQYNSTYR_6_3_0_0_1	3078.16	0.6985	1026.72	3	28.88	6012	6010	6014	6015	Remsima_Batch2_02
N	P0DOX5,P01857	EEQYNSTYR_6_3_0_0_1	3078.16	0.6985	1026.72	3	30.93	6605	6593	6607	6608	Remsima_Batch2_02
N	P0DOX5,P01857	EEQYNSTYR_6_3_0_0_1	3078.16	0.6985	1026.72	3	31.52	6785	6772	6787		Remsima_Batch2_02
N	P0DOX5,P01857	EEQYNSTYR_6_3_0_0_1	3078.16	2.5096	1539.58	2	31.02	6632	6624	6635	6636	Remsima_Batch2_02
N	P0DOX5,P01857	EEQYNSTYR_6_3_1_0_0	2917.13	1.1227	1459.07	2	22.35	4146	4141	4148	4149	Remsima_Batch2_02
N	P0DOX5,P01857	EEQYNSTYR_6_3_1_0_0	2917.13	3.6509	973.05	3	22.31	4136	4128	4139	4140	Remsima_Batch2_02
N	P0DOX5,P01857	EEQYNSTYR_6_3_1_0_1	3224.22	2.3649	806.812	4	30.75	6551	6542	6553	6554	Remsima_Batch2_02
N	P0DOX5,P01857	EEQYNSTYR_6_3_1_0_1	3224.22	4.2646	1075.41	3	30.62	6514	6510	6516	6517	Remsima_Batch2_02
N	P0DOX5,P01857	EEQYNSTYR_6_4_1_0_0	3120.2	0.6891	1040.74	3	22.61	4223	4222	4225	4226	Remsima_Batch2_02
N	P0DOX5,P01857	EEQYNSTYR_6_4_1_0_0	3120.2	1.4342	1560.61	2	22.76	4263	4249	4265		Remsima_Batch2_02
N	P0DOX5,P01857	EEQYNSTYR_6_4_1_0_0	3120.2	1.8428	1040.74	3	21.82	4001	3987	4002		Remsima_Batch2_02
N	P0DOX5,P01857	EEQYNSTYR_6_4_1_0_1	3427.3	3.1293	857.582	4	30.59	6505	6496	6508	6509	Remsima_Batch2_02
N	P0DOX5,P01857	EEQYNSTYR_7_2_0_0_0	2730.04	0.0275	1365.52	4	21.51	3916	3914			Remsima_Batch2_02
N	P0DOX5,P01857	EEQYNSTYR_7_2_0_0_0	2730.04	0.8974	910.686	3	21.38	3880	3867	3882		Remsima_Batch2_02
N	P0DOX5,P01857	EEQYNSTYR_7_2_0_0_0	2730.04	2.6556	910.688	3	22.1	4078	4071	4080	4081	Remsima_Batch2_02
N	P0DOX5,P01857	EEQYNSTYR_8_2_0_0_0	2892.09	0.3025	1446.55	2	21.31	3861	3851	3863	3864	Remsima_Batch2_02
N	P0DOX5,P01857	EEQYNSTYR_8_2_0_0_0	2892.09	0.6397	964.704	3	21.24	3840	3834	3842	3843	Remsima_Batch2_02
N	P0DOX5,P01857	EEQYNSTYR_8_2_0_0_0	2892.09	0.6397	964.704	3	21.84	4005	4003	4007	4008	Remsima_Batch2_02
N	P0DOX5,P01857	EEQYNSTYR_9_2_0_0_0	3054.15	0.9004	1018.72	3	21.14	3813	3801	3816	3817	Remsima_Batch2_02
N	P0DOX5,P01857	TKPREEQYNSTYR_3_2_1_0_0	2710.18	1.7526	904.068	3	15.3	2189	2182	2191	2192	Remsima_Batch2_02
N	P0DOX5,P01857	TKPREEQYNSTYR_3_3_1_0_0	2913.26	0.6694	971.76	3	14.9	2083	2077	2086	2087	Remsima_Batch2_02
N	P0DOX5,P01857	TKPREEQYNSTYR_3_3_1_0_0	2913.26	0.7723	971.76	3	15.23	2171	2169	2174	2175	Remsima_Batch2_02
N	P0DOX5,P01857	TKPREEQYNSTYR_3_3_1_0_0	2913.26	0.7723	971.76	3	16.12	2408	2396	2410	2411	Remsima_Batch2_02
N	P0DOX5,P01857	TKPREEQYNSTYR_3_4_1_0_0	3116.34	0.5535	1558.67	2	15.03	2122	2113	2125		Remsima_Batch2_02
N	P0DOX5,P01857	TKPREEQYNSTYR_3_4_1_0_0	3116.34	0.5535	1558.67	2	15.61	2269	2266	2272		Remsima_Batch2_02
N	P0DOX5,P01857	TKPREEQYNSTYR_3_4_1_0_0	3116.34	1.2033	1039.45	3	14.94	2099	2098	2101	2102	Remsima_Batch2_02
N	P0DOX5,P01857	TKPREEQYNSTYR_3_4_1_0_0	3116.34	1.2033	1039.45	3	15.55	2254	2253	2256	2257	Remsima_Batch2_02
N	P0DOX5,P01857	TKPREEQYNSTYR_3_4_1_0_0	3116.34	1.2033	1039.45	3	16.23	2436	2429	2438	2439	Remsima_Batch2_02
N	P0DOX5,P01857	TKPREEQYNSTYR_4_3_1_0_0	3075.32	1.0243	1025.78	3	14.93	2093	2077	2096	2097	Remsima_Batch2_02
N	P0DOX5,P01857	TKPREEQYNSTYR_4_3_1_0_0	3075.32	1.0243	1025.78	3	15.5	2241	2240	2243	2244	Remsima_Batch2_02
N	P0DOX5,P01857	TKPREEQYNSTYR_4_3_1_0_1	3382.41	1.0569	846.356	4	18.56	3073	3065	3075	3076	Remsima_Batch2_02
N	P0DOX5,P01857	TKPREEQYNSTYR_4_3_1_0_1	3382.41	1.0569	846.356	4	19.14	3241	3240	3243	3244	Remsima_Batch2_02
N	P0DOX5,P01857	TKPREEQYNSTYR_4_3_1_0_1	3382.41	2.2026	1128.14	3	18.61	3088	3080	3090	3091	Remsima_Batch2_02
N	P0DOX5,P01857	TKPREEQYNSTYR_4_4_1_0_0	3278.4	0.1983	1093.47	3	15.44	2226	2225	2228	2229	Remsima_Batch2_02
N	P0DOX5,P01857	TKPREEQYNSTYR_4_4_1_0_0	3278.4	0.1983	1093.47	3	16.06	2390	2381	2392		Remsima_Batch2_02
N	P0DOX5,P01857	TKPREEQYNSTYR_4_4_1_0_1	3585.49	1.1644	897.126	4	18.64	3098	3097	3100	3101	Remsima_Batch2_02
N	P0DOX5,P01857	TKPREEQYNSTYR_4_4_1_0_1	3585.49	2.022	1195.83	3	18.66	3102	3097	3104	3105	Remsima_Batch2_02
N	P0DOX5,P01857	TKPREEQYNSTYR_5_3_0_0_1	3398.4	0.7283	850.356	4	18.43	3031	3029	3033	3034	Remsima_Batch2_02
N	P0DOX5,P01857	TKPREEQYNSTYR_5_3_1_0_1	3544.46	1.0086	886.87	4	18.48	3049	3048	3051	3052	Remsima_Batch2_02
N	P0DOX5,P01857	TKPREEQYNSTYR_5_4_1_0_0	3440.45	0.0145	1147.49	3	18.56	3074	3065	3077	3078	Remsima_Batch2_02
N	P0DOX5,P01857	TKPREEQYNSTYR_5_4_1_0_0	3440.45	0.5014	860.868	4	15.05	2128	2127	2130	2131	Remsima_Batch2_02
N	P0DOX5,P01857	TKPREEQYNSTYR_6_3_0_0_1	3560.45	1.3903	1187.49	3	18.09	2934	2933	2936	2937	Remsima_Batch2_02
N	P0DOX5,P01857	TKPREEQYNSTYR_6_3_0_0_1	3560.45	5.0064	890.874	4	17.98	2907	2906	2909	2910	Remsima_Batch2_02
N	P01642	TNGSPR_5_2_0_0_0	1847.74	0.5277	924.374	2	13.93	1899	1898	1900	1901	Remsima_Batch2_02
N	P01642	TNGSPR_5_2_0_0_0	1847.74	0.9606	924.374	2	8.63	1219	1218	1222	1222	Remsima_Batch2_02
N	P01642	TNGSPR_6_2_0_0_0	2009.79	0.2861	1005.4	2	11.67	1606	1605	1607	1608	Remsima_Batch2_02
N	P01642	TNGSPR_6_2_0_0_0	2009.79	0.3856	1005.4	2	12.17	1672	1671	1673	1674	Remsima_Batch2_02
N	P01642	TNGSPR_6_2_0_0_0	2009.79	0.7837	1005.4	2	11.16	1539	1538	1540	1541	Remsima_Batch2_02
N	P01642	TNGSPR_7_2_0_0_0	2171.84	0.1496	1086.43	2	9.05	1277	1276	1279	1280	Remsima_Batch2_02
N	P01642	TNGSPR_7_2_0_0_0	2171.84	0.2187	1086.43	2	8.04	1135	1134	1136	1137	Remsima_Batch2_02
N	P01642	TNGSPR_7_2_0_0_0	2171.84	0.3108	1086.43	2	8.55	1205	1204	1206		Remsima_Batch2_02
N	P01642	TNGSPR_8_2_0_0_0	2333.9	0.1178	1167.45	2	8.47	1193	1192	1194		Remsima_Batch2_02
N	P01642	TNGSPR_8_2_0_0_0	2333.9	0.8891	1167.45	2	7.96	1124	1123	1125		Remsima_Batch2_02
N	P0DOX5,P01857	EEQYNSTYR_3_2_0_0_0	2081.83	0.0841	1041.42	3	23.41	4461	4447			Remsima_Batch2_03
N	P0DOX5,P01857	EEQYNSTYR_3_2_0_0_0	2081.83	1.8013	694.616	3	22.53	4227	4225	4230	4231	Remsima_Batch2_03
N	P0DOX5,P01857	EEQYNSTYR_3_2_1_0_0	2227.89	0.505	1114.45	3	23.05	4361	4347			Remsima_Batch2_03
N	P0DOX5,P01857	EEQYNSTYR_3_2_1_0_0	2227.89	0.505	1114.45	3	23.65	4531	4530			Remsima_Batch2_03
N	P0DOX5,P01857	EEQYNSTYR_3_2_1_0_0	2227.89	0.3254	1114.45	3	31.52	6831	6825			Remsima_Batch2_03
N	P0DOX5,P01857	EEQYNSTYR_3_3_0_0_0	2284.91	0.4595	762.308	3	23.37	4449	4447	4452	4453	Remsima_Batch2_03
N	P0DOX5,P01857	EEQYNSTYR_3_3_1_0_0	2430.97	0.6787	810.995	2	23.87	4595	4593			Remsima_Batch2_03
N	P0DOX5,P01857	EEQYNSTYR_3_3_1_0_0	2430.97	0.2982	1215.99	2	31.38	6785	6767	6788		Remsima_Batch2_03
N	P0DOX5,P01857	EEQYNSTYR_3_3_1_0_0	2430.97	0.4422	1215.99	2	28.16	5804	5796	5806		Remsima_Batch2_03
N	P0DOX5,P01857	EEQYNSTYR_3_3_1_0_0	2430.97	0.9564	1215.99	2	21.89	4051	4040	4053	4054	Remsima_Batch2_03
N	P0DOX5,P01857	EEQYNSTYR_3_3_1_0_0	2430.97	0.9564	1215.99	2	22.93	4329	4321	4332	4333	Remsima_Batch2_03
N	P0DOX5,P01857	EEQYNSTYR_3_3_1_0_0	2430.97	0.9564	1215.99	2	23.47	4478	4477	4480	4481	Remsima_Batch2_03
N	P0DOX5,P01857	EEQYNSTYR_3_3_1_0_0	2430.97	0.9564	1215.99	2	24.03	4640	4639	4642	4643	Remsima_Batch2_03
N	P0DOX5,P01857	EEQYNSTYR_3_3_1_0_0	2430.97	0.9564	1215.99	2	24.63	4801	4794	4803	4804	Remsima_Batch2_03
N	P0DOX5,P01857	EEQYNSTYR_3_3_1_0_0	2430.97	0.9564	1215.99	2	25.34	4993	4987	4995	4996	Remsima_Batch2_03
N	P0DOX5,P01857	EEQYNSTYR_3_3_1_0_0	2430.97	0.9564	1215.99	2	25.98	5175	5165	5178	5179	Remsima_Batch2_03
N	P0DOX5,P01857	EEQYNSTYR_3_3_1_0_0	2430.97	0.9564	1215.99	2	27.2	5525	5515	5528		Remsima_Batch2_03
N	P0DOX5,P01857	EEQYNSTYR_3_4_0_0_0	2487.99	0.3818	830.001	3	23.49	4485	4477	4488	4489	Remsima_Batch2_03
N	P0DOX5,P01857	EEQYNSTYR_3_4_0_0_0	2487.99	0.6129	1244.5	2	23.56	4503	4496	4505	4506	Remsima_Batch2_03
N	P0DOX5,P01857	EEQYNSTYR_3_4_1_0_0	2634.05	0.8542	878.688	3	22.03	4088	4087	4090	4091	Remsima_Batch2_03
N	P0DOX5,P01857	EEQYNSTYR_3_4_1_0_0	2634.05	0.8542	878.688	3	24.2	4687	4686	4689	4690	Remsima_Batch2_03
N	P0DOX5,P01857	EEQYNSTYR_3_4_1_0_0	2634.05	0.8542	878.688	3	24.79	4846	4845	4848	4849	Remsima_Batch2_03
N	P0DOX5,P01857	EEQYNSTYR_3_4_1_0_0	2634.05	0.8542	878.688	3	25.38	5004	5003	5006	5007	Remsima_Batch2_03
N	P0DOX5,P01857	EEQYNSTYR_3_4_1_0_0	2634.05	0.8542	878.688	3	25.95	5166	5165	5168	5169	Remsima_Batch2_03
N	P0DOX5,P01857	EEQYNSTYR_3_4_1_0_0	2634.05	0.8542	878.688	3	26.56	5342	5340	5344	5345	Remsima_Batch2_03
N	P0DOX5,P01857	EEQYNSTYR_3_4_1_0_0	2634.05	0.8542	878.688	3	27.11	5500	5499	5502	5503	Remsima_Batch2_03
N	P0DOX5,P01857	EEQYNSTYR_3_4_1_0_0	2634.05	1.0535	1317.53	2	28.14	5799	5796	5802		Remsima_Batch2_03
N	P0DOX5,P01857	EEQYNSTYR_3_4_1_0_0	2634.05	1.5376	878.688	3	27.73	5679	5678	5681	5682	Remsima_Batch2_03
N	P0DOX5,P01857	EEQYNSTYR_3_4_1_0_0	2634.05	1.7653	878.689	3	29.58	6249	6247	6251	6252	Remsima_Batch2_03
N	P0DOX5,P01857	EEQYNSTYR_4_2_0_0_0	2243.88	1.7715	1122.45	3	22.23	4142	4131			Remsima_Batch2_03
N	P0DOX5,P01857	EEQYNSTYR_4_2_0_0_0	2243.88	0.3454	1122.45	3	22.82	4302	4295			Remsima_Batch2_03
N	P0DOX5,P01857	EEQYNSTYR_4_2_0_0_0	2243.88	4.4788	748.636	3	22.5	4217	4210	4219	4220	Remsima_Batch2_03
N	P0DOX5,P01857	EEQYNSTYR_4_2_1_0_0	2389.94	0.1151	1195.47	2	23.06	4365	4363	4368	4369	Remsima_Batch2_03
N	P0DOX5,P01857	EEQYNSTYR_4_3_0_0_0	2446.96	0.235	1223.98	2	22.98	4341	4334	4343	4344	Remsima_Batch2_03
N	P0DOX5,P01857	EEQYNSTYR_4_3_0_0_1	2754.05	1.5523	1377.53	2	31.66	6870	6869	6872	6873	Remsima_Batch2_03
N	P0DOX5,P01857	EEQYNSTYR_4_3_0_0_1	2754.05	3.0319	918.692	3	31.63	6862	6854	6864	6865	Remsima_Batch2_03
N	P0DOX5,P01857	EEQYNSTYR_4_3_1_0_0	2593.02	0.0482	1297.01	2	21.86	4042	4040	4044	4045	Remsima_Batch2_03
N	P0DOX5,P01857	EEQYNSTYR_4_3_1_0_0	2593.02	0.0482	1297.01	2	22.72	4276	4268	4279	4280	Remsima_Batch2_03
N	P0DOX5,P01857	EEQYNSTYR_4_3_1_0_0	2593.02	0.0482	1297.01	2	23.32	4432	4431	4434	4435	Remsima_Batch2_03
N	P0DOX5,P01857	EEQYNSTYR_4_3_1_0_0	2593.02	0.0482	1297.01	2	23.93	4612	4610	4615	4616	Remsima_Batch2_03
N	P0DOX5,P01857	EEQYNSTYR_4_3_1_0_0	2593.02	0.5206	865.012	3	23.49	4484	4477	4486	4487	Remsima_Batch2_03
N	P0DOX5,P01857	EEQYNSTYR_4_3_1_0_1	2900.11	1.0258	1450.56	2	31.37	6784	6767	6786	6787	Remsima_Batch2_03
N	P0DOX5,P01857	EEQYNSTYR_4_3_1_0_1	2900.11	3.1206	967.378	3	31.45	6808	6807	6810	6811	Remsima_Batch2_03
N	P0DOX5,P01857	EEQYNSTYR_4_3_1_0_1	2900.11	3.1206	967.378	3	32.16	7012	7010	7014	7015	Remsima_Batch2_03
N	P0DOX5,P01857	EEQYNSTYR_4_3_1_1_0	2884.12	1.8203	962.045	3	31.89	6933	6930	6936	6937	Remsima_Batch2_03
N	P0DOX5,P01857	EEQYNSTYR_4_4_0_0_0	2650.04	0.4717	884.019	3	23.18	4396	4389	4398	4399	Remsima_Batch2_03
N	P0DOX5,P01857	EEQYNSTYR_4_4_0_0_1	2957.13	1.471	986.384	3	31.83	6916	6914	6918	6919	Remsima_Batch2_03
N	P0DOX5,P01857	EEQYNSTYR_4_4_1_0_0	2796.1	0.1162	699.781	4	23.16	4391	4389	4394	4395	Remsima_Batch2_03
N	P0DOX5,P01857	EEQYNSTYR_4_4_1_0_0	2796.1	0.6974	932.705	3	28.79	6007	6003	6009	6010	Remsima_Batch2_03
N	P0DOX5,P01857	EEQYNSTYR_4_4_1_0_0	2796.1	0.912	932.706	3	27.39	5580	5578	5582	5583	Remsima_Batch2_03
N	P0DOX5,P01857	EEQYNSTYR_4_4_1_0_0	2796.1	1.4484	932.706	3	30.55	6531	6520	6534	6535	Remsima_Batch2_03
N	P0DOX5,P01857	EEQYNSTYR_4_4_1_0_0	2796.1	1.7703	932.706	3	27.97	5745	5744	5747	5748	Remsima_Batch2_03
N	P0DOX5,P01857	EEQYNSTYR_4_4_1_0_0	2796.1	1.8776	932.707	3	21.79	4023	4010	4026		Remsima_Batch2_03
N	P0DOX5,P01857	EEQYNSTYR_4_4_1_0_0	2796.1	1.8776	932.707	3	22.36	4179	4178	4181	4182	Remsima_Batch2_03
N	P0DOX5,P01857	EEQYNSTYR_4_4_1_0_0	2796.1	1.8776	932.707	3	23	4348	4347	4350	4351	Remsima_Batch2_03
N	P0DOX5,P01857	EEQYNSTYR_4_4_1_0_0	2796.1	1.8776	932.707	3	23.59	4514	4513	4516	4517	Remsima_Batch2_03
N	P0DOX5,P01857	EEQYNSTYR_4_4_1_0_0	2796.1	1.8776	932.707	3	24.15	4671	4669	4674	4675	Remsima_Batch2_03
N	P0DOX5,P01857	EEQYNSTYR_4_4_1_0_0	2796.1	1.8776	932.707	3	25.06	4921	4920	4923	4924	Remsima_Batch2_03
N	P0DOX5,P01857	EEQYNSTYR_4_4_1_0_0	2796.1	1.8776	932.707	3	25.66	5082	5081	5084	5085	Remsima_Batch2_03
N	P0DOX5,P01857	EEQYNSTYR_4_4_1_0_0	2796.1	1.8776	932.707	3	26.23	5246	5243	5248	5249	Remsima_Batch2_03
N	P0DOX5,P01857	EEQYNSTYR_4_4_1_0_0	2796.1	1.8776	932.707	3	26.83	5421	5420	5423	5424	Remsima_Batch2_03
N	P0DOX5,P01857	EEQYNSTYR_4_4_1_0_0	2796.1	2.28	1398.56	2	27.58	5636	5627	5639	5639	Remsima_Batch2_03
N	P0DOX5,P01857	EEQYNSTYR_4_4_1_0_1	3103.19	0.717	1552.1	2	31.56	6841	6840	6843		Remsima_Batch2_03
N	P0DOX5,P01857	EEQYNSTYR_4_4_1_0_1	3103.19	1.2648	776.554	4	31.45	6809	6807	6812	6813	Remsima_Batch2_03
N	P0DOX5,P01857	EEQYNSTYR_4_4_1_0_1	3103.19	2.8841	1035.07	3	29.75	6299	6296	6302	6303	Remsima_Batch2_03
N	P0DOX5,P01857	EEQYNSTYR_4_4_1_0_1	3103.19	2.8841	1035.07	3	31.28	6752	6751	6754	6755	Remsima_Batch2_03
N	P0DOX5,P01857	EEQYNSTYR_4_4_1_0_1	3103.19	2.8841	1035.07	3	31.88	6932	6930	6934	6935	Remsima_Batch2_03
N	P0DOX5,P01857	EEQYNSTYR_4_4_1_0_1	3103.19	2.8841	1035.07	3	32.46	7106	7099	7109	7110	Remsima_Batch2_03
N	P0DOX5,P01857	EEQYNSTYR_4_4_1_0_1	3103.19	2.8841	1035.07	3	32.97	7261	7247	7263		Remsima_Batch2_03
N	P0DOX5,P01857	EEQYNSTYR_4_4_1_0_1	3103.19	2.8841	1035.07	3	33.14	7311	7297	7313	7314	Remsima_Batch2_03
N	P0DOX5,P01857	EEQYNSTYR_4_5_1_0_0	2999.18	0.0834	1000.4	3	23.62	4524	4513	4526	4527	Remsima_Batch2_03
N	P0DOX5,P01857	EEQYNSTYR_5_2_0_0_0	2405.94	6.7957	802.656	4	20.71	3719	3717			Remsima_Batch2_03
N	P0DOX5,P01857	EEQYNSTYR_5_2_0_0_0	2405.94	1.4859	1203.47	4	22.47	4208	4195			Remsima_Batch2_03
N	P0DOX5,P01857	EEQYNSTYR_5_2_0_0_0	2405.94	1.4859	1203.47	3	23.08	4370	4363			Remsima_Batch2_03
N	P0DOX5,P01857	EEQYNSTYR_5_2_0_0_0	2405.94	6.7957	802.656	3	22.21	4137	4131	4140	4141	Remsima_Batch2_03
N	P0DOX5,P01857	EEQYNSTYR_5_2_0_0_0	2405.94	6.7957	802.656	3	22.8	4296	4295	4298	4299	Remsima_Batch2_03
N	P0DOX5,P01857	EEQYNSTYR_5_3_0_0_0	2609.01	2.0889	870.345	4	23.02	4355	4347			Remsima_Batch2_03
N	P0DOX5,P01857	EEQYNSTYR_5_3_0_0_1	2916.11	0.2229	972.707	3	31.43	6803	6789	6805	6806	Remsima_Batch2_03
N	P0DOX5,P01857	EEQYNSTYR_5_3_0_0_1	2916.11	0.3001	1458.56	2	31.48	6820	6807	6823	6824	Remsima_Batch2_03
N	P0DOX5,P01857	EEQYNSTYR_5_3_1_0_0	2755.07	1.8421	1378.04	2	22.9	4322	4321	4324	4325	Remsima_Batch2_03
N	P0DOX5,P01857	EEQYNSTYR_5_3_1_0_0	2755.07	2.0598	1378.04	2	22.34	4173	4160	4176	4177	Remsima_Batch2_03
N	P0DOX5,P01857	EEQYNSTYR_5_3_1_0_0	2755.07	3.6478	919.033	3	22.95	4335	4334	4337	4338	Remsima_Batch2_03
N	P0DOX5,P01857	EEQYNSTYR_5_3_1_0_0	2755.07	6.1523	919.035	3	22.39	4185	4178	4187	4188	Remsima_Batch2_03
N	P0DOX5,P01857	EEQYNSTYR_5_3_1_0_1	3062.16	0.1225	1531.59	2	31.26	6744	6733	6746	6747	Remsima_Batch2_03
N	P0DOX5,P01857	EEQYNSTYR_5_3_1_0_1	3062.16	0.9552	766.297	4	31.31	6761	6751	6763	6764	Remsima_Batch2_03
N	P0DOX5,P01857	EEQYNSTYR_5_3_1_0_1	3062.16	1.6818	1021.39	3	31.18	6718	6716	6720	6721	Remsima_Batch2_03
N	P0DOX5,P01857	EEQYNSTYR_5_3_1_0_1	3062.16	1.6818	1021.39	3	31.76	6898	6897	6900	6901	Remsima_Batch2_03
N	P0DOX5,P01857	EEQYNSTYR_5_4_1_0_0	2958.15	0.1183	986.722	3	31.27	6748	6733	6750		Remsima_Batch2_03
N	P0DOX5,P01857	EEQYNSTYR_5_4_1_0_0	2958.15	0.2113	740.294	4	23.02	4354	4347	4356	4357	Remsima_Batch2_03
N	P0DOX5,P01857	EEQYNSTYR_5_4_1_0_0	2958.15	0.2197	986.723	3	21.65	3983	3979	3985	3986	Remsima_Batch2_03
N	P0DOX5,P01857	EEQYNSTYR_5_4_1_0_0	2958.15	0.2197	986.723	3	23.15	4390	4389	4392	4393	Remsima_Batch2_03
N	P0DOX5,P01857	EEQYNSTYR_5_4_1_0_0	2958.15	0.2197	986.723	3	23.72	4550	4543	4552	4553	Remsima_Batch2_03
N	P0DOX5,P01857	EEQYNSTYR_5_4_1_0_0	2958.15	0.2197	986.723	3	24.3	4717	4716	4719	4720	Remsima_Batch2_03
N	P0DOX5,P01857	EEQYNSTYR_5_4_1_0_0	2958.15	0.2197	986.723	3	24.92	4884	4876	4887	4888	Remsima_Batch2_03
N	P0DOX5,P01857	EEQYNSTYR_5_4_1_0_0	2958.15	0.2197	986.723	3	25.3	4981	4974	4983	4984	Remsima_Batch2_03
N	P0DOX5,P01857	EEQYNSTYR_5_4_1_0_0	2958.15	0.2197	986.723	3	25.49	5036	5033	5038	5039	Remsima_Batch2_03
N	P0DOX5,P01857	EEQYNSTYR_5_4_1_0_0	2958.15	0.7691	1479.58	2	22.72	4275	4268	4277	4278	Remsima_Batch2_03
N	P0DOX5,P01857	EEQYNSTYR_5_4_1_0_0	2958.15	0.7691	1479.58	2	23.32	4433	4431	4436	4437	Remsima_Batch2_03
N	P0DOX5,P01857	EEQYNSTYR_5_4_1_0_0	2958.15	0.9296	986.723	3	27.31	5556	5546	5558	5559	Remsima_Batch2_03
N	P0DOX5,P01857	EEQYNSTYR_5_4_1_0_0	2958.15	1.3353	986.724	3	27.94	5738	5726	5740	5741	Remsima_Batch2_03
N	P0DOX5,P01857	EEQYNSTYR_5_4_1_0_1	3265.24	0.6585	1089.09	3	29.48	6220	6214	6222	6223	Remsima_Batch2_03
N	P0DOX5,P01857	EEQYNSTYR_5_4_1_0_1	3265.24	0.6585	1089.09	3	31.07	6683	6682	6685	6686	Remsima_Batch2_03
N	P0DOX5,P01857	EEQYNSTYR_5_4_1_0_1	3265.24	2.1514	1633.12	2	31.13	6702	6698	6704	6705	Remsima_Batch2_03
N	P0DOX5,P01857	EEQYNSTYR_5_4_1_0_2	3572.33	0.126	1191.45	3	37.56	8716	8709	8719	8720	Remsima_Batch2_03
N	P0DOX5,P01857	EEQYNSTYR_5_4_1_0_2	3572.33	0.126	1191.45	3	38.19	8919	8912	8921	8922	Remsima_Batch2_03
N	P0DOX5,P01857	EEQYNSTYR_5_4_1_0_2	3572.33	0.5669	893.839	4	37.64	8740	8739	8742	8743	Remsima_Batch2_03
N	P0DOX5,P01857	EEQYNSTYR_5_4_1_1_0	3249.25	1.1233	1083.76	3	31.59	6850	6840	6852	6853	Remsima_Batch2_03
N	P0DOX5,P01857	EEQYNSTYR_6_2_0_0_0	2567.99	3.9136	856.671	4	22.09	4103	4100			Remsima_Batch2_03
N	P0DOX5,P01857	EEQYNSTYR_6_2_0_0_0	2567.99	2.171	1284.5	2	22.13	4114	4100	4116		Remsima_Batch2_03
N	P0DOX5,P01857	EEQYNSTYR_6_3_0_0_0	2771.07	1.651	1386.04	2	22.42	4196	4195	4198	4199	Remsima_Batch2_03
N	P0DOX5,P01857	EEQYNSTYR_6_3_0_0_0	2771.07	6.4055	924.367	3	22.37	4180	4178	4183	4184	Remsima_Batch2_03
N	P0DOX5,P01857	EEQYNSTYR_6_3_0_0_1	3078.16	0.6985	1026.72	4	31.08	6687	6682			Remsima_Batch2_03
N	P0DOX5,P01857	EEQYNSTYR_6_3_0_0_1	3078.16	0.8853	1539.58	2	31.14	6706	6698	6708	6709	Remsima_Batch2_03
N	P0DOX5,P01857	EEQYNSTYR_6_3_1_0_0	2917.13	1.4655	1459.07	2	22.3	4162	4160	4165	4166	Remsima_Batch2_03
N	P0DOX5,P01857	EEQYNSTYR_6_3_1_0_0	2917.13	5.2963	973.052	3	22.3	4161	4160	4163	4164	Remsima_Batch2_03
N	P0DOX5,P01857	EEQYNSTYR_6_3_1_0_1	3224.22	2.489	806.812	4	30.88	6623	6616	6626	6627	Remsima_Batch2_03
N	P0DOX5,P01857	EEQYNSTYR_6_3_1_0_1	3224.22	5.1951	1075.42	3	30.7	6571	6566	6573	6574	Remsima_Batch2_03
N	P0DOX5,P01857	EEQYNSTYR_6_4_1_0_0	3120.2	1.2419	1560.61	2	22.8	4297	4295	4300	4301	Remsima_Batch2_03
N	P0DOX5,P01857	EEQYNSTYR_6_4_1_0_0	3120.2	1.5544	1040.74	3	22.85	4309	4308	4311	4312	Remsima_Batch2_03
N	P0DOX5,P01857	EEQYNSTYR_6_4_1_0_0	3120.2	1.8428	1040.74	3	22.27	4153	4146	4155	4156	Remsima_Batch2_03
N	P0DOX5,P01857	EEQYNSTYR_6_4_1_0_1	3427.3	3.1293	857.582	4	30.66	6561	6553	6564	6565	Remsima_Batch2_03
N	P0DOX5,P01857	EEQYNSTYR_6_4_1_0_1	3427.3	3.8368	1143.11	3	30.59	6541	6536	6543	6544	Remsima_Batch2_03
N	P0DOX5,P01857	EEQYNSTYR_6_5_1_0_1	3630.37	0.785	1210.8	3	30.97	6651	6647	6653	6654	Remsima_Batch2_03
N	P0DOX5,P01857	EEQYNSTYR_7_2_0_0_0	2730.04	1.4927	1365.53	4	21.7	3997	3995			Remsima_Batch2_03
N	P0DOX5,P01857	EEQYNSTYR_7_2_0_0_0	2730.04	2.2161	910.687	3	21.56	3957	3946	3959	3960	Remsima_Batch2_03
N	P0DOX5,P01857	EEQYNSTYR_7_2_0_0_0	2730.04	3.4249	910.688	3	22.16	4125	4117	4127	4128	Remsima_Batch2_03
N	P0DOX5,P01857	EEQYNSTYR_7_4_1_0_0	3282.26	1.569	1094.76	3	22.52	4223	4210	4224		Remsima_Batch2_03
N	P0DOX5,P01857	EEQYNSTYR_7_5_1_0_1	3792.43	0.356	1264.81	3	30.61	6547	6536	6549	6550	Remsima_Batch2_03
N	P0DOX5,P01857	EEQYNSTYR_8_2_0_0_0	2892.09	0.7434	964.704	3	21.42	3919	3917	3921	3922	Remsima_Batch2_03
N	P0DOX5,P01857	EEQYNSTYR_8_2_0_0_0	2892.09	0.7434	964.704	3	22	4081	4074	4083	4084	Remsima_Batch2_03
N	P0DOX5,P01857	EEQYNSTYR_8_2_0_0_0	2892.09	0.9249	1446.55	2	21.45	3925	3917	3927		Remsima_Batch2_03
N	P0DOX5,P01857	EEQYNSTYR_9_2_0_0_0	3054.15	1.3916	1018.72	3	21.27	3878	3872	3881	3882	Remsima_Batch2_03
N	P0DOX5,P01857	TKPREEQYNSTYR_3_3_1_0_0	2913.26	0.3604	971.759	3	15.5	2282	2280	2285	2286	Remsima_Batch2_03
N	P0DOX5,P01857	TKPREEQYNSTYR_3_3_1_0_0	2913.26	1.2872	971.761	3	14.84	2109	2094	2112	2113	Remsima_Batch2_03
N	P0DOX5,P01857	TKPREEQYNSTYR_3_3_1_0_0	2913.26	1.2872	971.761	3	16.08	2436	2428	2439	2440	Remsima_Batch2_03
N	P0DOX5,P01857	TKPREEQYNSTYR_3_4_1_0_0	3116.34	0.2407	1039.45	3	14.81	2097	2094	2101	2102	Remsima_Batch2_03
N	P0DOX5,P01857	TKPREEQYNSTYR_3_4_1_0_0	3116.34	0.2407	1039.45	3	15.41	2255	2250	2257	2258	Remsima_Batch2_03
N	P0DOX5,P01857	TKPREEQYNSTYR_3_4_1_0_0	3116.34	2.1259	779.843	4	14.91	2133	2132	2136	2136	Remsima_Batch2_03
N	P0DOX5,P01857	TKPREEQYNSTYR_4_3_1_0_1	3382.41	0.7022	846.357	4	18.57	3115	3114	3117	3118	Remsima_Batch2_03
N	P0DOX5,P01857	TKPREEQYNSTYR_4_3_1_0_1	3382.41	0.7022	846.357	4	19.2	3290	3288	3292	3293	Remsima_Batch2_03
N	P0DOX5,P01857	TKPREEQYNSTYR_4_3_1_0_1	3382.41	1.5817	1128.14	3	18.52	3098	3096	3101	3102	Remsima_Batch2_03
N	P0DOX5,P01857	TKPREEQYNSTYR_4_3_1_0_1	3382.41	1.5817	1128.14	3	19.26	3308	3304	3311	3312	Remsima_Batch2_03
N	P0DOX5,P01857	TKPREEQYNSTYR_4_4_1_0_0	3278.4	0.2898	1093.47	3	14.86	2117	2116	2119	2120	Remsima_Batch2_03
N	P0DOX5,P01857	TKPREEQYNSTYR_4_4_1_0_0	3278.4	0.2898	1093.47	3	15.62	2315	2311	2317	2318	Remsima_Batch2_03
N	P0DOX5,P01857	TKPREEQYNSTYR_4_4_1_0_0	3278.4	0.2898	1093.47	3	16.22	2475	2473	2478	2479	Remsima_Batch2_03
N	P0DOX5,P01857	TKPREEQYNSTYR_4_4_1_0_0	3278.4	1.9903	820.356	4	14.81	2096	2094	2099	2100	Remsima_Batch2_03
N	P0DOX5,P01857	TKPREEQYNSTYR_4_4_1_0_0	3278.4	1.9903	820.356	4	15.39	2251	2250	2253	2254	Remsima_Batch2_03
N	P0DOX5,P01857	TKPREEQYNSTYR_4_4_1_0_0	3278.4	1.9903	820.356	4	16.05	2430	2428	2433	2434	Remsima_Batch2_03
N	P0DOX5,P01857	TKPREEQYNSTYR_4_4_1_0_0	3278.4	1.9903	820.356	4	16.82	2636	2631	2638	2639	Remsima_Batch2_03
N	P0DOX5,P01857	TKPREEQYNSTYR_4_4_1_0_1	3585.49	1.0529	897.126	4	18.51	3097	3096	3099	3100	Remsima_Batch2_03
N	P0DOX5,P01857	TKPREEQYNSTYR_4_4_1_0_1	3585.49	2.1057	1195.83	3	18.54	3104	3096	3106	3107	Remsima_Batch2_03
N	P0DOX5,P01857	TKPREEQYNSTYR_4_4_1_0_1	3585.49	2.1057	1195.83	3	19.31	3321	3319	3324	3325	Remsima_Batch2_03
N	P0DOX5,P01857	TKPREEQYNSTYR_5_2_0_0_0	2888.23	0.7011	722.814	3	14.81	2098	2094			Remsima_Batch2_03
N	P0DOX5,P01857	TKPREEQYNSTYR_5_3_0_0_1	3398.4	0.846	850.355	4	18.19	3002	3001	3004	3005	Remsima_Batch2_03
N	P0DOX5,P01857	TKPREEQYNSTYR_5_3_0_0_1	3398.4	1.9568	1133.47	3	18.21	3007	3001	3010	3011	Remsima_Batch2_03
N	P0DOX5,P01857	TKPREEQYNSTYR_5_3_1_0_1	3544.46	1.2343	886.87	4	18.25	3019	3017	3021	3022	Remsima_Batch2_03
N	P0DOX5,P01857	TKPREEQYNSTYR_5_3_1_0_1	3544.46	1.4248	1182.16	3	18.3	3034	3033	3036	3037	Remsima_Batch2_03
N	P0DOX5,P01857	TKPREEQYNSTYR_5_4_1_0_0	3440.45	1.3152	860.869	4	14.96	2146	2145	2148	2149	Remsima_Batch2_03
N	P0DOX5,P01857	TKPREEQYNSTYR_5_4_1_0_0	3440.45	2.5433	1147.49	3	14.84	2111	2094	2114	2115	Remsima_Batch2_03
N	P0DOX5,P01857	TKPREEQYNSTYR_5_4_1_0_1	3747.54	1.3742	1249.85	3	18.36	3051	3048	3053	3054	Remsima_Batch2_03
N	P0DOX5,P01857	TKPREEQYNSTYR_6_3_0_0_1	3560.45	0.8005	1187.49	3	18.08	2974	2973	2976	2977	Remsima_Batch2_03
N	P0DOX5,P01857	TKPREEQYNSTYR_6_3_0_0_1	3560.45	5.2311	890.874	4	17.93	2935	2930	2937	2938	Remsima_Batch2_03
N	P0DOX5,P01857	TKPREEQYNSTYR_6_3_1_0_1	3706.51	4.4044	927.388	4	18.04	2962	2960	2965	2966	Remsima_Batch2_03
N	P01642	TNGSPR_4_2_0_0_0	1685.69	1.4089	843.348	2	14.03	1951	1941	1954	1954	Remsima_Batch2_03
N	P01642	TNGSPR_5_2_0_0_0	1847.74	0.3112	924.374	2	8.67	1253	1252	1254	1255	Remsima_Batch2_03
N	P01642	TNGSPR_5_2_0_0_0	1847.74	3.5584	924.376	2	13.96	1931	1930	1933	1934	Remsima_Batch2_03
N	P01642	TNGSPR_6_2_0_0_0	2009.79	0.0124	1005.4	2	11.13	1566	1565	1567	1568	Remsima_Batch2_03
N	P01642	TNGSPR_6_2_0_0_0	2009.79	0.2861	1005.4	2	11.63	1631	1630	1632	1633	Remsima_Batch2_03
N	P01642	TNGSPR_6_2_0_0_0	2009.79	0.2861	1005.4	2	12.14	1697	1696	1698	1699	Remsima_Batch2_03
N	P01642	TNGSPR_7_2_0_0_0	2171.84	0.1496	1086.43	2	9.03	1302	1301	1304	1305	Remsima_Batch2_03
N	P01642	TNGSPR_7_2_0_0_0	2171.84	0.2417	1086.43	2	8.52	1230	1229	1231	1232	Remsima_Batch2_03
N	P01642	TNGSPR_7_2_0_0_0	2171.84	0.3108	1086.43	2	8.01	1159	1158	1160		Remsima_Batch2_03
N	P01642	TNGSPR_8_2_0_0_0	2333.9	0.0536	1167.45	2	7.94	1148	1147	1150	1150	Remsima_Batch2_03
N	P01642	TNGSPR_8_2_0_0_0	2333.9	0.3749	1167.45	2	8.45	1218	1217	1219		Remsima_Batch2_03
N	P0DOX5,P01857	EEQYNSTYR_3_2_0_0_0	2081.83	1.369	694.616	4	22.54	4159	4157			Remsima_Batch3_01
N	P0DOX5,P01857	EEQYNSTYR_3_2_0_0_0	2081.83	0.012	1041.42	3	23.19	4336	4323			Remsima_Batch3_01
N	P0DOX5,P01857	EEQYNSTYR_3_2_1_0_0	2227.89	0.505	1114.45	3	31.51	6744	6735			Remsima_Batch3_01
N	P0DOX5,P01857	EEQYNSTYR_3_2_1_0_0	2227.89	0.3254	1114.45	2	22.96	4270	4259	4272	4273	Remsima_Batch3_01
N	P0DOX5,P01857	EEQYNSTYR_3_2_1_0_0	2227.89	0.3254	1114.45	2	23.55	4440	4432	4443	4444	Remsima_Batch3_01
N	P0DOX5,P01857	EEQYNSTYR_3_3_0_0_0	2284.91	0.3282	762.308	4	23.14	4324	4323			Remsima_Batch3_01
N	P0DOX5,P01857	EEQYNSTYR_3_3_0_0_0	2284.91	1.1926	1142.96	2	23	4283	4276	4285	4286	Remsima_Batch3_01
N	P0DOX5,P01857	EEQYNSTYR_3_3_0_0_0	2284.91	1.1926	1142.96	2	23.59	4452	4445	4454	4455	Remsima_Batch3_01
N	P0DOX5,P01857	EEQYNSTYR_3_3_1_0_0	2430.97	0.6787	810.995	4	23.63	4462	4460			Remsima_Batch3_01
N	P0DOX5,P01857	EEQYNSTYR_3_3_1_0_0	2430.97	0.216	1215.99	2	27.63	5571	5561	5574		Remsima_Batch3_01
N	P0DOX5,P01857	EEQYNSTYR_3_3_1_0_0	2430.97	0.5245	1215.99	2	29.06	6018	6011	6021		Remsima_Batch3_01
N	P0DOX5,P01857	EEQYNSTYR_3_3_1_0_0	2430.97	1.6146	1215.99	2	21.98	3999	3993	4001	4002	Remsima_Batch3_01
N	P0DOX5,P01857	EEQYNSTYR_3_3_1_0_0	2430.97	1.6146	1215.99	2	22.73	4211	4199	4213	4214	Remsima_Batch3_01
N	P0DOX5,P01857	EEQYNSTYR_3_3_1_0_0	2430.97	1.6146	1215.99	2	23.3	4371	4370	4373	4374	Remsima_Batch3_01
N	P0DOX5,P01857	EEQYNSTYR_3_3_1_0_0	2430.97	1.6146	1215.99	2	23.92	4539	4532	4541	4542	Remsima_Batch3_01
N	P0DOX5,P01857	EEQYNSTYR_3_3_1_0_0	2430.97	1.6146	1215.99	2	25.72	5038	5035	5041		Remsima_Batch3_01
N	P0DOX5,P01857	EEQYNSTYR_3_3_1_0_0	2430.97	1.6146	1215.99	2	26.34	5214	5207	5216	5217	Remsima_Batch3_01
N	P0DOX5,P01857	EEQYNSTYR_3_3_1_0_0	2430.97	1.6146	1215.99	2	31.49	6737	6735	6739	6740	Remsima_Batch3_01
N	P0DOX5,P01857	EEQYNSTYR_3_4_0_0_0	2487.99	0.1407	830.001	3	23.24	4353	4338	4355		Remsima_Batch3_01
N	P0DOX5,P01857	EEQYNSTYR_3_4_0_0_0	2487.99	0.9345	1244.5	2	23.26	4359	4356	4362	4363	Remsima_Batch3_01
N	P0DOX5,P01857	EEQYNSTYR_3_4_1_0_0	2634.05	0.0854	1317.53	2	29.35	6102	6091	6104		Remsima_Batch3_01
N	P0DOX5,P01857	EEQYNSTYR_3_4_1_0_0	2634.05	0.3702	1317.53	2	27.32	5484	5479	5486	5487	Remsima_Batch3_01
N	P0DOX5,P01857	EEQYNSTYR_3_4_1_0_0	2634.05	0.5125	878.688	3	22.09	4028	4026	4031	4032	Remsima_Batch3_01
N	P0DOX5,P01857	EEQYNSTYR_3_4_1_0_0	2634.05	0.5125	878.688	3	23.08	4306	4305	4308	4309	Remsima_Batch3_01
N	P0DOX5,P01857	EEQYNSTYR_3_4_1_0_0	2634.05	0.5125	878.688	3	23.89	4533	4532	4535	4536	Remsima_Batch3_01
N	P0DOX5,P01857	EEQYNSTYR_3_4_1_0_0	2634.05	0.5125	878.688	3	24.45	4683	4682	4685	4686	Remsima_Batch3_01
N	P0DOX5,P01857	EEQYNSTYR_3_4_1_0_0	2634.05	0.5125	878.688	3	25.04	4844	4843	4846	4847	Remsima_Batch3_01
N	P0DOX5,P01857	EEQYNSTYR_3_4_1_0_0	2634.05	0.5125	878.688	3	25.61	5003	5002	5005	5006	Remsima_Batch3_01
N	P0DOX5,P01857	EEQYNSTYR_3_4_1_0_0	2634.05	0.5125	878.688	3	26.22	5178	5175	5180	5181	Remsima_Batch3_01
N	P0DOX5,P01857	EEQYNSTYR_3_4_1_0_0	2634.05	0.5125	878.688	3	26.82	5348	5346	5350	5351	Remsima_Batch3_01
N	P0DOX5,P01857	EEQYNSTYR_3_4_1_0_0	2634.05	1.6515	878.689	3	27.42	5514	5512	5516	5517	Remsima_Batch3_01
N	P0DOX5,P01857	EEQYNSTYR_3_4_1_0_0	2634.05	2.107	878.689	3	27.98	5676	5674	5678	5679	Remsima_Batch3_01
N	P0DOX5,P01857	EEQYNSTYR_3_4_1_0_0	2634.05	2.5721	1317.53	2	28.67	5896	5887	5898	5899	Remsima_Batch3_01
N	P0DOX5,P01857	EEQYNSTYR_4_2_0_0_0	2243.88	3.4093	748.635	4	22.52	4153	4136			Remsima_Batch3_01
N	P0DOX5,P01857	EEQYNSTYR_4_2_0_0_0	2243.88	0.1671	1122.45	2	22.55	4164	4157	4167	4168	Remsima_Batch3_01
N	P0DOX5,P01857	EEQYNSTYR_4_2_1_0_0	2389.94	0.0523	1195.47	2	22.74	4212	4199	4215	4216	Remsima_Batch3_01
N	P0DOX5,P01857	EEQYNSTYR_4_2_1_0_0	2389.94	1.5377	1195.48	2	31.26	6666	6652	6667		Remsima_Batch3_01
N	P0DOX5,P01857	EEQYNSTYR_4_3_0_0_0	2446.96	0.0715	1223.98	2	22.76	4219	4217	4222	4223	Remsima_Batch3_01
N	P0DOX5,P01857	EEQYNSTYR_4_3_0_0_1	2754.05	0.8261	1377.53	2	31.78	6823	6816	6825	6826	Remsima_Batch3_01
N	P0DOX5,P01857	EEQYNSTYR_4_3_0_0_1	2754.05	2.7051	918.692	3	31.71	6803	6799	6806	6807	Remsima_Batch3_01
N	P0DOX5,P01857	EEQYNSTYR_4_3_1_0_0	2593.02	0.2796	1297.01	2	22.01	4005	3993	4007	4008	Remsima_Batch3_01
N	P0DOX5,P01857	EEQYNSTYR_4_3_1_0_0	2593.02	0.2796	1297.01	2	22.65	4188	4186	4191	4192	Remsima_Batch3_01
N	P0DOX5,P01857	EEQYNSTYR_4_3_1_0_0	2593.02	0.2796	1297.01	2	23.19	4339	4338	4341	4342	Remsima_Batch3_01
N	P0DOX5,P01857	EEQYNSTYR_4_3_1_0_0	2593.02	0.2796	1297.01	2	23.97	4554	4547	4557	4558	Remsima_Batch3_01
N	P0DOX5,P01857	EEQYNSTYR_4_3_1_0_0	2593.02	0.2796	1297.01	2	26.41	5235	5225	5238	5238	Remsima_Batch3_01
N	P0DOX5,P01857	EEQYNSTYR_4_3_1_0_0	2593.02	0.5206	865.012	3	23.31	4372	4370	4375	4376	Remsima_Batch3_01
N	P0DOX5,P01857	EEQYNSTYR_4_3_1_0_0	2593.02	1.5715	1297.02	2	31.19	6646	6632	6648	6649	Remsima_Batch3_01
N	P0DOX5,P01857	EEQYNSTYR_4_3_1_0_1	2900.11	0.1465	1450.56	2	31.41	6713	6701	6716	6717	Remsima_Batch3_01
N	P0DOX5,P01857	EEQYNSTYR_4_3_1_0_1	2900.11	0.6379	967.376	3	30.46	6429	6419	6432	6433	Remsima_Batch3_01
N	P0DOX5,P01857	EEQYNSTYR_4_3_1_0_1	2900.11	0.6379	967.376	3	31.4	6708	6701	6710	6711	Remsima_Batch3_01
N	P0DOX5,P01857	EEQYNSTYR_4_3_1_0_1	2900.11	0.6379	967.376	3	32.03	6894	6891	6896	6897	Remsima_Batch3_01
N	P0DOX5,P01857	EEQYNSTYR_4_3_1_1_0	2884.12	1.7163	962.045	3	32.09	6911	6906	6913	6914	Remsima_Batch3_01
N	P0DOX5,P01857	EEQYNSTYR_4_4_0_0_0	2650.04	0.2453	884.019	3	23.03	4293	4292	4295	4296	Remsima_Batch3_01
N	P0DOX5,P01857	EEQYNSTYR_4_4_0_0_0	2650.04	0.3491	1325.52	2	23.13	4319	4305	4322		Remsima_Batch3_01
N	P0DOX5,P01857	EEQYNSTYR_4_4_0_0_1	2957.13	1.1667	986.383	3	31.76	6817	6816	6819	6820	Remsima_Batch3_01
N	P0DOX5,P01857	EEQYNSTYR_4_4_1_0_0	2796.1	0.6974	932.705	3	27.07	5413	5406	5415	5416	Remsima_Batch3_01
N	P0DOX5,P01857	EEQYNSTYR_4_4_1_0_0	2796.1	0.6974	932.705	3	27.65	5577	5576	5579	5580	Remsima_Batch3_01
N	P0DOX5,P01857	EEQYNSTYR_4_4_1_0_0	2796.1	0.912	932.706	3	29.12	6034	6029	6037	6038	Remsima_Batch3_01
N	P0DOX5,P01857	EEQYNSTYR_4_4_1_0_0	2796.1	1.2339	932.706	3	24.72	4756	4755	4758	4759	Remsima_Batch3_01
N	P0DOX5,P01857	EEQYNSTYR_4_4_1_0_0	2796.1	1.2339	932.706	3	25.32	4922	4921	4924	4925	Remsima_Batch3_01
N	P0DOX5,P01857	EEQYNSTYR_4_4_1_0_0	2796.1	1.2339	932.706	3	25.94	5099	5097	5101	5102	Remsima_Batch3_01
N	P0DOX5,P01857	EEQYNSTYR_4_4_1_0_0	2796.1	1.2339	932.706	3	26.49	5255	5254	5257	5258	Remsima_Batch3_01
N	P0DOX5,P01857	EEQYNSTYR_4_4_1_0_0	2796.1	1.4484	932.706	3	28.55	5864	5853	5866	5867	Remsima_Batch3_01
N	P0DOX5,P01857	EEQYNSTYR_4_4_1_0_1	3103.19	0.1128	1035.07	3	29.72	6214	6211	6217	6218	Remsima_Batch3_01
N	P0DOX5,P01857	EEQYNSTYR_4_4_1_0_1	3103.19	0.1128	1035.07	3	31.27	6669	6668	6671	6672	Remsima_Batch3_01
N	P0DOX5,P01857	EEQYNSTYR_4_4_1_0_1	3103.19	0.1128	1035.07	3	32.25	6959	6958	6961	6962	Remsima_Batch3_01
N	P0DOX5,P01857	EEQYNSTYR_4_4_1_0_1	3103.19	0.1128	1035.07	3	32.97	7180	7173	7182	7183	Remsima_Batch3_01
N	P0DOX5,P01857	EEQYNSTYR_4_4_1_0_1	3103.19	0.1128	1035.07	3	33.07	7212	7205	7214	7215	Remsima_Batch3_01
N	P0DOX5,P01857	EEQYNSTYR_4_4_1_0_1	3103.19	0.1128	1035.07	3	33.68	7395	7384	7398	7399	Remsima_Batch3_01
N	P0DOX5,P01857	EEQYNSTYR_4_4_1_0_1	3103.19	0.2336	776.553	4	31.34	6693	6686	6695	6696	Remsima_Batch3_01
N	P0DOX5,P01857	EEQYNSTYR_4_4_1_1_0	3087.19	1.0851	1029.74	3	31.92	6864	6862	6866	6867	Remsima_Batch3_01
N	P0DOX5,P01857	EEQYNSTYR_4_5_0_0_0	2853.12	0.9288	951.713	3	23.52	4433	4432	4435	4436	Remsima_Batch3_01
N	P0DOX5,P01857	EEQYNSTYR_4_5_1_0_0	2999.18	2.0839	1000.4	3	23.28	4365	4356	4368	4369	Remsima_Batch3_01
N	P0DOX5,P01857	EEQYNSTYR_5_2_0_0_0	2405.94	0.7378	1203.47	3	20.7	3633	3632			Remsima_Batch3_01
N	P0DOX5,P01857	EEQYNSTYR_5_2_0_0_0	2405.94	0.7378	1203.47	2	22.47	4137	4136	4139	4140	Remsima_Batch3_01
N	P0DOX5,P01857	EEQYNSTYR_5_2_0_0_0	2405.94	0.7378	1203.47	2	23.06	4300	4292	4303	4304	Remsima_Batch3_01
N	P0DOX5,P01857	EEQYNSTYR_5_2_0_0_0	2405.94	0.7378	1203.47	2	24.26	4631	4619	4633	4634	Remsima_Batch3_01
N	P0DOX5,P01857	EEQYNSTYR_5_2_0_0_0	2405.94	5.2994	802.654	3	20.76	3650	3645	3652	3653	Remsima_Batch3_01
N	P0DOX5,P01857	EEQYNSTYR_5_2_0_0_0	2405.94	5.2994	802.654	3	22.49	4143	4136	4146	4147	Remsima_Batch3_01
N	P0DOX5,P01857	EEQYNSTYR_5_2_1_0_0	2551.99	1.6752	1276.5	2	30.86	6546	6535	6548		Remsima_Batch3_01
N	P0DOX5,P01857	EEQYNSTYR_5_3_0_0_0	2609.01	3.0088	870.346	3	22.48	4138	4136	4141	4142	Remsima_Batch3_01
N	P0DOX5,P01857	EEQYNSTYR_5_3_0_0_1	2916.11	0.2229	972.707	3	31.38	6703	6701	6705	6706	Remsima_Batch3_01
N	P0DOX5,P01857	EEQYNSTYR_5_3_0_0_1	2916.11	1.346	1458.55	2	31.44	6721	6718	6723	6724	Remsima_Batch3_01
N	P0DOX5,P01857	EEQYNSTYR_5_3_1_0_0	2755.07	6.3701	919.035	3	22.42	4121	4120	4123	4124	Remsima_Batch3_01
N	P0DOX5,P01857	EEQYNSTYR_5_3_1_0_1	3062.16	0.0571	1531.59	2	31.12	6626	6617	6628	6629	Remsima_Batch3_01
N	P0DOX5,P01857	EEQYNSTYR_5_3_1_0_1	3062.16	3.0534	1021.4	3	31.1	6618	6617	6620	6621	Remsima_Batch3_01
N	P0DOX5,P01857	EEQYNSTYR_5_4_1_0_0	2958.15	1.2339	986.724	3	31.17	6642	6632	6644	6645	Remsima_Batch3_01
N	P0DOX5,P01857	EEQYNSTYR_5_4_1_0_0	2958.15	1.3775	1479.58	2	22.44	4129	4120	4134	4135	Remsima_Batch3_01
N	P0DOX5,P01857	EEQYNSTYR_5_4_1_0_0	2958.15	1.3775	1479.58	2	23.1	4312	4305	4314	4315	Remsima_Batch3_01
N	P0DOX5,P01857	EEQYNSTYR_5_4_1_0_0	2958.15	4.3777	986.727	3	21.85	3962	3961	3964	3965	Remsima_Batch3_01
N	P0DOX5,P01857	EEQYNSTYR_5_4_1_0_0	2958.15	4.3777	986.727	3	22.98	4277	4276	4279	4280	Remsima_Batch3_01
N	P0DOX5,P01857	EEQYNSTYR_5_4_1_0_0	2958.15	4.3777	986.727	3	23.57	4447	4445	4450	4451	Remsima_Batch3_01
N	P0DOX5,P01857	EEQYNSTYR_5_4_1_0_0	2958.15	4.3777	986.727	3	24.12	4595	4593	4598	4599	Remsima_Batch3_01
N	P0DOX5,P01857	EEQYNSTYR_5_4_1_0_0	2958.15	4.3777	986.727	3	24.74	4760	4755	4762	4763	Remsima_Batch3_01
N	P0DOX5,P01857	EEQYNSTYR_5_4_1_0_0	2958.15	4.3777	986.727	3	25.41	4946	4937	4949	4950	Remsima_Batch3_01
N	P0DOX5,P01857	EEQYNSTYR_5_4_1_0_0	2958.15	4.3777	986.727	3	26.01	5121	5114	5123	5124	Remsima_Batch3_01
N	P0DOX5,P01857	EEQYNSTYR_5_4_1_0_2	3572.33	0.042	1191.45	3	37.55	8672	8664	8674	8675	Remsima_Batch3_01
N	P0DOX5,P01857	EEQYNSTYR_5_4_1_0_2	3572.33	0.042	1191.45	3	38.13	8859	8853	8861	8862	Remsima_Batch3_01
N	P0DOX5,P01857	EEQYNSTYR_5_4_1_0_2	3572.33	0.8608	1786.67	2	37.76	8735	8729	8737		Remsima_Batch3_01
N	P0DOX5,P01857	EEQYNSTYR_5_4_1_0_2	3572.33	1.0147	893.84	4	37.63	8693	8682	8695	8696	Remsima_Batch3_01
N	P0DOX5,P01857	EEQYNSTYR_5_4_1_1_0	3249.25	0.2	1083.75	3	31.71	6802	6799	6804	6805	Remsima_Batch3_01
N	P0DOX5,P01857	EEQYNSTYR_6_2_0_0_0	2567.99	1.3921	1284.5	4	22.21	4063	4061			Remsima_Batch3_01
N	P0DOX5,P01857	EEQYNSTYR_6_2_0_0_0	2567.99	1.9276	856.669	3	22.2	4062	4061	4064	4065	Remsima_Batch3_01
N	P0DOX5,P01857	EEQYNSTYR_6_3_0_0_0	2771.07	1.2901	1386.04	2	22.42	4122	4120	4125	4126	Remsima_Batch3_01
N	P0DOX5,P01857	EEQYNSTYR_6_3_0_0_0	2771.07	6.8385	924.367	3	22.39	4114	4101	4116	4117	Remsima_Batch3_01
N	P0DOX5,P01857	EEQYNSTYR_6_3_0_0_1	3078.16	0.7391	1539.58	2	31.03	6595	6587	6598	6599	Remsima_Batch3_01
N	P0DOX5,P01857	EEQYNSTYR_6_3_0_0_1	3078.16	0.7391	1539.58	2	31.06	6607	6600	6609	6610	Remsima_Batch3_01
N	P0DOX5,P01857	EEQYNSTYR_6_3_0_0_1	3078.16	2.0304	1026.73	3	30.95	6574	6571	6577	6578	Remsima_Batch3_01
N	P0DOX5,P01857	EEQYNSTYR_6_3_1_0_0	2917.13	1.1912	1459.07	2	22.37	4106	4101	4108	4109	Remsima_Batch3_01
N	P0DOX5,P01857	EEQYNSTYR_6_3_1_0_0	2917.13	5.0906	973.052	3	22.35	4102	4101	4104	4105	Remsima_Batch3_01
N	P0DOX5,P01857	EEQYNSTYR_6_3_1_0_1	3224.22	2.7371	806.812	3	30.81	6531	6519			Remsima_Batch3_01
N	P0DOX5,P01857	EEQYNSTYR_6_3_1_0_1	3224.22	4.9159	1075.42	3	30.67	6495	6489	6497	6498	Remsima_Batch3_01
N	P0DOX5,P01857	EEQYNSTYR_6_4_1_0_0	3120.2	0.5929	1040.74	3	22.53	4158	4157	4160	4161	Remsima_Batch3_01
N	P0DOX5,P01857	EEQYNSTYR_6_4_1_0_0	3120.2	0.9214	1560.61	2	22.67	4193	4186	4195	4196	Remsima_Batch3_01
N	P0DOX5,P01857	EEQYNSTYR_6_4_1_0_1	3427.3	3.7128	857.583	4	30.62	6477	6469	6480	6481	Remsima_Batch3_01
N	P0DOX5,P01857	EEQYNSTYR_6_4_1_0_1	3427.3	4.0119	1143.11	3	30.97	6579	6571	6581	6582	Remsima_Batch3_01
N	P0DOX5,P01857	EEQYNSTYR_6_5_1_0_1	3630.37	1.2809	1210.8	3	30.99	6585	6571	6586		Remsima_Batch3_01
N	P0DOX5,P01857	EEQYNSTYR_7_2_0_0_0	2730.04	2.7655	910.688	4	21.7	3920	3913			Remsima_Batch3_01
N	P0DOX5,P01857	EEQYNSTYR_7_2_0_0_0	2730.04	1.4194	1365.53	2	21.78	3940	3928	3942		Remsima_Batch3_01
N	P0DOX5,P01857	EEQYNSTYR_8_2_0_0_0	2892.09	1.0632	1446.55	4	21.62	3894	3880			Remsima_Batch3_01
N	P0DOX5,P01857	EEQYNSTYR_8_2_0_0_0	2892.09	2.0919	964.705	3	21.57	3881	3880	3883	3884	Remsima_Batch3_01
N	P0DOX5,P01857	EEQYNSTYR_9_2_0_0_0	3054.15	2.0791	1018.72	3	21.41	3837	3834	3840	3841	Remsima_Batch3_01
N	P0DOX5,P01857	EEQYNSTYRVVSVLTVLHQDWLNGK_3_4_1_0_0	4423.04	0.667	1475.02	3	69.08	18728	18725	18730	18731	Remsima_Batch3_01
N	P0DOX5,P01857	EEQYNSTYRVVSVLTVLHQDWLNGK_4_4_1_0_0	4585.09	0.6161	1147.03	4	69	18702	18697			Remsima_Batch3_01
N	P0DOX5,P01857	EEQYNSTYRVVSVLTVLHQDWLNGK_4_4_1_0_0	4585.09	0.9651	1147.03	4	68.54	18536	18533	18538	18539	Remsima_Batch3_01
N	P0DOX5,P01857	TKPREEQYNSTYR_3_3_1_0_0	2913.26	0.5235	729.072	4	14.9	2046	2038	2048	2049	Remsima_Batch3_01
N	P0DOX5,P01857	TKPREEQYNSTYR_3_4_1_0_0	3116.34	0.1444	1039.45	3	14.81	2013	2010	2018	2019	Remsima_Batch3_01
N	P0DOX5,P01857	TKPREEQYNSTYR_3_4_1_0_0	3116.34	0.8183	1039.45	3	15.42	2183	2176	2185	2186	Remsima_Batch3_01
N	P0DOX5,P01857	TKPREEQYNSTYR_4_3_1_0_1	3382.41	1.0569	846.356	4	18.81	3107	3106	3109	3110	Remsima_Batch3_01
N	P0DOX5,P01857	TKPREEQYNSTYR_4_3_1_0_1	3382.41	2.0252	1128.14	3	18.88	3126	3119	3128	3129	Remsima_Batch3_01
N	P0DOX5,P01857	TKPREEQYNSTYR_4_4_1_0_0	3278.4	0.4728	1093.47	3	15.4	2178	2176	2181	2182	Remsima_Batch3_01
N	P0DOX5,P01857	TKPREEQYNSTYR_4_4_1_0_0	3278.4	3.0884	820.357	4	14.81	2012	2010	2016	2017	Remsima_Batch3_01
N	P0DOX5,P01857	TKPREEQYNSTYR_4_4_1_0_1	3585.49	1.1017	1195.83	3	18.88	3127	3119	3130	3131	Remsima_Batch3_01
N	P0DOX5,P01857	TKPREEQYNSTYR_4_4_1_0_1	3585.49	1.8477	897.129	4	18.83	3113	3106	3115	3116	Remsima_Batch3_01
N	P0DOX5,P01857	TKPREEQYNSTYR_5_2_0_0_0	2888.23	5.9465	722.809	4	14.84	2030	2010	2034	2035	Remsima_Batch3_01
N	P0DOX5,P01857	TKPREEQYNSTYR_5_3_0_0_1	3398.4	2.2216	1133.47	3	18.43	2996	2983	2999	3000	Remsima_Batch3_01
N	P0DOX5,P01857	TKPREEQYNSTYR_5_3_0_0_1	3398.4	2.2216	1133.47	3	18.59	3048	3037	3050	3051	Remsima_Batch3_01
N	P0DOX5,P01857	TKPREEQYNSTYR_5_3_1_0_1	3544.46	0.8958	886.87	4	18.65	3066	3065	3068	3069	Remsima_Batch3_01
N	P0DOX5,P01857	TKPREEQYNSTYR_5_3_1_0_1	3544.46	0.8958	886.87	4	18.75	3093	3092	3095	3096	Remsima_Batch3_01
N	P0DOX5,P01857	TKPREEQYNSTYR_5_4_1_0_0	3440.45	0.1526	860.868	4	14.83	2021	2010	2025	2026	Remsima_Batch3_01
N	P0DOX5,P01857	TKPREEQYNSTYR_5_4_1_0_0	3440.45	0.3343	1147.49	3	14.85	2031	2010	2036	2037	Remsima_Batch3_01
N	P0DOX5,P01857	TKPREEQYNSTYR_5_4_1_0_1	3747.54	0.9006	937.64	4	18.7	3078	3077	3080	3081	Remsima_Batch3_01
N	P0DOX5,P01857	TKPREEQYNSTYR_5_4_1_0_1	3747.54	1.8546	1249.85	3	18.7	3079	3077	3082	3083	Remsima_Batch3_01
N	P0DOX5,P01857	TKPREEQYNSTYR_6_3_0_0_1	3560.45	0.7162	1187.49	3	18.34	2968	2966	2971	2972	Remsima_Batch3_01
N	P0DOX5,P01857	TKPREEQYNSTYR_6_3_0_0_1	3560.45	5.5681	890.874	4	18.33	2967	2966	2969	2970	Remsima_Batch3_01
N	P01642	TNGSPR_5_2_0_0_0	1847.74	0.7442	924.374	2	13.97	1849	1848	1850	1851	Remsima_Batch3_01
N	P01642	TNGSPR_5_2_0_0_0	1847.74	1.3936	924.375	2	8.52	1166	1165	1168	1168	Remsima_Batch3_01
N	P01642	TNGSPR_7_2_0_0_0	2171.84	0.2187	1086.43	2	8.55	1174	1173	1175		Remsima_Batch3_01
N	P01642	TNGSPR_7_2_0_0_0	2171.84	0.7712	1086.43	2	9.06	1240	1239	1241		Remsima_Batch3_01
N	P01642	TNGSPR_7_2_0_0_0	2171.84	1.2317	1086.43	2	8.04	1100	1099	1101	1102	Remsima_Batch3_01
N	P01642	TNGSPR_8_2_0_0_0	2333.9	0.3749	1167.45	2	8.48	1160	1159	1161		Remsima_Batch3_01
N	P01642	TNGSPR_8_2_0_0_0	2333.9	0.5677	1167.45	2	7.98	1091	1090	1092	1093	Remsima_Batch3_01
N	P0DOX5,P01857	EEQYNSTYR_3_2_0_0_0	2081.83	2.2336	694.616	6	22.68	4230	4229			Remsima_Batch3_02
N	P0DOX5,P01857	EEQYNSTYR_3_2_0_0_0	2081.83	0.7806	1041.42	3	23.41	4430	4421			Remsima_Batch3_02
N	P0DOX5,P01857	EEQYNSTYR_3_2_1_0_0	2227.89	1.0436	1114.45	4	23.29	4396	4388			Remsima_Batch3_02
N	P0DOX5,P01857	EEQYNSTYR_3_2_1_0_0	2227.89	0.8416	1114.45	3	31.74	6867	6853			Remsima_Batch3_02
N	P0DOX5,P01857	EEQYNSTYR_3_3_0_0_0	2284.91	0.8534	762.309	3	23.38	4422	4421	4424	4425	Remsima_Batch3_02
N	P0DOX5,P01857	EEQYNSTYR_3_3_1_0_0	2430.97	0.3805	1215.99	2	21.8	3984	3981	3987	3988	Remsima_Batch3_02
N	P0DOX5,P01857	EEQYNSTYR_3_3_1_0_0	2430.97	0.3805	1215.99	2	23.05	4328	4315	4329		Remsima_Batch3_02
N	P0DOX5,P01857	EEQYNSTYR_3_3_1_0_0	2430.97	0.3805	1215.99	2	23.66	4506	4505	4508	4509	Remsima_Batch3_02
N	P0DOX5,P01857	EEQYNSTYR_3_3_1_0_0	2430.97	0.3805	1215.99	2	24.26	4667	4662	4669	4670	Remsima_Batch3_02
N	P0DOX5,P01857	EEQYNSTYR_3_3_1_0_0	2430.97	0.3805	1215.99	2	24.85	4825	4822	4828	4829	Remsima_Batch3_02
N	P0DOX5,P01857	EEQYNSTYR_3_3_1_0_0	2430.97	0.3805	1215.99	2	25.6	5033	5023	5036	5037	Remsima_Batch3_02
N	P0DOX5,P01857	EEQYNSTYR_3_3_1_0_0	2430.97	0.3805	1215.99	2	26.21	5210	5201	5213	5214	Remsima_Batch3_02
N	P0DOX5,P01857	EEQYNSTYR_3_3_1_0_0	2430.97	0.4628	1215.99	2	31.68	6848	6832	6850	6851	Remsima_Batch3_02
N	P0DOX5,P01857	EEQYNSTYR_3_3_1_0_0	2430.97	0.9358	1215.99	2	27.43	5555	5546	5557		Remsima_Batch3_02
N	P0DOX5,P01857	EEQYNSTYR_3_3_1_0_0	2430.97	2.0054	1215.99	2	28.14	5767	5752	5770		Remsima_Batch3_02
N	P0DOX5,P01857	EEQYNSTYR_3_4_0_0_0	2487.99	0.7436	830.002	3	23.46	4443	4435	4447	4448	Remsima_Batch3_02
N	P0DOX5,P01857	EEQYNSTYR_3_4_1_0_0	2634.05	0.2183	1317.53	2	27.39	5543	5530	5545		Remsima_Batch3_02
N	P0DOX5,P01857	EEQYNSTYR_3_4_1_0_0	2634.05	0.2183	1317.53	2	28.19	5784	5772	5786		Remsima_Batch3_02
N	P0DOX5,P01857	EEQYNSTYR_3_4_1_0_0	2634.05	0.9681	878.688	3	22.02	4047	4046	4049	4050	Remsima_Batch3_02
N	P0DOX5,P01857	EEQYNSTYR_3_4_1_0_0	2634.05	0.9681	878.688	3	22.98	4310	4300	4313	4314	Remsima_Batch3_02
N	P0DOX5,P01857	EEQYNSTYR_3_4_1_0_0	2634.05	0.9681	878.688	3	23.55	4468	4467	4471	4472	Remsima_Batch3_02
N	P0DOX5,P01857	EEQYNSTYR_3_4_1_0_0	2634.05	0.9681	878.688	3	24.14	4637	4636	4639	4640	Remsima_Batch3_02
N	P0DOX5,P01857	EEQYNSTYR_3_4_1_0_0	2634.05	0.9681	878.688	3	24.74	4797	4796	4799	4800	Remsima_Batch3_02
N	P0DOX5,P01857	EEQYNSTYR_3_4_1_0_0	2634.05	0.9681	878.688	3	25.29	4943	4942	4945	4946	Remsima_Batch3_02
N	P0DOX5,P01857	EEQYNSTYR_3_4_1_0_0	2634.05	0.9681	878.688	3	26.48	5290	5280	5292	5293	Remsima_Batch3_02
N	P0DOX5,P01857	EEQYNSTYR_3_4_1_0_0	2634.05	2.2209	878.689	3	29.54	6212	6207	6214	6215	Remsima_Batch3_02
N	P0DOX5,P01857	EEQYNSTYR_4_2_0_0_0	2243.88	4.8799	748.636	4	22.32	4132	4126			Remsima_Batch3_02
N	P0DOX5,P01857	EEQYNSTYR_4_2_0_0_0	2243.88	4.8799	748.636	4	22.9	4286	4285			Remsima_Batch3_02
N	P0DOX5,P01857	EEQYNSTYR_4_2_0_0_0	2243.88	0.8802	1122.45	2	22.66	4224	4216	4227	4228	Remsima_Batch3_02
N	P0DOX5,P01857	EEQYNSTYR_4_3_0_0_0	2446.96	0.4189	1223.98	2	23.09	4338	4330	4341	4342	Remsima_Batch3_02
N	P0DOX5,P01857	EEQYNSTYR_4_3_0_0_1	2754.05	0.7534	1377.53	2	31.95	6932	6920	6934	6935	Remsima_Batch3_02
N	P0DOX5,P01857	EEQYNSTYR_4_3_0_0_1	2754.05	2.0515	918.691	3	31.88	6913	6903	6916	6917	Remsima_Batch3_02
N	P0DOX5,P01857	EEQYNSTYR_4_3_1_0_0	2593.02	0.0578	865.012	3	23.64	4500	4488	4503	4504	Remsima_Batch3_02
N	P0DOX5,P01857	EEQYNSTYR_4_3_1_0_0	2593.02	0.9738	1297.01	2	21.71	3960	3953	3962	3963	Remsima_Batch3_02
N	P0DOX5,P01857	EEQYNSTYR_4_3_1_0_0	2593.02	0.9738	1297.01	2	22.87	4279	4272	4281	4282	Remsima_Batch3_02
N	P0DOX5,P01857	EEQYNSTYR_4_3_1_0_0	2593.02	0.9738	1297.01	2	23.44	4437	4435	4440	4441	Remsima_Batch3_02
N	P0DOX5,P01857	EEQYNSTYR_4_3_1_0_0	2593.02	0.9738	1297.01	2	24.06	4614	4607	4616	4617	Remsima_Batch3_02
N	P0DOX5,P01857	EEQYNSTYR_4_3_1_0_0	2593.02	0.9738	1297.01	2	24.63	4765	4762	4767	4768	Remsima_Batch3_02
N	P0DOX5,P01857	EEQYNSTYR_4_3_1_0_0	2593.02	1.0316	1297.01	2	31.37	6749	6742	6751	6752	Remsima_Batch3_02
N	P0DOX5,P01857	EEQYNSTYR_4_3_1_0_1	2900.11	1.1637	1450.56	2	31.66	6841	6832	6843	6844	Remsima_Batch3_02
N	P0DOX5,P01857	EEQYNSTYR_4_3_1_0_1	2900.11	5.4998	967.38	3	30.54	6504	6497	6507	6508	Remsima_Batch3_02
N	P0DOX5,P01857	EEQYNSTYR_4_3_1_0_1	2900.11	5.4998	967.38	3	31.64	6833	6832	6835	6836	Remsima_Batch3_02
N	P0DOX5,P01857	EEQYNSTYR_4_3_1_0_1	2900.11	5.4998	967.38	3	32.24	7024	7023	7026	7027	Remsima_Batch3_02
N	P0DOX5,P01857	EEQYNSTYR_4_3_1_1_0	2884.12	1.6123	962.045	3	32.17	7002	6992	7005	7006	Remsima_Batch3_02
N	P0DOX5,P01857	EEQYNSTYR_4_4_0_0_1	2957.13	0.6594	986.383	3	31.93	6926	6920	6928	6929	Remsima_Batch3_02
N	P0DOX5,P01857	EEQYNSTYR_4_4_1_0_0	2796.1	0.5901	932.705	3	21.55	3917	3906	3919	3920	Remsima_Batch3_02
N	P0DOX5,P01857	EEQYNSTYR_4_4_1_0_0	2796.1	0.5901	932.705	3	22.14	4078	4077	4080	4081	Remsima_Batch3_02
N	P0DOX5,P01857	EEQYNSTYR_4_4_1_0_0	2796.1	0.5901	932.705	3	22.74	4245	4244	4247	4248	Remsima_Batch3_02
N	P0DOX5,P01857	EEQYNSTYR_4_4_1_0_0	2796.1	0.5901	932.705	3	23.55	4469	4467	4473	4474	Remsima_Batch3_02
N	P0DOX5,P01857	EEQYNSTYR_4_4_1_0_0	2796.1	0.5901	932.705	3	24.19	4650	4649	4652	4653	Remsima_Batch3_02
N	P0DOX5,P01857	EEQYNSTYR_4_4_1_0_0	2796.1	0.5901	932.705	3	24.79	4810	4809	4812	4813	Remsima_Batch3_02
N	P0DOX5,P01857	EEQYNSTYR_4_4_1_0_0	2796.1	0.5901	932.705	3	25.38	4966	4959	4968	4969	Remsima_Batch3_02
N	P0DOX5,P01857	EEQYNSTYR_4_4_1_0_0	2796.1	0.5901	932.705	3	25.96	5138	5137	5140	5141	Remsima_Batch3_02
N	P0DOX5,P01857	EEQYNSTYR_4_4_1_0_0	2796.1	0.5901	932.705	3	26.53	5303	5296	5305	5306	Remsima_Batch3_02
N	P0DOX5,P01857	EEQYNSTYR_4_4_1_0_1	3103.19	0.1047	776.553	4	31.58	6817	6813	6819	6820	Remsima_Batch3_02
N	P0DOX5,P01857	EEQYNSTYR_4_4_1_0_1	3103.19	0.1128	1035.07	3	29.71	6263	6254	6265	6266	Remsima_Batch3_02
N	P0DOX5,P01857	EEQYNSTYR_4_4_1_0_1	3103.19	0.1128	1035.07	3	30.21	6405	6397	6407	6408	Remsima_Batch3_02
N	P0DOX5,P01857	EEQYNSTYR_4_4_1_0_1	3103.19	0.1128	1035.07	3	31.41	6761	6759	6764	6765	Remsima_Batch3_02
N	P0DOX5,P01857	EEQYNSTYR_4_4_1_0_1	3103.19	0.1128	1035.07	3	32.04	6962	6957	6964	6965	Remsima_Batch3_02
N	P0DOX5,P01857	EEQYNSTYR_4_4_1_0_1	3103.19	0.1128	1035.07	3	32.47	7101	7091	7103	7104	Remsima_Batch3_02
N	P0DOX5,P01857	EEQYNSTYR_4_4_1_0_1	3103.19	0.1128	1035.07	3	32.63	7148	7140	7150	7151	Remsima_Batch3_02
N	P0DOX5,P01857	EEQYNSTYR_4_4_1_0_1	3103.19	0.1128	1035.07	3	33.34	7363	7351	7365	7366	Remsima_Batch3_02
N	P0DOX5,P01857	EEQYNSTYR_4_4_1_0_1	3103.19	0.9748	1552.1	2	31.51	6796	6795	6798	6799	Remsima_Batch3_02
N	P0DOX5,P01857	EEQYNSTYR_4_4_1_0_1	3103.19	2.4974	1035.07	3	32.82	7204	7203	7206	7207	Remsima_Batch3_02
N	P0DOX5,P01857	EEQYNSTYR_4_4_1_1_0	3087.19	1.7654	1029.74	3	32.14	6993	6992	6995	6996	Remsima_Batch3_02
N	P0DOX5,P01857	EEQYNSTYR_4_5_1_0_0	2999.18	0.7169	1000.4	3	23.68	4512	4505	4514	4515	Remsima_Batch3_02
N	P0DOX5,P01857	EEQYNSTYR_5_2_0_0_0	2405.94	1.7353	1203.47	2	20.72	3664	3656	3666		Remsima_Batch3_02
N	P0DOX5,P01857	EEQYNSTYR_5_2_0_0_0	2405.94	1.7353	1203.47	2	21.3	3845	3843	3848	3849	Remsima_Batch3_02
N	P0DOX5,P01857	EEQYNSTYR_5_2_0_0_0	2405.94	1.7353	1203.47	2	22.01	4042	4029	4045		Remsima_Batch3_02
N	P0DOX5,P01857	EEQYNSTYR_5_2_0_0_0	2405.94	1.7353	1203.47	2	22.6	4205	4198	4207	4208	Remsima_Batch3_02
N	P0DOX5,P01857	EEQYNSTYR_5_2_0_0_0	2405.94	1.7353	1203.47	2	23.2	4367	4358	4370	4371	Remsima_Batch3_02
N	P0DOX5,P01857	EEQYNSTYR_5_2_0_0_0	2405.94	1.7353	1203.47	2	24.07	4618	4607	4620	4621	Remsima_Batch3_02
N	P0DOX5,P01857	EEQYNSTYR_5_2_0_0_0	2405.94	7.0451	802.656	3	22.25	4111	4109	4114	4115	Remsima_Batch3_02
N	P0DOX5,P01857	EEQYNSTYR_5_2_0_0_0	2405.94	7.0451	802.656	3	22.85	4273	4272	4275	4276	Remsima_Batch3_02
N	P0DOX5,P01857	EEQYNSTYR_5_3_0_0_0	2609.01	0.757	1305.01	2	22.62	4211	4198	4213	4214	Remsima_Batch3_02
N	P0DOX5,P01857	EEQYNSTYR_5_3_0_0_1	2916.11	0.5915	1458.56	2	31.68	6849	6832	6852		Remsima_Batch3_02
N	P0DOX5,P01857	EEQYNSTYR_5_3_0_0_1	2916.11	0.6001	972.707	3	31.64	6834	6832	6837	6838	Remsima_Batch3_02
N	P0DOX5,P01857	EEQYNSTYR_5_3_1_0_0	2755.07	3.3211	919.032	3	23.06	4331	4330	4333	4334	Remsima_Batch3_02
N	P0DOX5,P01857	EEQYNSTYR_5_3_1_0_0	2755.07	5.0634	919.034	3	22.5	4180	4171	4183	4184	Remsima_Batch3_02
N	P0DOX5,P01857	EEQYNSTYR_5_3_1_0_1	3062.16	0.3184	1531.59	2	31.33	6736	6729	6738	6739	Remsima_Batch3_02
N	P0DOX5,P01857	EEQYNSTYR_5_3_1_0_1	3062.16	2.1717	1021.39	3	31.29	6723	6714	6725	6726	Remsima_Batch3_02
N	P0DOX5,P01857	EEQYNSTYR_5_4_1_0_0	2958.15	0.0761	740.294	4	23.06	4332	4330	4335	4336	Remsima_Batch3_02
N	P0DOX5,P01857	EEQYNSTYR_5_4_1_0_0	2958.15	0.2958	1479.58	2	22.44	4163	4156	4165	4166	Remsima_Batch3_02
N	P0DOX5,P01857	EEQYNSTYR_5_4_1_0_0	2958.15	0.2958	1479.58	2	23.22	4374	4372	4377	4378	Remsima_Batch3_02
N	P0DOX5,P01857	EEQYNSTYR_5_4_1_0_0	2958.15	2.0452	986.724	3	23.22	4373	4372	4375	4376	Remsima_Batch3_02
N	P0DOX5,P01857	EEQYNSTYR_5_4_1_0_0	2958.15	2.0452	986.724	3	23.81	4547	4535	4549	4550	Remsima_Batch3_02
N	P0DOX5,P01857	EEQYNSTYR_5_4_1_0_0	2958.15	2.0452	986.724	3	24.44	4713	4706	4715	4716	Remsima_Batch3_02
N	P0DOX5,P01857	EEQYNSTYR_5_4_1_0_0	2958.15	2.0452	986.724	3	31.34	6737	6729	6740	6741	Remsima_Batch3_02
N	P0DOX5,P01857	EEQYNSTYR_5_4_1_0_1	3265.24	4.1191	1089.09	3	29.43	6180	6177	6182	6183	Remsima_Batch3_02
N	P0DOX5,P01857	EEQYNSTYR_5_4_1_0_1	3265.24	4.1191	1089.09	3	31.41	6760	6759	6762	6763	Remsima_Batch3_02
N	P0DOX5,P01857	EEQYNSTYR_5_4_1_0_1	3265.24	4.1191	1089.09	3	31.98	6943	6937	6945	6946	Remsima_Batch3_02
N	P0DOX5,P01857	EEQYNSTYR_5_4_1_0_2	3572.33	0.042	1191.45	3	37.93	8882	8868	8884	8885	Remsima_Batch3_02
N	P0DOX5,P01857	EEQYNSTYR_5_4_1_0_2	3572.33	0.9028	893.84	4	37.69	8799	8794	8801	8802	Remsima_Batch3_02
N	P0DOX5,P01857	EEQYNSTYR_5_4_1_1_0	3249.25	0.3847	1083.75	3	31.83	6897	6888	6899	6900	Remsima_Batch3_02
N	P0DOX5,P01857	EEQYNSTYR_6_2_0_0_0	2567.99	1.2266	856.669	3	22.84	4269	4257	4271		Remsima_Batch3_02
N	P0DOX5,P01857	EEQYNSTYR_6_2_0_0_0	2567.99	1.7037	1284.5	2	22.18	4090	4077	4092		Remsima_Batch3_02
N	P0DOX5,P01857	EEQYNSTYR_6_2_0_0_0	2567.99	4.0304	856.671	3	21.53	3910	3906	3913	3914	Remsima_Batch3_02
N	P0DOX5,P01857	EEQYNSTYR_6_2_0_0_0	2567.99	4.0304	856.671	3	22.16	4084	4077	4087	4088	Remsima_Batch3_02
N	P0DOX5,P01857	EEQYNSTYR_6_3_0_0_0	2771.07	5.2146	924.366	3	22.5	4179	4171	4181	4182	Remsima_Batch3_02
N	P0DOX5,P01857	EEQYNSTYR_6_3_0_0_1	3078.16	0.999	1539.58	2	31.23	6708	6699	6710	6711	Remsima_Batch3_02
N	P0DOX5,P01857	EEQYNSTYR_6_3_0_0_1	3078.16	2.2254	1026.73	3	28.96	6033	6023	6036	6037	Remsima_Batch3_02
N	P0DOX5,P01857	EEQYNSTYR_6_3_1_0_0	2917.13	1.6026	1459.07	2	22.48	4173	4171	4176	4177	Remsima_Batch3_02
N	P0DOX5,P01857	EEQYNSTYR_6_3_1_0_0	2917.13	5.1935	973.052	3	22.42	4158	4156	4161	4162	Remsima_Batch3_02
N	P0DOX5,P01857	EEQYNSTYR_6_3_1_0_0	2917.13	5.1935	973.052	3	23.09	4337	4330	4339	4340	Remsima_Batch3_02
N	P0DOX5,P01857	EEQYNSTYR_6_3_1_0_1	3224.22	2.3649	806.812	4	30.93	6620	6618	6622	6623	Remsima_Batch3_02
N	P0DOX5,P01857	EEQYNSTYR_6_3_1_0_1	3224.22	3.5202	1075.41	3	31.31	6731	6729	6734	6735	Remsima_Batch3_02
N	P0DOX5,P01857	EEQYNSTYR_6_3_1_0_1	3224.22	4.2646	1075.41	3	30.76	6569	6567	6571	6572	Remsima_Batch3_02
N	P0DOX5,P01857	EEQYNSTYR_6_4_1_0_0	3120.2	1.2419	1560.61	2	22.87	4280	4272	4283	4284	Remsima_Batch3_02
N	P0DOX5,P01857	EEQYNSTYR_6_4_1_0_0	3120.2	2.2274	1040.74	3	21.97	4032	4029	4035	4036	Remsima_Batch3_02
N	P0DOX5,P01857	EEQYNSTYR_6_4_1_0_1	3427.3	2.3123	857.582	4	30.76	6570	6567	6573	6574	Remsima_Batch3_02
N	P0DOX5,P01857	EEQYNSTYR_6_4_1_0_1	3427.3	2.5239	1143.11	3	30.65	6538	6534	6540	6541	Remsima_Batch3_02
N	P0DOX5,P01857	EEQYNSTYR_6_5_1_0_1	3630.37	0.785	1210.8	3	31.07	6662	6649	6664	6665	Remsima_Batch3_02
N	P0DOX5,P01857	EEQYNSTYR_7_2_0_0_0	2730.04	0.0183	910.685	3	21.42	3878	3874	3881	3882	Remsima_Batch3_02
N	P0DOX5,P01857	EEQYNSTYR_7_2_0_0_0	2730.04	0.2656	1365.52	2	21.48	3896	3889	3898	3899	Remsima_Batch3_02
N	P0DOX5,P01857	EEQYNSTYR_7_2_0_0_0	2730.04	1.4194	1365.53	2	22.09	4066	4063	4069	4070	Remsima_Batch3_02
N	P0DOX5,P01857	EEQYNSTYR_7_2_0_0_0	2730.04	2.6556	910.688	3	22.22	4101	4094	4103	4104	Remsima_Batch3_02
N	P0DOX5,P01857	EEQYNSTYR_7_4_1_0_0	3282.26	1.6604	1094.76	3	22.62	4212	4198	4215		Remsima_Batch3_02
N	P0DOX5,P01857	EEQYNSTYR_8_2_0_0_0	2892.09	0.3976	964.703	3	21.19	3815	3813	3818	3819	Remsima_Batch3_02
N	P0DOX5,P01857	EEQYNSTYR_8_2_0_0_0	2892.09	0.3976	964.703	3	21.91	4017	4014	4019	4020	Remsima_Batch3_02
N	P0DOX5,P01857	EEQYNSTYR_8_2_0_0_0	2892.09	0.5273	1446.55	2	21.22	3821	3813	3823	3824	Remsima_Batch3_02
N	P0DOX5,P01857	EEQYNSTYR_9_2_0_0_0	3054.15	0.3111	1018.72	3	21.15	3802	3798	3804	3805	Remsima_Batch3_02
N	P0DOX5,P01857	EEQYNSTYRVVSVLTVLHQDWLNGK_5_2_0_0_0	4194.92	0.6138	1049.49	4	69.07	18867	18865	18869	18870	Remsima_Batch3_02
N	P0DOX5,P01857	TKPREEQYNSTYR_3_3_1_0_0	2913.26	1.5961	971.761	3	14.92	2094	2093	2097	2098	Remsima_Batch3_02
N	P0DOX5,P01857	TKPREEQYNSTYR_3_3_1_0_0	2913.26	1.5961	971.761	3	15.17	2155	2154	2157	2158	Remsima_Batch3_02
N	P0DOX5,P01857	TKPREEQYNSTYR_3_3_1_0_0	2913.26	1.5961	971.761	3	15.77	2313	2311	2316	2317	Remsima_Batch3_02
N	P0DOX5,P01857	TKPREEQYNSTYR_3_4_1_0_0	3116.34	1.9735	1039.45	3	14.88	2072	2064	2075	2076	Remsima_Batch3_02
N	P0DOX5,P01857	TKPREEQYNSTYR_3_4_1_0_0	3116.34	1.9735	1039.45	3	15.49	2239	2237	2242	2243	Remsima_Batch3_02
N	P0DOX5,P01857	TKPREEQYNSTYR_3_4_1_0_0	3116.34	1.9735	1039.45	3	16.09	2399	2394	2401	2402	Remsima_Batch3_02
N	P0DOX5,P01857	TKPREEQYNSTYR_4_3_1_0_1	3382.41	0.5987	846.358	4	19.04	3200	3199	3202	3203	Remsima_Batch3_02
N	P0DOX5,P01857	TKPREEQYNSTYR_4_3_1_0_1	3382.41	2.9491	846.355	4	17.88	2879	2868	2881	2882	Remsima_Batch3_02
N	P0DOX5,P01857	TKPREEQYNSTYR_4_3_1_0_1	3382.41	2.9491	846.355	4	18.47	3047	3046	3049	3050	Remsima_Batch3_02
N	P0DOX5,P01857	TKPREEQYNSTYR_4_4_1_0_0	3278.4	1.3879	1093.47	3	15.44	2224	2221	2226	2227	Remsima_Batch3_02
N	P0DOX5,P01857	TKPREEQYNSTYR_4_4_1_0_0	3278.4	1.3879	1093.47	3	16.03	2380	2377	2383	2384	Remsima_Batch3_02
N	P0DOX5,P01857	TKPREEQYNSTYR_4_4_1_0_1	3585.49	0.6554	1195.83	3	17.97	2910	2904	2912	2913	Remsima_Batch3_02
N	P0DOX5,P01857	TKPREEQYNSTYR_4_4_1_0_1	3585.49	0.6554	1195.83	3	18.53	3064	3062	3067	3068	Remsima_Batch3_02
N	P0DOX5,P01857	TKPREEQYNSTYR_4_4_1_0_1	3585.49	0.6554	1195.83	3	19.21	3245	3243	3248	3249	Remsima_Batch3_02
N	P0DOX5,P01857	TKPREEQYNSTYR_5_3_0_0_1	3398.4	2.1039	1133.47	3	17.77	2849	2837	2852	2853	Remsima_Batch3_02
N	P0DOX5,P01857	TKPREEQYNSTYR_5_3_0_0_1	3398.4	3.2736	850.359	4	17.7	2831	2824	2833	2834	Remsima_Batch3_02
N	P0DOX5,P01857	TKPREEQYNSTYR_5_4_1_0_0	3440.45	1.0827	860.869	4	14.93	2096	2093	2099	2100	Remsima_Batch3_02
N	P0DOX5,P01857	TKPREEQYNSTYR_5_4_1_0_1	3747.54	1.1141	937.639	4	18.03	2929	2928	2931	2932	Remsima_Batch3_02
N	P0DOX5,P01857	TKPREEQYNSTYR_5_4_1_0_1	3747.54	1.1141	937.639	4	18.66	3096	3089	3098	3099	Remsima_Batch3_02
N	P0DOX5,P01857	TKPREEQYNSTYR_6_3_0_0_1	3560.45	0.969	1187.49	3	17.62	2813	2811	2816	2817	Remsima_Batch3_02
N	P0DOX5,P01857	TKPREEQYNSTYR_6_3_0_0_1	3560.45	5.2311	890.874	4	17.62	2812	2811	2814	2815	Remsima_Batch3_02
N	P0DOX5,P01857	TKPREEQYNSTYR_6_3_1_0_1	3706.51	1.3625	1236.18	3	17.68	2826	2824	2829	2830	Remsima_Batch3_02
N	P0DOX5,P01857	TKPREEQYNSTYR_6_3_1_0_1	3706.51	4.2965	927.388	4	17.73	2838	2837	2840	2841	Remsima_Batch3_02
N	P01642	TNGSPR_5_2_0_0_0	1847.74	4.2078	924.377	2	13.92	1899	1898	1901	1902	Remsima_Batch3_02
N	P01642	TNGSPR_6_3_0_0_1	2519.96	1.4881	840.66	3	14.06	1937	1935	1939	1940	Remsima_Batch3_02
N	P01642	TNGSPR_7_2_0_0_0	2171.84	0.2187	1086.43	2	8.62	1218	1217	1219	1220	Remsima_Batch3_02
N	P01642	TNGSPR_7_2_0_0_0	2171.84	0.7712	1086.43	2	8.11	1145	1144	1146		Remsima_Batch3_02
N	P01642	TNGSPR_7_2_0_0_0	2171.84	1.2317	1086.43	2	9.12	1289	1288	1290		Remsima_Batch3_02
N	P01642	TNGSPR_8_2_0_0_0	2333.9	0.9748	1167.45	2	8.05	1135	1134	1137	1138	Remsima_Batch3_02
N	P0DOX5,P01857	EEQYNSTYR_3_2_0_0_0	2081.83	1.6572	694.616	6	22.78	4261	4254			Remsima_Batch3_03
N	P0DOX5,P01857	EEQYNSTYR_3_2_0_0_0	2081.83	0.6845	1041.42	3	23.56	4477	4470			Remsima_Batch3_03
N	P0DOX5,P01857	EEQYNSTYR_3_2_1_0_0	2227.89	0.6621	1114.45	3	31.71	6849	6840			Remsima_Batch3_03
N	P0DOX5,P01857	EEQYNSTYR_3_2_1_0_0	2227.89	0.4152	1114.45	2	23.35	4415	4407	4417	4418	Remsima_Batch3_03
N	P0DOX5,P01857	EEQYNSTYR_3_2_1_0_0	2227.89	0.4152	1114.45	2	23.96	4592	4582	4594	4595	Remsima_Batch3_03
N	P0DOX5,P01857	EEQYNSTYR_3_3_0_0_0	2284.91	0.3282	762.308	4	23.5	4459	4453			Remsima_Batch3_03
N	P0DOX5,P01857	EEQYNSTYR_3_3_0_0_0	2284.91	0.3173	1142.96	2	23.46	4446	4438	4449	4450	Remsima_Batch3_03
N	P0DOX5,P01857	EEQYNSTYR_3_3_1_0_0	2430.97	0.9358	1215.99	2	31.71	6848	6840	6850	6851	Remsima_Batch3_03
N	P0DOX5,P01857	EEQYNSTYR_3_3_1_0_0	2430.97	1.2032	1215.99	2	21.91	4021	4020	4023	4024	Remsima_Batch3_03
N	P0DOX5,P01857	EEQYNSTYR_3_3_1_0_0	2430.97	1.2032	1215.99	2	23.18	4368	4366	4371	4372	Remsima_Batch3_03
N	P0DOX5,P01857	EEQYNSTYR_3_3_1_0_0	2430.97	1.2032	1215.99	2	23.59	4484	4483	4486	4487	Remsima_Batch3_03
N	P0DOX5,P01857	EEQYNSTYR_3_3_1_0_0	2430.97	1.2032	1215.99	2	23.76	4532	4530	4536	4537	Remsima_Batch3_03
N	P0DOX5,P01857	EEQYNSTYR_3_3_1_0_0	2430.97	1.2032	1215.99	2	24.33	4693	4686	4695	4696	Remsima_Batch3_03
N	P0DOX5,P01857	EEQYNSTYR_3_3_1_0_0	2430.97	1.2032	1215.99	2	24.95	4853	4848	4855	4856	Remsima_Batch3_03
N	P0DOX5,P01857	EEQYNSTYR_3_3_1_0_0	2430.97	1.2032	1215.99	2	25.55	5018	5007	5021	5022	Remsima_Batch3_03
N	P0DOX5,P01857	EEQYNSTYR_3_3_1_0_0	2430.97	1.2032	1215.99	2	26.15	5190	5187	5192		Remsima_Batch3_03
N	P0DOX5,P01857	EEQYNSTYR_3_3_1_0_0	2430.97	1.2032	1215.99	2	27.34	5526	5515	5529	5530	Remsima_Batch3_03
N	P0DOX5,P01857	EEQYNSTYR_3_3_1_0_0	2430.97	2.7458	1215.99	2	29.02	6044	6033	6047		Remsima_Batch3_03
N	P0DOX5,P01857	EEQYNSTYR_3_4_0_0_0	2487.99	0.3818	830.001	3	23.65	4503	4502	4505	4506	Remsima_Batch3_03
N	P0DOX5,P01857	EEQYNSTYR_3_4_0_0_0	2487.99	0.8541	1244.5	2	23.68	4509	4502	4511	4512	Remsima_Batch3_03
N	P0DOX5,P01857	EEQYNSTYR_3_4_1_0_0	2634.05	0.2183	1317.53	2	28.65	5929	5915	5930		Remsima_Batch3_03
N	P0DOX5,P01857	EEQYNSTYR_3_4_1_0_0	2634.05	0.2183	1317.53	2	28.69	5944	5931	5946	5947	Remsima_Batch3_03
N	P0DOX5,P01857	EEQYNSTYR_3_4_1_0_0	2634.05	0.2942	1317.53	2	27.94	5701	5697	5703	5704	Remsima_Batch3_03
N	P0DOX5,P01857	EEQYNSTYR_3_4_1_0_0	2634.05	0.5125	878.688	3	22.15	4091	4088	4093	4094	Remsima_Batch3_03
N	P0DOX5,P01857	EEQYNSTYR_3_4_1_0_0	2634.05	0.5125	878.688	3	23.48	4454	4453	4456	4457	Remsima_Batch3_03
N	P0DOX5,P01857	EEQYNSTYR_3_4_1_0_0	2634.05	0.5125	878.688	3	24.09	4629	4628	4631	4632	Remsima_Batch3_03
N	P0DOX5,P01857	EEQYNSTYR_3_4_1_0_0	2634.05	0.5125	878.688	3	24.71	4789	4787	4791	4792	Remsima_Batch3_03
N	P0DOX5,P01857	EEQYNSTYR_3_4_1_0_0	2634.05	0.5125	878.688	3	25.3	4951	4950	4953	4954	Remsima_Batch3_03
N	P0DOX5,P01857	EEQYNSTYR_3_4_1_0_0	2634.05	0.5125	878.688	3	25.91	5124	5123	5126	5127	Remsima_Batch3_03
N	P0DOX5,P01857	EEQYNSTYR_3_4_1_0_0	2634.05	0.5125	878.688	3	26.47	5282	5280	5284	5285	Remsima_Batch3_03
N	P0DOX5,P01857	EEQYNSTYR_3_4_1_0_0	2634.05	0.9681	878.688	3	28.78	5972	5967	5975	5976	Remsima_Batch3_03
N	P0DOX5,P01857	EEQYNSTYR_3_4_1_0_0	2634.05	1.8792	878.689	3	30.29	6426	6418	6430	6430	Remsima_Batch3_03
N	P0DOX5,P01857	EEQYNSTYR_4_2_0_0_0	2243.88	3.543	748.635	4	22.73	4250	4236			Remsima_Batch3_03
N	P0DOX5,P01857	EEQYNSTYR_4_2_0_0_0	2243.88	0.9693	1122.45	2	22.75	4256	4254	4259	4260	Remsima_Batch3_03
N	P0DOX5,P01857	EEQYNSTYR_4_2_1_0_0	2389.94	1.203	1195.48	2	23.05	4333	4325	4336	4337	Remsima_Batch3_03
N	P0DOX5,P01857	EEQYNSTYR_4_3_0_0_0	2446.96	0.3985	1223.99	2	23.15	4361	4353	4364	4365	Remsima_Batch3_03
N	P0DOX5,P01857	EEQYNSTYR_4_3_0_0_1	2754.05	3.3587	918.692	4	31.85	6891	6889			Remsima_Batch3_03
N	P0DOX5,P01857	EEQYNSTYR_4_3_1_0_0	2593.02	0.2892	865.012	4	23.66	4504	4502			Remsima_Batch3_03
N	P0DOX5,P01857	EEQYNSTYR_4_3_1_0_0	2593.02	0.5881	1297.01	2	21.89	4014	4005	4016	4017	Remsima_Batch3_03
N	P0DOX5,P01857	EEQYNSTYR_4_3_1_0_0	2593.02	0.5881	1297.01	2	22.56	4200	4190	4203	4204	Remsima_Batch3_03
N	P0DOX5,P01857	EEQYNSTYR_4_3_1_0_0	2593.02	0.5881	1297.01	2	23.12	4354	4353	4356	4357	Remsima_Batch3_03
N	P0DOX5,P01857	EEQYNSTYR_4_3_1_0_0	2593.02	0.5881	1297.01	2	23.71	4518	4517	4520	4521	Remsima_Batch3_03
N	P0DOX5,P01857	EEQYNSTYR_4_3_1_0_0	2593.02	0.5881	1297.01	2	24.87	4833	4819	4834		Remsima_Batch3_03
N	P0DOX5,P01857	EEQYNSTYR_4_3_1_0_0	2593.02	1.3401	1297.02	2	31.74	6859	6856	6862	6863	Remsima_Batch3_03
N	P0DOX5,P01857	EEQYNSTYR_4_3_1_0_1	2900.11	1.5086	1450.56	2	31.56	6801	6791	6803	6804	Remsima_Batch3_03
N	P0DOX5,P01857	EEQYNSTYR_4_4_0_0_0	2650.04	0.3207	884.019	3	23.43	4439	4438	4441	4442	Remsima_Batch3_03
N	P0DOX5,P01857	EEQYNSTYR_4_4_1_0_0	2796.1	1.4484	932.706	3	21.81	3993	3990	3995	3996	Remsima_Batch3_03
N	P0DOX5,P01857	EEQYNSTYR_4_4_1_0_0	2796.1	1.4484	932.706	3	22.47	4178	4177	4180	4181	Remsima_Batch3_03
N	P0DOX5,P01857	EEQYNSTYR_4_4_1_0_0	2796.1	1.4484	932.706	3	23.76	4531	4530	4534	4535	Remsima_Batch3_03
N	P0DOX5,P01857	EEQYNSTYR_4_4_1_0_0	2796.1	1.4484	932.706	3	24.3	4687	4686	4689	4690	Remsima_Batch3_03
N	P0DOX5,P01857	EEQYNSTYR_4_4_1_0_0	2796.1	1.4484	932.706	3	24.88	4836	4835	4838	4839	Remsima_Batch3_03
N	P0DOX5,P01857	EEQYNSTYR_4_4_1_0_0	2796.1	1.4484	932.706	3	25.5	5001	4994	5003	5004	Remsima_Batch3_03
N	P0DOX5,P01857	EEQYNSTYR_4_4_1_0_0	2796.1	1.4484	932.706	3	26.08	5171	5170	5173	5174	Remsima_Batch3_03
N	P0DOX5,P01857	EEQYNSTYR_4_4_1_0_0	2796.1	1.4484	932.706	3	26.67	5338	5327	5340	5341	Remsima_Batch3_03
N	P0DOX5,P01857	EEQYNSTYR_4_4_1_0_0	2796.1	1.4484	932.706	3	27.25	5500	5499	5502	5503	Remsima_Batch3_03
N	P0DOX5,P01857	EEQYNSTYR_4_4_1_0_0	2796.1	2.0922	932.707	3	30.28	6425	6418	6427	6428	Remsima_Batch3_03
N	P0DOX5,P01857	EEQYNSTYR_4_4_1_0_1	3103.19	2.0382	776.555	4	31.64	6827	6825	6830	6831	Remsima_Batch3_03
N	P0DOX5,P01857	EEQYNSTYR_4_4_1_1_0	3087.19	1.2795	1029.74	3	32.02	6937	6933	6939	6940	Remsima_Batch3_03
N	P0DOX5,P01857	EEQYNSTYR_4_5_1_0_0	2999.18	0.0834	1000.4	3	23.88	4567	4565	4570	4571	Remsima_Batch3_03
N	P0DOX5,P01857	EEQYNSTYR_5_2_0_0_0	2405.94	6.4216	802.655	4	20.92	3735	3732			Remsima_Batch3_03
N	P0DOX5,P01857	EEQYNSTYR_5_2_0_0_0	2405.94	2.4003	1203.47	2	20.87	3721	3714	3724	3725	Remsima_Batch3_03
N	P0DOX5,P01857	EEQYNSTYR_5_2_0_0_0	2405.94	2.4003	1203.47	2	21.72	3967	3958	3969		Remsima_Batch3_03
N	P0DOX5,P01857	EEQYNSTYR_5_2_0_0_0	2405.94	2.4003	1203.47	2	22.69	4237	4236	4239	4240	Remsima_Batch3_03
N	P0DOX5,P01857	EEQYNSTYR_5_2_0_0_0	2405.94	2.4003	1203.47	2	23.3	4399	4392	4401		Remsima_Batch3_03
N	P0DOX5,P01857	EEQYNSTYR_5_2_0_0_0	2405.94	2.4003	1203.47	2	24.01	4607	4598	4609	4610	Remsima_Batch3_03
N	P0DOX5,P01857	EEQYNSTYR_5_2_0_0_0	2405.94	6.4216	802.655	3	22.33	4138	4131	4140	4141	Remsima_Batch3_03
N	P0DOX5,P01857	EEQYNSTYR_5_2_0_0_0	2405.94	6.4216	802.655	3	22.97	4311	4310	4313	4314	Remsima_Batch3_03
N	P0DOX5,P01857	EEQYNSTYR_5_2_1_0_0	2551.99	1.4401	1276.5	2	30.81	6571	6558	6573	6574	Remsima_Batch3_03
N	P0DOX5,P01857	EEQYNSTYR_5_3_0_0_0	2609.01	2.2039	870.345	5	23.25	4386	4379			Remsima_Batch3_03
N	P0DOX5,P01857	EEQYNSTYR_5_3_0_0_1	2916.11	0.8487	1458.56	2	31.67	6836	6825	6838	6839	Remsima_Batch3_03
N	P0DOX5,P01857	EEQYNSTYR_5_3_0_0_1	2916.11	0.9087	972.708	3	31.58	6811	6809	6813	6814	Remsima_Batch3_03
N	P0DOX5,P01857	EEQYNSTYR_5_3_1_0_0	2755.07	3.3211	919.032	3	23.17	4367	4366	4369	4370	Remsima_Batch3_03
N	P0DOX5,P01857	EEQYNSTYR_5_3_1_0_0	2755.07	6.1523	919.035	3	22.6	4213	4205	4216	4217	Remsima_Batch3_03
N	P0DOX5,P01857	EEQYNSTYR_5_3_1_0_1	3062.16	0.1796	1021.39	3	31.41	6751	6739	6753	6754	Remsima_Batch3_03
N	P0DOX5,P01857	EEQYNSTYR_5_3_1_0_1	3062.16	0.1796	1021.39	3	32.1	6962	6948	6965	6966	Remsima_Batch3_03
N	P0DOX5,P01857	EEQYNSTYR_5_3_1_0_1	3062.16	0.9226	1531.58	2	31.44	6763	6757	6765	6766	Remsima_Batch3_03
N	P0DOX5,P01857	EEQYNSTYR_5_4_1_0_0	2958.15	0.4226	986.723	3	21.65	3949	3941	3951	3952	Remsima_Batch3_03
N	P0DOX5,P01857	EEQYNSTYR_5_4_1_0_0	2958.15	0.4226	986.723	3	23.38	4424	4423	4426	4427	Remsima_Batch3_03
N	P0DOX5,P01857	EEQYNSTYR_5_4_1_0_0	2958.15	0.4226	986.723	3	24.15	4648	4646	4651	4652	Remsima_Batch3_03
N	P0DOX5,P01857	EEQYNSTYR_5_4_1_0_0	2958.15	0.4226	986.723	3	24.78	4807	4802	4809	4810	Remsima_Batch3_03
N	P0DOX5,P01857	EEQYNSTYR_5_4_1_0_0	2958.15	0.4226	986.723	3	25.4	4975	4963	4977	4978	Remsima_Batch3_03
N	P0DOX5,P01857	EEQYNSTYR_5_4_1_0_1	3265.24	2.3122	1089.08	3	29.7	6245	6231	6247		Remsima_Batch3_03
N	P0DOX5,P01857	EEQYNSTYR_5_4_1_0_1	3265.24	2.3122	1089.08	3	31.48	6774	6773	6776	6777	Remsima_Batch3_03
N	P0DOX5,P01857	EEQYNSTYR_5_4_1_0_1	3265.24	2.3122	1089.08	3	32.06	6950	6948	6952	6953	Remsima_Batch3_03
N	P0DOX5,P01857	EEQYNSTYR_5_4_1_0_1	3265.24	2.3122	1089.08	3	33.12	7258	7251	7260	7261	Remsima_Batch3_03
N	P0DOX5,P01857	EEQYNSTYR_5_4_1_0_2	3572.33	0.2099	1191.45	3	37.64	8717	8714	8719	8720	Remsima_Batch3_03
N	P0DOX5,P01857	EEQYNSTYR_5_4_1_0_2	3572.33	0.2099	1191.45	3	38.25	8914	8909	8916	8917	Remsima_Batch3_03
N	P0DOX5,P01857	EEQYNSTYR_5_4_1_0_2	3572.33	0.4549	893.839	4	37.66	8723	8714	8725	8726	Remsima_Batch3_03
N	P0DOX5,P01857	EEQYNSTYR_5_4_1_1_0	3249.25	0.2924	1083.75	3	31.82	6883	6872	6885	6886	Remsima_Batch3_03
N	P0DOX5,P01857	EEQYNSTYR_6_2_0_0_0	2567.99	1.3921	1284.5	4	22.25	4118	4117			Remsima_Batch3_03
N	P0DOX5,P01857	EEQYNSTYR_6_2_0_0_0	2567.99	4.1472	856.671	3	21.78	3985	3973	3988	3989	Remsima_Batch3_03
N	P0DOX5,P01857	EEQYNSTYR_6_2_0_0_0	2567.99	4.1472	856.671	3	22.37	4151	4150	4153	4154	Remsima_Batch3_03
N	P0DOX5,P01857	EEQYNSTYR_6_3_0_0_0	2771.07	6.4055	924.367	3	22.58	4207	4205	4210	4211	Remsima_Batch3_03
N	P0DOX5,P01857	EEQYNSTYR_6_3_0_0_1	3078.16	1.5756	1026.72	3	28.92	6011	5998	6013		Remsima_Batch3_03
N	P0DOX5,P01857	EEQYNSTYR_6_3_0_0_1	3078.16	1.5756	1026.72	3	31.19	6687	6673	6690	6691	Remsima_Batch3_03
N	P0DOX5,P01857	EEQYNSTYR_6_3_0_0_1	3078.16	2.2497	1539.58	2	31.38	6745	6739	6748	6749	Remsima_Batch3_03
N	P0DOX5,P01857	EEQYNSTYR_6_3_1_0_1	3224.22	2.9852	806.812	4	30.85	6582	6575	6584	6585	Remsima_Batch3_03
N	P0DOX5,P01857	EEQYNSTYR_6_3_1_0_1	3224.22	3.6133	1075.41	3	30.66	6530	6529	6532	6533	Remsima_Batch3_03
N	P0DOX5,P01857	EEQYNSTYR_6_4_1_0_0	3120.2	1.1778	1560.61	2	22.91	4298	4297	4300	4301	Remsima_Batch3_03
N	P0DOX5,P01857	EEQYNSTYR_6_4_1_0_0	3120.2	1.8428	1040.74	3	22.01	4049	4037	4052	4053	Remsima_Batch3_03
N	P0DOX5,P01857	EEQYNSTYR_6_4_1_0_0	3120.2	2.1313	1040.74	3	22.8	4268	4267	4270	4271	Remsima_Batch3_03
N	P0DOX5,P01857	EEQYNSTYR_6_4_1_0_0	3120.2	3.0927	1040.74	3	30.57	6509	6501	6512	6513	Remsima_Batch3_03
N	P0DOX5,P01857	EEQYNSTYR_6_4_1_0_1	3427.3	4.4131	857.583	4	30.51	6489	6484	6491	6492	Remsima_Batch3_03
N	P0DOX5,P01857	EEQYNSTYR_6_4_1_0_1	3427.3	4.4131	857.583	4	31.13	6669	6653	6671	6672	Remsima_Batch3_03
N	P0DOX5,P01857	EEQYNSTYR_6_4_1_0_1	3427.3	4.4496	1143.11	3	30.77	6559	6558	6561	6562	Remsima_Batch3_03
N	P0DOX5,P01857	EEQYNSTYR_6_5_1_0_1	3630.37	0.124	1210.8	3	31.12	6664	6653	6666	6667	Remsima_Batch3_03
N	P0DOX5,P01857	EEQYNSTYR_7_2_0_0_0	2730.04	0.9798	1365.53	4	21.7	3962	3958			Remsima_Batch3_03
N	P0DOX5,P01857	EEQYNSTYR_7_2_0_0_0	2730.04	1.4194	1365.53	4	22.26	4119	4117			Remsima_Batch3_03
N	P0DOX5,P01857	EEQYNSTYR_7_2_0_0_0	2730.04	1.7765	910.687	3	21.63	3943	3941	3946	3947	Remsima_Batch3_03
N	P0DOX5,P01857	EEQYNSTYR_7_5_1_0_1	3792.43	1.147	1264.82	3	30.33	6439	6435	6441	6442	Remsima_Batch3_03
N	P0DOX5,P01857	EEQYNSTYR_8_2_0_0_0	2892.09	0.1642	1446.55	2	21.54	3919	3911	3921	3922	Remsima_Batch3_03
N	P0DOX5,P01857	EEQYNSTYR_8_2_0_0_0	2892.09	0.9509	964.704	3	21.47	3897	3895	3899	3900	Remsima_Batch3_03
N	P0DOX5,P01857	EEQYNSTYR_8_2_0_0_0	2892.09	0.9509	964.704	3	22.04	4057	4054	4059	4060	Remsima_Batch3_03
N	P0DOX5,P01857	EEQYNSTYR_9_2_0_0_0	3054.15	0.704	1018.72	3	21.44	3889	3880	3891	3892	Remsima_Batch3_03
N	P0DOX5,P01857	EEQYNSTYRVVSVLTVLHQDWLNGK_4_4_1_0_0	4585.09	1.3958	917.825	3	68.53	18625	18622			Remsima_Batch3_03
N	P0DOX5,P01857	EEQYNSTYRVVSVLTVLHQDWLNGK_5_2_0_0_0	4194.92	0.2324	1049.49	4	68.98	18784	18779	18786	18787	Remsima_Batch3_03
N	P0DOX5,P01857	TKPREEQYNSTYR_3_3_1_0_0	2913.26	0.1545	971.76	3	14.88	2082	2067	2085	2086	Remsima_Batch3_03
N	P0DOX5,P01857	TKPREEQYNSTYR_3_3_1_0_0	2913.26	0.1545	971.76	3	15.01	2114	2107	2116		Remsima_Batch3_03
N	P0DOX5,P01857	TKPREEQYNSTYR_3_3_1_0_0	2913.26	1.4932	971.761	3	15.57	2268	2267	2270	2271	Remsima_Batch3_03
N	P0DOX5,P01857	TKPREEQYNSTYR_3_4_1_0_0	3116.34	0.2407	1039.45	3	14.86	2070	2067	2075	2076	Remsima_Batch3_03
N	P0DOX5,P01857	TKPREEQYNSTYR_3_4_1_0_0	3116.34	0.2407	1039.45	3	14.97	2108	2107	2110	2111	Remsima_Batch3_03
N	P0DOX5,P01857	TKPREEQYNSTYR_3_4_1_0_0	3116.34	1.3959	1039.45	3	15.52	2256	2254	2259	2260	Remsima_Batch3_03
N	P0DOX5,P01857	TKPREEQYNSTYR_4_3_0_0_1	3236.35	2.8659	809.841	4	18.53	3067	3061	3070	3071	Remsima_Batch3_03
N	P0DOX5,P01857	TKPREEQYNSTYR_4_3_0_0_1	3236.35	2.8659	809.841	4	18.56	3077	3076	3079	3080	Remsima_Batch3_03
N	P0DOX5,P01857	TKPREEQYNSTYR_4_3_1_0_0	3075.32	1.6096	1025.78	3	15.07	2130	2118	2131		Remsima_Batch3_03
N	P0DOX5,P01857	TKPREEQYNSTYR_4_3_1_0_0	3075.32	1.6096	1025.78	3	15.62	2281	2280	2283	2284	Remsima_Batch3_03
N	P0DOX5,P01857	TKPREEQYNSTYR_4_3_1_0_1	3382.41	1.8478	1128.14	3	18.53	3066	3061	3068	3069	Remsima_Batch3_03
N	P0DOX5,P01857	TKPREEQYNSTYR_4_3_1_0_1	3382.41	1.8478	1128.14	3	18.57	3078	3076	3081	3082	Remsima_Batch3_03
N	P0DOX5,P01857	TKPREEQYNSTYR_4_4_1_0_0	3278.4	0.7473	1093.47	3	14.87	2077	2067	2080	2081	Remsima_Batch3_03
N	P0DOX5,P01857	TKPREEQYNSTYR_4_4_1_0_0	3278.4	0.7473	1093.47	3	15.26	2184	2179	2186	2187	Remsima_Batch3_03
N	P0DOX5,P01857	TKPREEQYNSTYR_4_4_1_0_0	3278.4	0.7473	1093.47	3	15.9	2357	2355	2360	2361	Remsima_Batch3_03
N	P0DOX5,P01857	TKPREEQYNSTYR_4_4_1_0_0	3278.4	4.3085	820.358	4	16.57	2535	2523	2537	2538	Remsima_Batch3_03
N	P0DOX5,P01857	TKPREEQYNSTYR_4_4_1_0_1	3585.49	1.6037	1195.83	3	18.7	3115	3105	3117	3118	Remsima_Batch3_03
N	P0DOX5,P01857	TKPREEQYNSTYR_5_3_0_0_1	3398.4	0.9858	1133.47	3	18.24	2978	2976	2981	2982	Remsima_Batch3_03
N	P0DOX5,P01857	TKPREEQYNSTYR_5_3_0_0_1	3398.4	1.7876	850.355	4	18.19	2963	2961	2965	2966	Remsima_Batch3_03
N	P0DOX5,P01857	TKPREEQYNSTYR_5_4_1_0_0	3440.45	0.5959	1147.49	3	14.94	2100	2091	2105	2106	Remsima_Batch3_03
N	P0DOX5,P01857	TKPREEQYNSTYR_5_4_1_0_0	3440.45	0.8865	1147.49	3	15.54	2262	2254	2265	2266	Remsima_Batch3_03
N	P0DOX5,P01857	TKPREEQYNSTYR_5_4_1_0_1	3747.54	1.1341	1249.85	3	18.68	3107	3105	3109	3110	Remsima_Batch3_03
N	P0DOX5,P01857	TKPREEQYNSTYR_5_4_1_0_2	4054.63	1.042	1014.41	4	24.18	4654	4646	4657	4658	Remsima_Batch3_03
N	P0DOX5,P01857	TKPREEQYNSTYR_6_3_0_0_1	3560.45	0.0632	890.869	4	17.91	2889	2888	2891	2892	Remsima_Batch3_03
N	P0DOX5,P01857	TKPREEQYNSTYR_6_3_0_0_1	3560.45	0.0632	890.869	4	18.35	3012	3007	3014	3015	Remsima_Batch3_03
N	P0DOX5,P01857	TKPREEQYNSTYR_6_3_0_0_1	3560.45	1.306	1187.49	3	17.89	2882	2875	2884	2885	Remsima_Batch3_03
N	P0DOX5,P01857	TKPREEQYNSTYR_6_3_1_0_1	3706.51	0.8836	927.383	4	18.23	2977	2976	2979	2980	Remsima_Batch3_03
N	P0DOX5,P01857	TKPREEQYNSTYR_6_3_1_0_1	3706.51	1.7132	1236.17	3	18.08	2935	2932	2938	2939	Remsima_Batch3_03
N	P01642	TNGSPR_5_2_0_0_0	1847.74	0.203	924.373	2	8.72	1228	1227	1229		Remsima_Batch3_03
N	P01642	TNGSPR_5_2_0_0_0	1847.74	0.5277	924.374	2	13.96	1900	1899	1901	1902	Remsima_Batch3_03
N	P01642	TNGSPR_6_2_0_0_0	2009.79	0.2861	1005.4	2	11.65	1603	1602	1604	1605	Remsima_Batch3_03
N	P01642	TNGSPR_6_2_0_0_0	2009.79	0.3856	1005.4	2	11.14	1537	1536	1539	1539	Remsima_Batch3_03
N	P01642	TNGSPR_6_2_0_0_0	2009.79	0.4851	1005.4	2	12.16	1669	1668	1670	1671	Remsima_Batch3_03
N	P01642	TNGSPR_7_2_0_0_0	2171.84	0.2187	1086.43	2	8.61	1211	1210	1212	1213	Remsima_Batch3_03
N	P01642	TNGSPR_7_2_0_0_0	2171.84	0.7712	1086.43	2	8.11	1140	1139	1141		Remsima_Batch3_03
N	P01642	TNGSPR_7_2_0_0_0	2171.84	1.3238	1086.43	2	9.11	1283	1282	1284		Remsima_Batch3_03
N	P01642	TNGSPR_8_2_0_0_0	2333.9	0.3749	1167.45	2	8.46	1190	1189	1191	1192	Remsima_Batch3_03
N	P0DOX5,P01857	EEQYNSTYR_3_2_0_0_0	2081.83	1.6572	694.616	4	22.52	4227	4226			Remsima_Batch4_01
N	P0DOX5,P01857	EEQYNSTYR_3_2_0_0_0	2081.83	0.6845	1041.42	3	23.3	4442	4435			Remsima_Batch4_01
N	P0DOX5,P01857	EEQYNSTYR_3_2_1_0_0	2227.89	0.1459	1114.45	3	31.56	6858	6854			Remsima_Batch4_01
N	P0DOX5,P01857	EEQYNSTYR_3_2_1_0_0	2227.89	1.1334	1114.45	2	23.09	4381	4368	4384		Remsima_Batch4_01
N	P0DOX5,P01857	EEQYNSTYR_3_2_1_0_0	2227.89	1.1334	1114.45	2	23.72	4570	4562	4572	4573	Remsima_Batch4_01
N	P0DOX5,P01857	EEQYNSTYR_3_3_0_0_0	2284.91	0.1969	762.308	4	23.24	4424	4416			Remsima_Batch4_01
N	P0DOX5,P01857	EEQYNSTYR_3_3_1_0_0	2430.97	0.1131	1215.99	2	27.46	5599	5589	5602		Remsima_Batch4_01
N	P0DOX5,P01857	EEQYNSTYR_3_3_1_0_0	2430.97	0.4628	1215.99	2	31.53	6849	6833	6852	6853	Remsima_Batch4_01
N	P0DOX5,P01857	EEQYNSTYR_3_3_1_0_0	2430.97	1.2855	1215.99	2	21.86	4037	4029	4039	4040	Remsima_Batch4_01
N	P0DOX5,P01857	EEQYNSTYR_3_3_1_0_0	2430.97	1.2855	1215.99	2	22.92	4331	4324	4333	4334	Remsima_Batch4_01
N	P0DOX5,P01857	EEQYNSTYR_3_3_1_0_0	2430.97	1.2855	1215.99	2	23.52	4507	4505	4511	4512	Remsima_Batch4_01
N	P0DOX5,P01857	EEQYNSTYR_3_3_1_0_0	2430.97	1.2855	1215.99	2	24.1	4670	4663	4672	4673	Remsima_Batch4_01
N	P0DOX5,P01857	EEQYNSTYR_3_3_1_0_0	2430.97	1.2855	1215.99	2	24.7	4832	4831	4834	4835	Remsima_Batch4_01
N	P0DOX5,P01857	EEQYNSTYR_3_3_1_0_0	2430.97	1.2855	1215.99	2	25.27	4987	4981	4989	4990	Remsima_Batch4_01
N	P0DOX5,P01857	EEQYNSTYR_3_3_1_0_0	2430.97	1.2855	1215.99	2	25.88	5162	5153	5164	5165	Remsima_Batch4_01
N	P0DOX5,P01857	EEQYNSTYR_3_3_1_0_0	2430.97	1.2855	1215.99	2	26.73	5398	5392	5400	5401	Remsima_Batch4_01
N	P0DOX5,P01857	EEQYNSTYR_3_4_0_0_0	2487.99	0.1407	830.001	3	23.35	4456	4454	4459	4460	Remsima_Batch4_01
N	P0DOX5,P01857	EEQYNSTYR_3_4_0_0_0	2487.99	1.0149	1244.5	2	23.42	4478	4471	4480	4481	Remsima_Batch4_01
N	P0DOX5,P01857	EEQYNSTYR_3_4_1_0_0	2634.05	0.3986	878.688	3	22.01	4078	4077	4080	4081	Remsima_Batch4_01
N	P0DOX5,P01857	EEQYNSTYR_3_4_1_0_0	2634.05	0.3986	878.688	3	22.74	4286	4285	4288	4289	Remsima_Batch4_01
N	P0DOX5,P01857	EEQYNSTYR_3_4_1_0_0	2634.05	0.3986	878.688	3	23.34	4455	4454	4457	4458	Remsima_Batch4_01
N	P0DOX5,P01857	EEQYNSTYR_3_4_1_0_0	2634.05	0.3986	878.688	3	23.91	4619	4618	4621	4622	Remsima_Batch4_01
N	P0DOX5,P01857	EEQYNSTYR_3_4_1_0_0	2634.05	0.3986	878.688	3	24.47	4768	4767	4770	4771	Remsima_Batch4_01
N	P0DOX5,P01857	EEQYNSTYR_3_4_1_0_0	2634.05	0.3986	878.688	3	25.03	4920	4919	4922	4923	Remsima_Batch4_01
N	P0DOX5,P01857	EEQYNSTYR_3_4_1_0_0	2634.05	0.3986	878.688	3	26.24	5263	5261	5265	5266	Remsima_Batch4_01
N	P0DOX5,P01857	EEQYNSTYR_3_4_1_0_0	2634.05	0.3986	878.688	3	26.83	5426	5425	5428	5429	Remsima_Batch4_01
N	P0DOX5,P01857	EEQYNSTYR_3_4_1_0_0	2634.05	0.541	1317.53	2	28.23	5836	5824	5838	5839	Remsima_Batch4_01
N	P0DOX5,P01857	EEQYNSTYR_3_4_1_0_0	2634.05	0.6169	1317.53	2	27.34	5561	5555	5563	5564	Remsima_Batch4_01
N	P0DOX5,P01857	EEQYNSTYR_3_4_1_0_0	2634.05	1.082	878.688	3	27.94	5739	5736	5741	5742	Remsima_Batch4_01
N	P0DOX5,P01857	EEQYNSTYR_3_4_1_0_0	2634.05	1.3098	878.688	3	27.37	5572	5571	5574	5575	Remsima_Batch4_01
N	P0DOX5,P01857	EEQYNSTYR_3_4_1_0_0	2634.05	1.7653	878.689	3	29.4	6199	6188	6202	6203	Remsima_Batch4_01
N	P0DOX5,P01857	EEQYNSTYR_3_4_1_0_0	2634.05	1.7653	878.689	3	30	6371	6369	6373	6374	Remsima_Batch4_01
N	P0DOX5,P01857	EEQYNSTYR_4_2_0_0_0	2243.88	3.6767	748.635	4	22.49	4217	4210			Remsima_Batch4_01
N	P0DOX5,P01857	EEQYNSTYR_4_2_0_0_0	2243.88	0.1003	1122.44	4	22.87	4319	4311			Remsima_Batch4_01
N	P0DOX5,P01857	EEQYNSTYR_4_3_0_0_0	2446.96	0.092	1223.98	2	22.9	4326	4324	4329	4330	Remsima_Batch4_01
N	P0DOX5,P01857	EEQYNSTYR_4_3_0_0_1	2754.05	1.3979	918.69	2	31.65	6886	6885			Remsima_Batch4_01
N	P0DOX5,P01857	EEQYNSTYR_4_3_0_0_1	2754.05	0.3177	1377.53	2	31.66	6890	6885	6892	6893	Remsima_Batch4_01
N	P0DOX5,P01857	EEQYNSTYR_4_3_1_0_0	2593.02	0.1735	865.012	4	23.4	4473	4471			Remsima_Batch4_01
N	P0DOX5,P01857	EEQYNSTYR_4_3_1_0_0	2593.02	0.5881	1297.01	2	21.81	4024	4015	4027	4028	Remsima_Batch4_01
N	P0DOX5,P01857	EEQYNSTYR_4_3_1_0_0	2593.02	0.5881	1297.01	2	22.66	4267	4259	4270	4271	Remsima_Batch4_01
N	P0DOX5,P01857	EEQYNSTYR_4_3_1_0_0	2593.02	0.5881	1297.01	2	23.22	4417	4416	4419	4420	Remsima_Batch4_01
N	P0DOX5,P01857	EEQYNSTYR_4_3_1_0_0	2593.02	0.5881	1297.01	2	24	4645	4636	4648	4649	Remsima_Batch4_01
N	P0DOX5,P01857	EEQYNSTYR_4_3_1_0_0	2593.02	0.5881	1297.01	2	24.94	4897	4887	4900	4901	Remsima_Batch4_01
N	P0DOX5,P01857	EEQYNSTYR_4_3_1_0_0	2593.02	0.5881	1297.01	2	31.31	6775	6765	6778	6779	Remsima_Batch4_01
N	P0DOX5,P01857	EEQYNSTYR_4_3_1_0_1	2900.11	0.3362	1450.56	2	31.47	6828	6817	6830	6831	Remsima_Batch4_01
N	P0DOX5,P01857	EEQYNSTYR_4_3_1_0_1	2900.11	0.3362	1450.56	2	32.02	7004	6994	7007		Remsima_Batch4_01
N	P0DOX5,P01857	EEQYNSTYR_4_3_1_0_1	2900.11	5.8101	967.381	3	31.43	6818	6817	6820	6821	Remsima_Batch4_01
N	P0DOX5,P01857	EEQYNSTYR_4_3_1_0_1	2900.11	5.8101	967.381	3	32.04	7010	7009	7012	7013	Remsima_Batch4_01
N	P0DOX5,P01857	EEQYNSTYR_4_3_1_0_1	2900.11	5.8101	967.381	3	32.64	7178	7171	7180	7181	Remsima_Batch4_01
N	P0DOX5,P01857	EEQYNSTYR_4_4_0_0_0	2650.04	0.0189	884.019	3	23.05	4370	4368	4372	4373	Remsima_Batch4_01
N	P0DOX5,P01857	EEQYNSTYR_4_4_0_0_1	2957.13	1.1667	986.383	3	31.72	6905	6902	6907	6908	Remsima_Batch4_01
N	P0DOX5,P01857	EEQYNSTYR_4_4_1_0_0	2796.1	0.152	1398.55	2	27.57	5629	5617	5631		Remsima_Batch4_01
N	P0DOX5,P01857	EEQYNSTYR_4_4_1_0_0	2796.1	0.1609	932.705	3	29.94	6357	6355	6359	6360	Remsima_Batch4_01
N	P0DOX5,P01857	EEQYNSTYR_4_4_1_0_0	2796.1	0.6974	932.705	3	21.76	4009	4001	4011	4012	Remsima_Batch4_01
N	P0DOX5,P01857	EEQYNSTYR_4_4_1_0_0	2796.1	0.6974	932.705	3	22.37	4183	4176	4185	4186	Remsima_Batch4_01
N	P0DOX5,P01857	EEQYNSTYR_4_4_1_0_0	2796.1	0.6974	932.705	3	22.94	4338	4337	4340	4341	Remsima_Batch4_01
N	P0DOX5,P01857	EEQYNSTYR_4_4_1_0_0	2796.1	0.6974	932.705	3	23.51	4506	4505	4509	4510	Remsima_Batch4_01
N	P0DOX5,P01857	EEQYNSTYR_4_4_1_0_0	2796.1	0.6974	932.705	3	24.07	4664	4663	4666	4667	Remsima_Batch4_01
N	P0DOX5,P01857	EEQYNSTYR_4_4_1_0_0	2796.1	0.6974	932.705	3	24.8	4858	4857	4860	4861	Remsima_Batch4_01
N	P0DOX5,P01857	EEQYNSTYR_4_4_1_0_0	2796.1	0.6974	932.705	3	25.36	5013	5012	5015	5016	Remsima_Batch4_01
N	P0DOX5,P01857	EEQYNSTYR_4_4_1_0_0	2796.1	0.6974	932.705	3	25.97	5184	5182	5186	5187	Remsima_Batch4_01
N	P0DOX5,P01857	EEQYNSTYR_4_4_1_0_0	2796.1	0.6974	932.705	3	26.55	5348	5347	5350	5351	Remsima_Batch4_01
N	P0DOX5,P01857	EEQYNSTYR_4_4_1_0_0	2796.1	0.6974	932.705	3	27.81	5701	5699	5703	5704	Remsima_Batch4_01
N	P0DOX5,P01857	EEQYNSTYR_4_4_1_0_0	2796.1	0.6974	932.705	3	28.3	5856	5842	5858	5859	Remsima_Batch4_01
N	P0DOX5,P01857	EEQYNSTYR_4_4_1_0_0	2796.1	0.6974	932.705	3	28.72	5987	5985	5989	5990	Remsima_Batch4_01
N	P0DOX5,P01857	EEQYNSTYR_4_4_1_0_0	2796.1	1.2339	932.706	3	27.15	5511	5510	5513	5514	Remsima_Batch4_01
N	P0DOX5,P01857	EEQYNSTYR_4_4_1_0_0	2796.1	1.2339	932.706	3	32.24	7066	7055	7068	7069	Remsima_Batch4_01
N	P0DOX5,P01857	EEQYNSTYR_4_4_1_0_0	2796.1	1.4484	932.706	3	29.33	6178	6171	6180	6181	Remsima_Batch4_01
N	P0DOX5,P01857	EEQYNSTYR_4_4_1_0_0	2796.1	1.7703	932.706	3	64.45	17478	17461	17481	17481	Remsima_Batch4_01
N	P0DOX5,P01857	EEQYNSTYR_4_4_1_0_1	3103.19	0.7492	776.554	4	31.49	6836	6833	6839	6840	Remsima_Batch4_01
N	P0DOX5,P01857	EEQYNSTYR_4_4_1_0_1	3103.19	0.9104	1552.1	2	31.34	6786	6782	6789	6790	Remsima_Batch4_01
N	P0DOX5,P01857	EEQYNSTYR_4_4_1_0_1	3103.19	0.9104	1552.1	2	31.95	6984	6980	6987		Remsima_Batch4_01
N	P0DOX5,P01857	EEQYNSTYR_4_4_1_0_1	3103.19	1.5307	1035.07	3	30.35	6475	6473	6477	6478	Remsima_Batch4_01
N	P0DOX5,P01857	EEQYNSTYR_4_4_1_0_1	3103.19	1.5307	1035.07	3	31.28	6768	6765	6770	6771	Remsima_Batch4_01
N	P0DOX5,P01857	EEQYNSTYR_4_4_1_0_1	3103.19	1.5307	1035.07	3	31.84	6948	6947	6950	6951	Remsima_Batch4_01
N	P0DOX5,P01857	EEQYNSTYR_4_4_1_0_1	3103.19	1.5307	1035.07	3	32.44	7125	7124	7127	7128	Remsima_Batch4_01
N	P0DOX5,P01857	EEQYNSTYR_4_4_1_0_1	3103.19	1.5307	1035.07	3	33.17	7335	7320	7337	7338	Remsima_Batch4_01
N	P0DOX5,P01857	EEQYNSTYR_4_4_1_0_1	3103.19	1.5307	1035.07	3	33.78	7528	7511	7529		Remsima_Batch4_01
N	P0DOX5,P01857	EEQYNSTYR_4_5_1_0_0	2999.18	0.3834	1000.4	3	23.47	4492	4490	4495	4496	Remsima_Batch4_01
N	P0DOX5,P01857	EEQYNSTYR_5_2_0_0_0	2405.94	0.904	1203.47	3	23.02	4363	4353			Remsima_Batch4_01
N	P0DOX5,P01857	EEQYNSTYR_5_2_0_0_0	2405.94	0.904	1203.47	3	23.74	4575	4562			Remsima_Batch4_01
N	P0DOX5,P01857	EEQYNSTYR_5_2_0_0_0	2405.94	0.904	1203.47	2	20.63	3684	3681	3686	3687	Remsima_Batch4_01
N	P0DOX5,P01857	EEQYNSTYR_5_2_0_0_0	2405.94	0.904	1203.47	2	21.68	3989	3984	3991		Remsima_Batch4_01
N	P0DOX5,P01857	EEQYNSTYR_5_2_0_0_0	2405.94	0.904	1203.47	2	22.44	4204	4197	4206	4207	Remsima_Batch4_01
N	P0DOX5,P01857	EEQYNSTYR_5_2_0_0_0	2405.94	5.5488	802.655	3	20.65	3691	3681	3693	3694	Remsima_Batch4_01
N	P0DOX5,P01857	EEQYNSTYR_5_2_0_0_0	2405.94	5.5488	802.655	3	22.19	4132	4125	4134	4135	Remsima_Batch4_01
N	P0DOX5,P01857	EEQYNSTYR_5_3_0_0_0	2609.01	0.757	1305.01	2	22.47	4212	4210	4215	4216	Remsima_Batch4_01
N	P0DOX5,P01857	EEQYNSTYR_5_3_0_0_0	2609.01	2.3189	870.345	3	22.47	4211	4210	4213	4214	Remsima_Batch4_01
N	P0DOX5,P01857	EEQYNSTYR_5_3_0_0_1	2916.11	0.0171	972.707	3	31.45	6822	6817	6824	6825	Remsima_Batch4_01
N	P0DOX5,P01857	EEQYNSTYR_5_3_1_0_0	2755.07	1.1887	1378.04	4	22.92	4332	4324			Remsima_Batch4_01
N	P0DOX5,P01857	EEQYNSTYR_5_3_1_0_0	2755.07	3.5389	919.033	3	22.96	4345	4337	4348	4349	Remsima_Batch4_01
N	P0DOX5,P01857	EEQYNSTYR_5_3_1_0_0	2755.07	5.0634	919.034	3	22.39	4189	4176	4192	4193	Remsima_Batch4_01
N	P0DOX5,P01857	EEQYNSTYR_5_3_1_0_1	3062.16	0.7103	1531.59	2	31.29	6769	6765	6772	6773	Remsima_Batch4_01
N	P0DOX5,P01857	EEQYNSTYR_5_3_1_0_1	3062.16	2.9554	1021.4	3	31.21	6743	6729	6745	6746	Remsima_Batch4_01
N	P0DOX5,P01857	EEQYNSTYR_5_3_1_0_1	3062.16	2.9554	1021.4	3	31.82	6943	6939	6945	6946	Remsima_Batch4_01
N	P0DOX5,P01857	EEQYNSTYR_5_3_1_0_1	3062.16	2.9554	1021.4	3	31.91	6971	6963	6973	6974	Remsima_Batch4_01
N	P0DOX5,P01857	EEQYNSTYR_5_4_1_0_0	2958.15	0.0254	1479.58	2	21.76	4010	4001	4013	4014	Remsima_Batch4_01
N	P0DOX5,P01857	EEQYNSTYR_5_4_1_0_0	2958.15	0.0254	1479.58	2	22.64	4261	4259	4264	4265	Remsima_Batch4_01
N	P0DOX5,P01857	EEQYNSTYR_5_4_1_0_0	2958.15	0.3888	986.722	3	31.27	6763	6748	6764		Remsima_Batch4_01
N	P0DOX5,P01857	EEQYNSTYR_5_4_1_0_0	2958.15	1.0226	740.294	4	22.96	4344	4337	4346	4347	Remsima_Batch4_01
N	P0DOX5,P01857	EEQYNSTYR_5_4_1_0_0	2958.15	1.124	1479.58	2	23.23	4423	4416	4425	4426	Remsima_Batch4_01
N	P0DOX5,P01857	EEQYNSTYR_5_4_1_0_0	2958.15	2.5523	986.725	3	23.11	4386	4385	4388	4389	Remsima_Batch4_01
N	P0DOX5,P01857	EEQYNSTYR_5_4_1_0_0	2958.15	2.5523	986.725	3	23.7	4563	4562	4565	4566	Remsima_Batch4_01
N	P0DOX5,P01857	EEQYNSTYR_5_4_1_0_0	2958.15	2.5523	986.725	3	24.3	4723	4721	4725	4726	Remsima_Batch4_01
N	P0DOX5,P01857	EEQYNSTYR_5_4_1_0_0	2958.15	2.5523	986.725	3	24.85	4874	4872	4877	4878	Remsima_Batch4_01
N	P0DOX5,P01857	EEQYNSTYR_5_4_1_0_0	2958.15	2.5523	986.725	3	26.1	5224	5215	5226	5227	Remsima_Batch4_01
N	P0DOX5,P01857	EEQYNSTYR_5_4_1_0_1	3265.24	0.222	817.067	4	31.17	6731	6729	6733	6734	Remsima_Batch4_01
N	P0DOX5,P01857	EEQYNSTYR_5_4_1_0_1	3265.24	0.7503	1089.09	3	29.38	6191	6188	6194	6195	Remsima_Batch4_01
N	P0DOX5,P01857	EEQYNSTYR_5_4_1_0_1	3265.24	0.7503	1089.09	3	31.11	6713	6712	6715	6716	Remsima_Batch4_01
N	P0DOX5,P01857	EEQYNSTYR_5_4_1_0_1	3265.24	2.274	1633.12	2	31.12	6717	6712	6719	6720	Remsima_Batch4_01
N	P0DOX5,P01857	EEQYNSTYR_5_4_1_0_1	3265.24	2.274	1633.12	2	31.33	6785	6782	6787	6788	Remsima_Batch4_01
N	P0DOX5,P01857	EEQYNSTYR_5_4_1_0_2	3572.33	0.2099	1191.45	3	37.58	8784	8779	8786	8787	Remsima_Batch4_01
N	P0DOX5,P01857	EEQYNSTYR_5_4_1_0_2	3572.33	0.3429	893.839	4	37.63	8802	8799	8805	8806	Remsima_Batch4_01
N	P0DOX5,P01857	EEQYNSTYR_6_2_0_0_0	2567.99	3.2126	856.67	4	22.08	4100	4095			Remsima_Batch4_01
N	P0DOX5,P01857	EEQYNSTYR_6_2_0_0_0	2567.99	1.6258	1284.5	4	22.14	4117	4110			Remsima_Batch4_01
N	P0DOX5,P01857	EEQYNSTYR_6_3_0_0_0	2771.07	1.0014	1386.04	2	22.39	4191	4176	4196		Remsima_Batch4_01
N	P0DOX5,P01857	EEQYNSTYR_6_3_0_0_0	2771.07	3.6989	924.364	3	22.35	4178	4176	4181	4182	Remsima_Batch4_01
N	P0DOX5,P01857	EEQYNSTYR_6_3_0_0_1	3078.16	0.3086	1026.72	3	28.75	5996	5985	5998		Remsima_Batch4_01
N	P0DOX5,P01857	EEQYNSTYR_6_3_0_0_1	3078.16	0.3086	1026.72	3	31.1	6708	6690	6710	6711	Remsima_Batch4_01
N	P0DOX5,P01857	EEQYNSTYR_6_3_0_0_1	3078.16	0.3086	1026.72	3	31.86	6955	6947	6957	6958	Remsima_Batch4_01
N	P0DOX5,P01857	EEQYNSTYR_6_3_0_0_1	3078.16	2.5096	1539.58	2	31.24	6754	6748	6756	6757	Remsima_Batch4_01
N	P0DOX5,P01857	EEQYNSTYR_6_3_1_0_0	2917.13	4.7821	973.052	3	22.3	4163	4161	4166	4167	Remsima_Batch4_01
N	P0DOX5,P01857	EEQYNSTYR_6_3_1_0_1	3224.22	2.1168	806.811	4	30.92	6649	6641	6651	6652	Remsima_Batch4_01
N	P0DOX5,P01857	EEQYNSTYR_6_3_1_0_1	3224.22	3.1481	1075.41	3	30.81	6616	6607	6618	6619	Remsima_Batch4_01
N	P0DOX5,P01857	EEQYNSTYR_6_4_1_0_0	3120.2	0.9775	1040.74	3	22.53	4228	4226	4231	4232	Remsima_Batch4_01
N	P0DOX5,P01857	EEQYNSTYR_6_4_1_0_0	3120.2	1.2419	1560.61	2	22.77	4292	4285	4294	4295	Remsima_Batch4_01
N	P0DOX5,P01857	EEQYNSTYR_6_4_1_0_0	3120.2	1.2659	1040.74	3	21.92	4055	4045	4058	4059	Remsima_Batch4_01
N	P0DOX5,P01857	EEQYNSTYR_6_4_1_0_1	3427.3	2.5239	1143.11	3	29.23	6150	6140	6153		Remsima_Batch4_01
N	P0DOX5,P01857	EEQYNSTYR_6_4_1_0_1	3427.3	2.5239	1143.11	3	30.68	6577	6575	6579	6580	Remsima_Batch4_01
N	P0DOX5,P01857	EEQYNSTYR_6_4_1_0_1	3427.3	2.7792	857.582	4	30.76	6602	6590	6605	6606	Remsima_Batch4_01
N	P0DOX5,P01857	EEQYNSTYR_6_5_1_0_1	3630.37	0.0413	1210.8	3	31.01	6679	6677	6682	6683	Remsima_Batch4_01
N	P0DOX5,P01857	EEQYNSTYR_7_2_0_0_0	2730.04	1.1996	1365.53	4	21.66	3985	3984			Remsima_Batch4_01
N	P0DOX5,P01857	EEQYNSTYR_7_2_0_0_0	2730.04	2.5457	910.688	3	21.62	3972	3965	3975	3976	Remsima_Batch4_01
N	P0DOX5,P01857	EEQYNSTYR_8_2_0_0_0	2892.09	0.5792	1446.55	2	21.53	3944	3935	3947	3948	Remsima_Batch4_01
N	P0DOX5,P01857	EEQYNSTYR_8_2_0_0_0	2892.09	1.4695	964.704	3	21.5	3936	3935	3938	3939	Remsima_Batch4_01
N	P0DOX5,P01857	TKPREEQYNSTYR_3_2_1_0_0	2710.18	1.642	904.068	3	15.36	2201	2189	2204	2205	Remsima_Batch4_01
N	P0DOX5,P01857	TKPREEQYNSTYR_3_3_1_0_0	2913.26	0.7723	971.76	3	16.32	2470	2458	2472	2473	Remsima_Batch4_01
N	P0DOX5,P01857	TKPREEQYNSTYR_3_3_1_0_0	2913.26	1.21	729.072	4	14.95	2100	2087	2102	2103	Remsima_Batch4_01
N	P0DOX5,P01857	TKPREEQYNSTYR_3_3_1_0_0	2913.26	4.9944	971.755	3	14.88	2081	2059	2086		Remsima_Batch4_01
N	P0DOX5,P01857	TKPREEQYNSTYR_3_3_1_0_0	2913.26	4.9944	971.755	3	15.44	2223	2221	2226	2227	Remsima_Batch4_01
N	P0DOX5,P01857	TKPREEQYNSTYR_3_4_0_0_0	2970.28	1.6581	743.328	4	15.93	2364	2351	2366		Remsima_Batch4_01
N	P0DOX5,P01857	TKPREEQYNSTYR_3_4_1_0_0	3116.34	1.3959	1039.45	3	14.84	2060	2059	2063	2064	Remsima_Batch4_01
N	P0DOX5,P01857	TKPREEQYNSTYR_3_4_1_0_0	3116.34	1.3959	1039.45	3	15.43	2222	2221	2224	2225	Remsima_Batch4_01
N	P0DOX5,P01857	TKPREEQYNSTYR_3_4_1_0_0	3116.34	5.8161	1558.67	2	15.4	2211	2206	2213		Remsima_Batch4_01
N	P0DOX5,P01857	TKPREEQYNSTYR_4_3_1_0_0	3075.32	0.8292	1025.78	3	15.15	2147	2145	2150	2151	Remsima_Batch4_01
N	P0DOX5,P01857	TKPREEQYNSTYR_4_3_1_0_1	3382.41	1.9365	1128.14	3	18.67	3120	3118	3122	3123	Remsima_Batch4_01
N	P0DOX5,P01857	TKPREEQYNSTYR_4_3_1_0_1	3382.41	1.9365	1128.14	3	18.77	3146	3139	3148	3149	Remsima_Batch4_01
N	P0DOX5,P01857	TKPREEQYNSTYR_4_4_1_0_0	3278.4	0.4728	1093.47	3	14.86	2067	2059	2070	2071	Remsima_Batch4_01
N	P0DOX5,P01857	TKPREEQYNSTYR_4_4_1_0_0	3278.4	0.4728	1093.47	3	15.49	2237	2236	2239	2240	Remsima_Batch4_01
N	P0DOX5,P01857	TKPREEQYNSTYR_4_4_1_0_0	3278.4	4.7966	820.359	4	14.84	2062	2059	2065	2066	Remsima_Batch4_01
N	P0DOX5,P01857	TKPREEQYNSTYR_4_4_1_0_1	3585.49	1.276	897.126	4	19.09	3236	3223	3237		Remsima_Batch4_01
N	P0DOX5,P01857	TKPREEQYNSTYR_4_4_1_0_1	3585.49	2.4404	1195.83	3	18.68	3124	3118	3126	3127	Remsima_Batch4_01
N	P0DOX5,P01857	TKPREEQYNSTYR_4_4_1_0_1	3585.49	2.4404	1195.83	3	19.72	3414	3413	3416	3417	Remsima_Batch4_01
N	P0DOX5,P01857	TKPREEQYNSTYR_5_2_0_0_0	2888.23	0.6752	963.416	3	14.87	2074	2059	2077	2078	Remsima_Batch4_01
N	P0DOX5,P01857	TKPREEQYNSTYR_5_2_0_0_0	2888.23	4.2846	722.811	4	14.88	2080	2059	2084	2085	Remsima_Batch4_01
N	P0DOX5,P01857	TKPREEQYNSTYR_5_3_0_0_1	3398.4	1.3168	850.355	4	18.42	3037	3031	3039	3040	Remsima_Batch4_01
N	P0DOX5,P01857	TKPREEQYNSTYR_5_3_0_0_1	3398.4	1.9568	1133.47	3	18.47	3055	3046	3057	3058	Remsima_Batch4_01
N	P0DOX5,P01857	TKPREEQYNSTYR_5_3_1_0_1	3544.46	1.1356	886.872	4	19.45	3338	3334	3340	3341	Remsima_Batch4_01
N	P0DOX5,P01857	TKPREEQYNSTYR_5_4_1_0_0	3440.45	0.3633	1147.49	3	15.2	2160	2158	2162	2163	Remsima_Batch4_01
N	P0DOX5,P01857	TKPREEQYNSTYR_5_4_1_0_0	3440.45	0.9664	860.869	4	14.9	2088	2087	2090	2091	Remsima_Batch4_01
N	P0DOX5,P01857	TKPREEQYNSTYR_5_4_1_0_1	3747.54	1.7545	937.639	4	18.57	3087	3086	3089	3090	Remsima_Batch4_01
N	P0DOX5,P01857	TKPREEQYNSTYR_5_4_1_0_1	3747.54	1.7545	937.639	4	18.6	3097	3096	3099	3100	Remsima_Batch4_01
N	P0DOX5,P01857	TKPREEQYNSTYR_6_3_0_0_1	3560.45	0.4634	1187.49	3	18.25	2992	2988	2995	2996	Remsima_Batch4_01
N	P0DOX5,P01857	TKPREEQYNSTYR_6_3_0_0_1	3560.45	2.1978	890.871	4	18.16	2967	2960	2969	2970	Remsima_Batch4_01
N	P0DOX5,P01857	TKPREEQYNSTYR_6_3_1_0_1	3706.51	0.3372	1236.18	3	18.35	3019	3017	3021	3022	Remsima_Batch4_01
N	P0DOX5,P01857	TKPREEQYNSTYR_6_3_1_0_1	3706.51	0.9915	927.383	4	18.32	3011	3003	3013	3014	Remsima_Batch4_01
N	P01642	TNGSPR_5_2_0_0_0	1847.74	0.203	924.373	2	13.94	1894	1893	1895	1896	Remsima_Batch4_01
N	P01642	TNGSPR_5_2_0_0_0	1847.74	1.8266	924.375	2	8.46	1190	1189	1191	1192	Remsima_Batch4_01
N	P01642	TNGSPR_6_2_0_0_0	2009.79	0.0871	1005.4	2	11.97	1642	1641	1643	1644	Remsima_Batch4_01
N	P01642	TNGSPR_6_2_0_0_0	2009.79	0.1866	1005.4	2	10.96	1511	1510	1512		Remsima_Batch4_01
N	P01642	TNGSPR_6_2_0_0_0	2009.79	0.8832	1005.4	2	11.46	1576	1575	1577	1578	Remsima_Batch4_01
N	P01642	TNGSPR_6_2_0_0_0	2009.79	1.0822	1005.4	2	12.47	1707	1706	1708	1709	Remsima_Batch4_01
N	P01642	TNGSPR_6_3_0_0_1	2519.96	1.4881	840.66	3	14.29	1969	1968	1970		Remsima_Batch4_01
N	P01642	TNGSPR_7_2_0_0_0	2171.84	0.0345	1086.43	2	8.51	1200	1199	1201	1202	Remsima_Batch4_01
N	P01642	TNGSPR_7_2_0_0_0	2171.84	0.6791	1086.43	2	9.02	1268	1267	1269		Remsima_Batch4_01
N	P01642	TNGSPR_7_2_0_0_0	2171.84	0.7712	1086.43	2	8	1126	1125	1127		Remsima_Batch4_01
N	P01642	TNGSPR_8_2_0_0_0	2333.9	0.3749	1167.45	2	7.89	1111	1110	1112		Remsima_Batch4_01
N	P01642	TNGSPR_8_2_0_0_0	2333.9	0.3749	1167.45	2	8.39	1179	1178	1180	1181	Remsima_Batch4_01
Core1	P0DOX5,P01857	THTCPPCPAPELLGGPSVFLFPPKPK_1_1_0_0_1	3516.68	0.6043	879.926	4	66.48	18116	18104	18117		Remsima_Batch4_01
N	P0DOX5,P01857	EEQYNSTYR_3_2_0_0_0	2081.83	1.2249	694.616	4	22.11	4195	4183			Remsima_Batch4_02
N	P0DOX5,P01857	EEQYNSTYR_3_2_0_0_0	2081.83	1.2249	694.616	4	22.7	4354	4347			Remsima_Batch4_02
N	P0DOX5,P01857	EEQYNSTYR_3_2_0_0_0	2081.83	0.5644	1041.42	3	23.29	4532	4524			Remsima_Batch4_02
N	P0DOX5,P01857	EEQYNSTYR_3_2_1_0_0	2227.89	0.1234	1114.45	3	31.62	6971	6958			Remsima_Batch4_02
N	P0DOX5,P01857	EEQYNSTYR_3_2_1_0_0	2227.89	1.1334	1114.45	2	23.23	4513	4505	4516	4517	Remsima_Batch4_02
N	P0DOX5,P01857	EEQYNSTYR_3_3_0_0_0	2284.91	0.6674	1142.96	3	23.24	4518	4505			Remsima_Batch4_02
N	P0DOX5,P01857	EEQYNSTYR_3_3_1_0_0	2430.97	0.4422	1215.99	2	31.56	6950	6942	6953	6954	Remsima_Batch4_02
N	P0DOX5,P01857	EEQYNSTYR_3_3_1_0_0	2430.97	0.9564	1215.99	2	21.74	4094	4092	4097	4098	Remsima_Batch4_02
N	P0DOX5,P01857	EEQYNSTYR_3_3_1_0_0	2430.97	0.9564	1215.99	2	23.02	4445	4437	4447	4448	Remsima_Batch4_02
N	P0DOX5,P01857	EEQYNSTYR_3_3_1_0_0	2430.97	0.9564	1215.99	2	23.58	4616	4614	4620	4621	Remsima_Batch4_02
N	P0DOX5,P01857	EEQYNSTYR_3_3_1_0_0	2430.97	0.9564	1215.99	2	24.13	4769	4768	4771	4772	Remsima_Batch4_02
N	P0DOX5,P01857	EEQYNSTYR_3_3_1_0_0	2430.97	0.9564	1215.99	2	24.76	4938	4929	4941	4942	Remsima_Batch4_02
N	P0DOX5,P01857	EEQYNSTYR_3_3_1_0_0	2430.97	0.9564	1215.99	2	25.35	5101	5093	5104	5105	Remsima_Batch4_02
N	P0DOX5,P01857	EEQYNSTYR_3_3_1_0_0	2430.97	0.9564	1215.99	2	25.94	5273	5267	5275	5276	Remsima_Batch4_02
N	P0DOX5,P01857	EEQYNSTYR_3_3_1_0_0	2430.97	0.9564	1215.99	2	27.2	5626	5614	5629		Remsima_Batch4_02
N	P0DOX5,P01857	EEQYNSTYR_3_4_0_0_0	2487.99	0.4321	1244.5	2	23.34	4547	4539	4550	4551	Remsima_Batch4_02
N	P0DOX5,P01857	EEQYNSTYR_3_4_0_0_0	2487.99	1.3465	830.002	3	23.37	4553	4552	4555	4556	Remsima_Batch4_02
N	P0DOX5,P01857	EEQYNSTYR_3_4_1_0_0	2634.05	0.0854	1317.53	2	28.64	6062	6048	6063		Remsima_Batch4_02
N	P0DOX5,P01857	EEQYNSTYR_3_4_1_0_0	2634.05	1.4237	878.688	3	29.29	6269	6260	6271	6272	Remsima_Batch4_02
N	P0DOX5,P01857	EEQYNSTYR_3_4_1_0_0	2634.05	1.7653	878.689	3	21.73	4088	4076	4090	4091	Remsima_Batch4_02
N	P0DOX5,P01857	EEQYNSTYR_3_4_1_0_0	2634.05	1.7653	878.689	3	23.21	4506	4505	4508	4509	Remsima_Batch4_02
N	P0DOX5,P01857	EEQYNSTYR_3_4_1_0_0	2634.05	1.7653	878.689	3	23.84	4692	4691	4694	4695	Remsima_Batch4_02
N	P0DOX5,P01857	EEQYNSTYR_3_4_1_0_0	2634.05	1.7653	878.689	3	24.4	4840	4839	4842	4843	Remsima_Batch4_02
N	P0DOX5,P01857	EEQYNSTYR_3_4_1_0_0	2634.05	1.7653	878.689	3	24.95	4990	4989	4992	4993	Remsima_Batch4_02
N	P0DOX5,P01857	EEQYNSTYR_3_4_1_0_0	2634.05	1.7653	878.689	3	25.54	5155	5154	5157	5158	Remsima_Batch4_02
N	P0DOX5,P01857	EEQYNSTYR_3_4_1_0_0	2634.05	1.7653	878.689	3	26.1	5321	5319	5324	5325	Remsima_Batch4_02
N	P0DOX5,P01857	EEQYNSTYR_3_4_1_0_0	2634.05	1.7653	878.689	3	26.72	5496	5495	5498	5499	Remsima_Batch4_02
N	P0DOX5,P01857	EEQYNSTYR_3_4_1_0_0	2634.05	1.8128	1317.53	2	27.54	5724	5711	5726		Remsima_Batch4_02
N	P0DOX5,P01857	EEQYNSTYR_3_4_1_0_0	2634.05	2.2114	1317.52	2	28.12	5897	5889	5899		Remsima_Batch4_02
N	P0DOX5,P01857	EEQYNSTYR_4_2_0_0_0	2243.88	3.4093	748.635	4	22.07	4184	4183			Remsima_Batch4_02
N	P0DOX5,P01857	EEQYNSTYR_4_2_0_0_0	2243.88	3.4093	748.635	4	22.68	4348	4347			Remsima_Batch4_02
N	P0DOX5,P01857	EEQYNSTYR_4_2_0_0_0	2243.88	0.6128	1122.45	2	22.63	4336	4333	4339	4340	Remsima_Batch4_02
N	P0DOX5,P01857	EEQYNSTYR_4_2_0_0_0	2243.88	0.7019	1122.45	2	22.04	4178	4166	4181	4182	Remsima_Batch4_02
N	P0DOX5,P01857	EEQYNSTYR_4_3_0_0_0	2446.96	0.9093	1223.98	2	23.02	4446	4437	4449	4450	Remsima_Batch4_02
N	P0DOX5,P01857	EEQYNSTYR_4_3_0_0_1	2754.05	2.2694	918.691	2	31.82	7030	7028			Remsima_Batch4_02
N	P0DOX5,P01857	EEQYNSTYR_4_3_1_0_0	2593.02	0.5688	1297.01	2	31.28	6864	6853	6867	6868	Remsima_Batch4_02
N	P0DOX5,P01857	EEQYNSTYR_4_3_1_0_0	2593.02	0.7424	1297.01	2	22.39	4272	4264	4275	4276	Remsima_Batch4_02
N	P0DOX5,P01857	EEQYNSTYR_4_3_1_0_0	2593.02	0.7424	1297.01	2	22.95	4424	4423	4426	4427	Remsima_Batch4_02
N	P0DOX5,P01857	EEQYNSTYR_4_3_1_0_0	2593.02	0.7424	1297.01	2	23.53	4599	4596	4602	4603	Remsima_Batch4_02
N	P0DOX5,P01857	EEQYNSTYR_4_3_1_0_0	2593.02	0.7424	1297.01	2	24.1	4758	4751	4761	4762	Remsima_Batch4_02
N	P0DOX5,P01857	EEQYNSTYR_4_3_1_0_1	2900.11	1.0948	1450.56	2	31.54	6944	6942	6947	6948	Remsima_Batch4_02
N	P0DOX5,P01857	EEQYNSTYR_4_3_1_1_0	2884.12	1.6123	962.045	3	32.13	7125	7113	7127	7128	Remsima_Batch4_02
N	P0DOX5,P01857	EEQYNSTYR_4_4_0_0_0	2650.04	0.2075	884.019	3	23.15	4486	4473	4487		Remsima_Batch4_02
N	P0DOX5,P01857	EEQYNSTYR_4_4_0_0_1	2957.13	0.8623	986.383	3	31.82	7031	7028	7034	7035	Remsima_Batch4_02
N	P0DOX5,P01857	EEQYNSTYR_4_4_1_0_0	2796.1	0.0089	1398.55	2	27.52	5719	5711	5722		Remsima_Batch4_02
N	P0DOX5,P01857	EEQYNSTYR_4_4_1_0_0	2796.1	0.3755	932.705	3	21.64	4060	4058	4063	4064	Remsima_Batch4_02
N	P0DOX5,P01857	EEQYNSTYR_4_4_1_0_0	2796.1	0.3755	932.705	3	22.36	4265	4264	4267	4268	Remsima_Batch4_02
N	P0DOX5,P01857	EEQYNSTYR_4_4_1_0_0	2796.1	0.3755	932.705	3	23	4438	4437	4440	4441	Remsima_Batch4_02
N	P0DOX5,P01857	EEQYNSTYR_4_4_1_0_0	2796.1	0.3755	932.705	3	23.58	4615	4614	4618	4619	Remsima_Batch4_02
N	P0DOX5,P01857	EEQYNSTYR_4_4_1_0_0	2796.1	0.3755	932.705	3	24.34	4827	4826	4829	4830	Remsima_Batch4_02
N	P0DOX5,P01857	EEQYNSTYR_4_4_1_0_0	2796.1	0.3755	932.705	3	24.9	4977	4976	4979	4980	Remsima_Batch4_02
N	P0DOX5,P01857	EEQYNSTYR_4_4_1_0_0	2796.1	0.3755	932.705	3	25.48	5139	5138	5141	5142	Remsima_Batch4_02
N	P0DOX5,P01857	EEQYNSTYR_4_4_1_0_0	2796.1	0.3755	932.705	3	26.09	5320	5319	5322	5323	Remsima_Batch4_02
N	P0DOX5,P01857	EEQYNSTYR_4_4_1_0_0	2796.1	0.3755	932.705	3	26.67	5483	5482	5485	5486	Remsima_Batch4_02
N	P0DOX5,P01857	EEQYNSTYR_4_4_1_0_0	2796.1	1.4484	932.706	3	27.3	5653	5646	5655	5656	Remsima_Batch4_02
N	P0DOX5,P01857	EEQYNSTYR_4_4_1_0_0	2796.1	1.4484	932.706	3	27.89	5826	5824	5829	5830	Remsima_Batch4_02
N	P0DOX5,P01857	EEQYNSTYR_4_4_1_0_0	2796.1	1.5557	932.706	3	29.94	6455	6447	6458	6459	Remsima_Batch4_02
N	P0DOX5,P01857	EEQYNSTYR_4_4_1_0_0	2796.1	1.8776	932.707	3	29.33	6281	6275	6283	6284	Remsima_Batch4_02
N	P0DOX5,P01857	EEQYNSTYR_4_4_1_0_0	2796.1	1.8776	932.707	3	33.25	7465	7459	7467	7468	Remsima_Batch4_02
N	P0DOX5,P01857	EEQYNSTYR_4_4_1_0_1	3103.19	1.5226	776.554	4	31.44	6914	6904	6916	6917	Remsima_Batch4_02
N	P0DOX5,P01857	EEQYNSTYR_4_4_1_0_1	3103.19	1.5226	776.554	4	31.59	6959	6958	6961	6962	Remsima_Batch4_02
N	P0DOX5,P01857	EEQYNSTYR_4_4_1_1_0	3087.19	1.2795	1029.74	3	31.98	7082	7080	7084	7085	Remsima_Batch4_02
N	P0DOX5,P01857	EEQYNSTYR_4_5_0_0_0	2853.12	1.069	951.711	3	23.52	4598	4596	4600	4601	Remsima_Batch4_02
N	P0DOX5,P01857	EEQYNSTYR_4_5_1_0_0	2999.18	0.7169	1000.4	3	23.39	4560	4552	4563	4564	Remsima_Batch4_02
N	P0DOX5,P01857	EEQYNSTYR_5_2_0_0_0	2405.94	6.9204	802.656	4	20.68	3786	3780			Remsima_Batch4_02
N	P0DOX5,P01857	EEQYNSTYR_5_2_0_0_0	2405.94	6.9204	802.656	4	22	4167	4166			Remsima_Batch4_02
N	P0DOX5,P01857	EEQYNSTYR_5_2_0_0_0	2405.94	6.9204	802.656	4	22.57	4319	4318			Remsima_Batch4_02
N	P0DOX5,P01857	EEQYNSTYR_5_2_0_0_0	2405.94	2.6497	1203.47	2	20.67	3782	3780	3784	3785	Remsima_Batch4_02
N	P0DOX5,P01857	EEQYNSTYR_5_2_0_0_0	2405.94	2.6497	1203.47	2	21.95	4153	4151	4156	4157	Remsima_Batch4_02
N	P0DOX5,P01857	EEQYNSTYR_5_2_0_0_0	2405.94	2.6497	1203.47	2	22.52	4306	4305	4308	4309	Remsima_Batch4_02
N	P0DOX5,P01857	EEQYNSTYR_5_2_0_0_0	2405.94	2.6497	1203.47	2	24.12	4765	4751	4767		Remsima_Batch4_02
N	P0DOX5,P01857	EEQYNSTYR_5_2_1_0_0	2551.99	1.8319	1276.5	2	21.97	4158	4151	4160	4161	Remsima_Batch4_02
N	P0DOX5,P01857	EEQYNSTYR_5_2_1_0_0	2551.99	2.067	1276.5	2	30.96	6766	6754	6768	6769	Remsima_Batch4_02
N	P0DOX5,P01857	EEQYNSTYR_5_3_0_0_0	2609.01	0.8336	1305.01	2	22.01	4168	4166	4171	4172	Remsima_Batch4_02
N	P0DOX5,P01857	EEQYNSTYR_5_3_0_0_0	2609.01	1.1403	1305.01	2	22.92	4418	4409	4421	4422	Remsima_Batch4_02
N	P0DOX5,P01857	EEQYNSTYR_5_3_0_0_1	2916.11	1.3545	972.705	3	31.51	6937	6922	6940	6941	Remsima_Batch4_02
N	P0DOX5,P01857	EEQYNSTYR_5_3_1_0_1	3062.16	0.0816	1021.39	3	30.97	6770	6754	6772		Remsima_Batch4_02
N	P0DOX5,P01857	EEQYNSTYR_5_3_1_0_1	3062.16	0.9226	1531.58	2	31.32	6875	6869	6877	6878	Remsima_Batch4_02
N	P0DOX5,P01857	EEQYNSTYR_5_4_1_0_0	2958.15	0.0845	986.722	3	31.23	6848	6837	6851	6852	Remsima_Batch4_02
N	P0DOX5,P01857	EEQYNSTYR_5_4_1_0_0	2958.15	0.7184	1479.58	2	23.16	4490	4488	4493	4494	Remsima_Batch4_02
N	P0DOX5,P01857	EEQYNSTYR_5_4_1_0_0	2958.15	0.9296	986.723	3	21.61	4052	4045	4054	4055	Remsima_Batch4_02
N	P0DOX5,P01857	EEQYNSTYR_5_4_1_0_0	2958.15	0.9296	986.723	3	22.18	4218	4217	4220	4221	Remsima_Batch4_02
N	P0DOX5,P01857	EEQYNSTYR_5_4_1_0_0	2958.15	0.9296	986.723	3	23.16	4489	4488	4491	4492	Remsima_Batch4_02
N	P0DOX5,P01857	EEQYNSTYR_5_4_1_0_0	2958.15	0.9296	986.723	3	23.92	4713	4708	4715	4716	Remsima_Batch4_02
N	P0DOX5,P01857	EEQYNSTYR_5_4_1_0_0	2958.15	0.9296	986.723	3	24.52	4872	4868	4874	4875	Remsima_Batch4_02
N	P0DOX5,P01857	EEQYNSTYR_5_4_1_0_0	2958.15	0.9296	986.723	3	25.13	5036	5031	5038	5039	Remsima_Batch4_02
N	P0DOX5,P01857	EEQYNSTYR_5_4_1_0_0	2958.15	1.1747	1479.58	2	22.34	4258	4251	4260	4261	Remsima_Batch4_02
N	P0DOX5,P01857	EEQYNSTYR_5_4_1_0_1	3265.24	0.9035	1089.09	3	29.45	6314	6312	6316	6317	Remsima_Batch4_02
N	P0DOX5,P01857	EEQYNSTYR_5_4_1_0_1	3265.24	0.9035	1089.09	3	31.11	6811	6806	6813	6814	Remsima_Batch4_02
N	P0DOX5,P01857	EEQYNSTYR_5_4_1_0_1	3265.24	0.9035	1089.09	3	31.72	6999	6991	7001	7002	Remsima_Batch4_02
N	P0DOX5,P01857	EEQYNSTYR_5_4_1_0_1	3265.24	0.9035	1089.09	3	32.32	7179	7173	7181	7182	Remsima_Batch4_02
N	P0DOX5,P01857	EEQYNSTYR_5_4_1_0_1	3265.24	0.9035	1089.09	3	33.3	7480	7475	7482	7483	Remsima_Batch4_02
N	P0DOX5,P01857	EEQYNSTYR_5_4_1_0_1	3265.24	1.2021	817.067	4	31.14	6825	6824	6827	6828	Remsima_Batch4_02
N	P0DOX5,P01857	EEQYNSTYR_5_4_1_0_1	3265.24	2.0289	1633.12	2	31.51	6936	6922	6938	6939	Remsima_Batch4_02
N	P0DOX5,P01857	EEQYNSTYR_5_4_1_0_2	3572.33	0.8818	1191.45	3	37.82	8963	8961	8965	8966	Remsima_Batch4_02
N	P0DOX5,P01857	EEQYNSTYR_5_4_1_0_2	3572.33	0.8818	1191.45	3	38.42	9162	9160	9164		Remsima_Batch4_02
N	P0DOX5,P01857	EEQYNSTYR_5_4_1_0_2	3572.33	1.4626	893.84	4	37.94	8998	8995	9000	9001	Remsima_Batch4_02
N	P0DOX5,P01857	EEQYNSTYR_5_5_1_0_0	3161.23	3.3057	1054.41	3	23.72	4658	4647	4661	4662	Remsima_Batch4_02
N	P0DOX5,P01857	EEQYNSTYR_5_5_1_0_1	3468.32	0.8217	1156.78	3	31.23	6847	6837	6849	6850	Remsima_Batch4_02
N	P0DOX5,P01857	EEQYNSTYR_6_2_0_0_0	2567.99	2.4825	1284.5	4	21.79	4106	4105			Remsima_Batch4_02
N	P0DOX5,P01857	EEQYNSTYR_6_2_0_0_0	2567.99	2.4825	1284.5	4	22.36	4266	4264			Remsima_Batch4_02
N	P0DOX5,P01857	EEQYNSTYR_6_2_0_0_0	2567.99	4.6145	856.672	3	21.79	4107	4105	4110	4111	Remsima_Batch4_02
N	P0DOX5,P01857	EEQYNSTYR_6_2_0_0_0	2567.99	4.6145	856.672	3	22.39	4271	4264	4273	4274	Remsima_Batch4_02
N	P0DOX5,P01857	EEQYNSTYR_6_3_0_0_0	2771.07	7.1633	924.367	5	21.9	4135	4134			Remsima_Batch4_02
N	P0DOX5,P01857	EEQYNSTYR_6_3_0_0_0	2771.07	7.1633	924.367	3	22.47	4293	4291	4296	4297	Remsima_Batch4_02
N	P0DOX5,P01857	EEQYNSTYR_6_3_0_0_1	3078.16	0.6903	1539.58	2	31.2	6840	6837	6843	6844	Remsima_Batch4_02
N	P0DOX5,P01857	EEQYNSTYR_6_3_0_0_1	3078.16	0.8609	1026.73	3	31.12	6815	6806	6817	6818	Remsima_Batch4_02
N	P0DOX5,P01857	EEQYNSTYR_6_3_1_0_0	2917.13	1.8083	1459.07	2	21.87	4128	4119	4130	4131	Remsima_Batch4_02
N	P0DOX5,P01857	EEQYNSTYR_6_3_1_0_1	3224.22	2.3649	806.812	4	30.92	6750	6737	6752		Remsima_Batch4_02
N	P0DOX5,P01857	EEQYNSTYR_6_3_1_0_1	3224.22	3.1481	1075.41	3	30.79	6709	6704	6711	6712	Remsima_Batch4_02
N	P0DOX5,P01857	EEQYNSTYR_6_4_1_0_0	3120.2	0.2724	1040.74	3	22.63	4335	4333	4337	4338	Remsima_Batch4_02
N	P0DOX5,P01857	EEQYNSTYR_6_4_1_0_0	3120.2	0.9214	1560.61	2	22.23	4229	4217	4232	4233	Remsima_Batch4_02
N	P0DOX5,P01857	EEQYNSTYR_6_4_1_0_0	3120.2	2.1313	1040.74	3	22.04	4177	4166	4179	4180	Remsima_Batch4_02
N	P0DOX5,P01857	EEQYNSTYR_6_4_1_0_1	3427.3	2.5239	1143.11	3	30.67	6671	6669	6673	6674	Remsima_Batch4_02
N	P0DOX5,P01857	EEQYNSTYR_6_4_1_0_1	3427.3	2.6624	857.582	4	30.83	6724	6721	6726	6727	Remsima_Batch4_02
N	P0DOX5,P01857	EEQYNSTYR_6_5_1_0_1	3630.37	0.3719	1210.8	3	30.99	6778	6773	6780	6781	Remsima_Batch4_02
N	P0DOX5,P01857	EEQYNSTYR_7_2_0_0_0	2730.04	2.1062	910.687	3	21.67	4071	4058	4074	4075	Remsima_Batch4_02
N	P0DOX5,P01857	EEQYNSTYR_7_4_1_0_0	3282.26	1.4776	1094.76	3	21.92	4142	4134	4145	4146	Remsima_Batch4_02
N	P0DOX5,P01857	EEQYNSTYR_8_2_0_0_0	2892.09	1.409	1446.55	2	21.5	4024	4012	4026	4027	Remsima_Batch4_02
N	P0DOX5,P01857	EEQYNSTYR_8_2_0_0_0	2892.09	2.6106	964.706	3	21.43	4006	3993	4008	4009	Remsima_Batch4_02
N	P0DOX5,P01857	TKPREEQYNSTYR_3_3_1_0_0	2913.26	0.4634	971.76	4	14.89	2165	2147			Remsima_Batch4_02
N	P0DOX5,P01857	TKPREEQYNSTYR_3_3_1_0_0	2913.26	0.4634	971.76	3	15.45	2308	2306	2311	2312	Remsima_Batch4_02
N	P0DOX5,P01857	TKPREEQYNSTYR_3_3_1_0_0	2913.26	0.4634	971.76	3	16.18	2508	2497	2511	2512	Remsima_Batch4_02
N	P0DOX5,P01857	TKPREEQYNSTYR_3_4_1_0_0	3116.34	0.6819	1558.67	2	15.37	2288	2280	2291	2292	Remsima_Batch4_02
N	P0DOX5,P01857	TKPREEQYNSTYR_3_4_1_0_0	3116.34	0.722	1039.45	3	14.87	2150	2147	2155	2156	Remsima_Batch4_02
N	P0DOX5,P01857	TKPREEQYNSTYR_3_4_1_0_0	3116.34	0.722	1039.45	3	15.45	2307	2306	2309	2310	Remsima_Batch4_02
[truncated: 733 more rows]

## Sheet: Supplementary Table S5.
Sialic acid type	Glycoepeptide	Remicade					Remsima
[truncated: 23 more rows]

## Sheet: Supplementary Table S6.
Remicade
[truncated: 60 more rows]

## Sheet: Supplementary Table S7.
Remsima
[truncated: 60 more rows]
